# Supplementary material for: Behaviourally modulated hippocampal theta oscillations in the ferret persist during both locomotion and immobility
Source: Nat Commun. 2022 Oct 7;13:5905. doi: 10.1038/s41467-022-33507-2 (PMC9547075; doi:10.1038/s41467-022-33507-2)
Supplement: Supplementary file 4 — Source Data [file 41467_2022_33507_MOESM4_ESM.zip]

Archive with 3 entries (3 files):
- figure4data.csv
- figure5data.csv
- figure6data.csv
