# Supplementary material for: Behaviourally modulated hippocampal theta oscillations in the ferret persist during both locomotion and immobility
Source: Nat Commun. 2022 Oct 7;13:5905. doi: 10.1038/s41467-022-33507-2 (PMC9547075; doi:10.1038/s41467-022-33507-2)
Supplement: Supplementary file 4 — Source Data [file 41467_2022_33507_MOESM4_ESM.zip › figure4data.csv]

Speed	MovFlag	Peakrangenorm	Species	ID	RecSide	IDside	Chan	Session
26.0624488	mov	0.402412887	R	DBLU	RHS	DBLUR	ori	2017-04-12_14-56-17
26.7782461	mov	0.304198563	R	DBLU	RHS	DBLUR	ori	2017-04-12_14-56-17
54.36107456	mov	0.570492319	R	DBLU	RHS	DBLUR	ori	2017-04-12_14-56-17
31.35624005	mov	0.52464951	R	DBLU	RHS	DBLUR	ori	2017-04-12_14-56-17
6.607661503	btwn	0.288349294	R	DBLU	RHS	DBLUR	ori	2017-04-12_14-56-17
3.964369958	imm	0.449385474	R	DBLU	RHS	DBLUR	ori	2017-04-12_14-56-17
1.577780737	imm	0.160423509	R	DBLU	RHS	DBLUR	ori	2017-04-12_14-56-17
5.191058565	btwn	0.171277345	R	DBLU	RHS	DBLUR	ori	2017-04-12_14-56-17
6.983584859	btwn	0.197280506	R	DBLU	RHS	DBLUR	ori	2017-04-12_14-56-17
3.242790531	imm	0.105667546	R	DBLU	RHS	DBLUR	ori	2017-04-12_14-56-17
5.412019123	btwn	0.045853043	R	DBLU	RHS	DBLUR	ori	2017-04-12_14-56-17
2.532612169	imm	0.175326673	R	DBLU	RHS	DBLUR	ori	2017-04-12_14-56-17
2.193717414	imm	0.205607676	R	DBLU	RHS	DBLUR	ori	2017-04-12_14-56-17
4.320994445	imm	0.276836345	R	DBLU	RHS	DBLUR	ori	2017-04-12_14-56-17
3.35555148	imm	0.137823185	R	DBLU	RHS	DBLUR	ori	2017-04-12_14-56-17
2.830234335	imm	0.440756848	R	DBLU	RHS	DBLUR	ori	2017-04-12_14-56-17
4.054316667	imm	0.066203204	R	DBLU	RHS	DBLUR	ori	2017-04-12_14-56-17
6.578947235	btwn	0.199821681	R	DBLU	RHS	DBLUR	ori	2017-04-12_14-56-17
8.230677893	btwn	0.102217553	R	DBLU	RHS	DBLUR	ori	2017-04-12_14-56-17
10.50963604	btwn	0.312500777	R	DBLU	RHS	DBLUR	ori	2017-04-12_14-56-17
1.982210295	imm	0.317055974	R	DBLU	RHS	DBLUR	ori	2017-04-12_14-56-17
3.985388593	imm	0.303974494	R	DBLU	RHS	DBLUR	ori	2017-04-12_14-56-17
3.819916027	imm	0.337646472	R	DBLU	RHS	DBLUR	ori	2017-04-12_14-56-17
12.57217208	btwn	0.250211494	R	DBLU	RHS	DBLUR	ori	2017-04-12_14-56-17
3.945536524	imm	0.307601823	R	DBLU	RHS	DBLUR	ori	2017-04-12_14-56-17
4.193305728	imm	0.437277672	R	DBLU	RHS	DBLUR	ori	2017-04-12_14-56-17
5.447309173	btwn	0.675750977	R	DBLU	RHS	DBLUR	ori	2017-04-12_14-56-17
2.43497182	imm	0.144756968	R	DBLU	RHS	DBLUR	ori	2017-04-12_14-56-17
3.334531105	imm	0.245754999	R	DBLU	RHS	DBLUR	ori	2017-04-12_14-56-17
7.697434682	btwn	0.112964416	R	DBLU	RHS	DBLUR	ori	2017-04-12_14-56-17
4.922015566	imm	0.098552222	R	DBLU	RHS	DBLUR	ori	2017-04-12_14-56-17
19.2282551	btwn	0.264739033	R	DBLU	RHS	DBLUR	ori	2017-04-12_14-56-17
3.608567267	imm	0.205525606	R	DBLU	RHS	DBLUR	ori	2017-04-12_14-56-17
9.116198108	btwn	0.05338507	R	DBLU	RHS	DBLUR	ori	2017-04-12_14-56-17
15.76982098	btwn	0.343936121	R	DBLU	RHS	DBLUR	ori	2017-04-12_14-56-17
10.50992733	btwn	0.387033638	R	DBLU	RHS	DBLUR	ori	2017-04-12_14-56-17
12.52652048	btwn	0.439642106	R	DBLU	RHS	DBLUR	ori	2017-04-12_14-56-17
21.85615869	mov	0.56146562	R	DBLU	RHS	DBLUR	ori	2017-04-12_14-56-17
11.97782446	btwn	0.712354624	R	DBLU	RHS	DBLUR	ori	2017-04-12_14-56-17
10.95234455	btwn	0.200906364	R	DBLU	RHS	DBLUR	ori	2017-04-12_14-56-17
5.919566343	btwn	0.202499363	R	DBLU	RHS	DBLUR	ori	2017-04-12_14-56-17
15.77325287	btwn	0.520824917	R	DBLU	RHS	DBLUR	ori	2017-04-12_14-56-17
7.280042804	btwn	0.466965216	R	DBLU	RHS	DBLUR	ori	2017-04-12_14-56-17
6.109541409	btwn	0.23449203	R	DBLU	RHS	DBLUR	ori	2017-04-12_14-56-17
4.092883507	imm	0.53663032	R	DBLU	RHS	DBLUR	ori	2017-04-12_14-56-17
3.845324028	imm	0.264585264	R	DBLU	RHS	DBLUR	ori	2017-04-12_14-56-17
4.140966758	imm	0.270858019	R	DBLU	RHS	DBLUR	ori	2017-04-12_14-56-17
12.98187344	btwn	0.28699777	R	DBLU	RHS	DBLUR	ori	2017-04-12_14-56-17
1.709275528	imm	0.263642628	R	DBLU	RHS	DBLUR	ori	2017-04-12_14-56-17
0.508568873	imm	0.240393864	R	DBLU	RHS	DBLUR	ori	2017-04-12_14-56-17
10.02683695	btwn	0.111794477	R	DBLU	RHS	DBLUR	ori	2017-04-12_14-56-17
12.24949721	btwn	0.301858527	R	DBLU	RHS	DBLUR	ori	2017-04-12_14-56-17
11.71784039	btwn	0.19792643	R	DBLU	RHS	DBLUR	ori	2017-04-12_14-56-17
7.271902753	btwn	0.345494612	R	DBLU	RHS	DBLUR	ori	2017-04-12_14-56-17
2.577392675	imm	0.524699824	R	DBLU	RHS	DBLUR	ori	2017-04-12_14-56-17
0.966656337	imm	0.305130852	R	DBLU	RHS	DBLUR	ori	2017-04-12_14-56-17
3.001820139	imm	0.340327946	R	DBLU	RHS	DBLUR	ori	2017-04-12_14-56-17
2.28724638	imm	0.318692371	R	DBLU	RHS	DBLUR	ori	2017-04-12_14-56-17
13.38280692	btwn	0.332390251	R	DBLU	RHS	DBLUR	ori	2017-04-12_14-56-17
25.94148957	mov	0.297933271	R	DBLU	RHS	DBLUR	ori	2017-04-12_14-56-17
20.12831442	mov	0.303822179	R	DBLU	RHS	DBLUR	ori	2017-04-12_14-56-17
5.87653497	btwn	0.046623287	R	DBLU	RHS	DBLUR	ori	2017-04-12_14-56-17
5.538584947	btwn	0.200997846	R	DBLU	RHS	DBLUR	ori	2017-04-12_14-56-17
3.908713995	imm	0.175664319	R	DBLU	RHS	DBLUR	ori	2017-04-12_14-56-17
66.01097505	mov	0.503074279	R	DBLU	RHS	DBLUR	ori	2017-04-12_14-56-17
40.47660499	mov	0.430709037	R	DBLU	RHS	DBLUR	ori	2017-04-12_14-56-17
3.829743039	imm	0.28036272	R	DBLU	RHS	DBLUR	ori	2017-04-12_14-56-17
4.356950737	imm	0.05209725	R	DBLU	RHS	DBLUR	ori	2017-04-12_14-56-17
5.798963569	btwn	0.179341932	R	DBLU	RHS	DBLUR	ori	2017-04-12_14-56-17
10.04629482	btwn	0.18508572	R	DBLU	RHS	DBLUR	ori	2017-04-12_14-56-17
7.285729732	btwn	0.415368073	R	DBLU	RHS	DBLUR	ori	2017-04-12_14-56-17
7.908308961	btwn	0.50337176	R	DBLU	RHS	DBLUR	ori	2017-04-12_14-56-17
3.034962212	imm	0.323331732	R	DBLU	RHS	DBLUR	ori	2017-04-12_14-56-17
3.28921551	imm	0.539590777	R	DBLU	RHS	DBLUR	ori	2017-04-12_14-56-17
6.837716066	btwn	0.247837021	R	DBLU	RHS	DBLUR	ori	2017-04-12_14-56-17
12.72875459	btwn	0.427361069	R	DBLU	RHS	DBLUR	ori	2017-04-12_14-56-17
12.02633687	btwn	0.555678882	R	DBLU	RHS	DBLUR	ori	2017-04-12_14-56-17
6.825812048	btwn	0.467606862	R	DBLU	RHS	DBLUR	ori	2017-04-12_14-56-17
2.244554601	imm	0.16028304	R	DBLU	RHS	DBLUR	ori	2017-04-12_14-56-17
18.26863219	btwn	0.307156422	R	DBLU	RHS	DBLUR	ori	2017-04-12_14-56-17
17.75071279	btwn	0.596418501	R	DBLU	RHS	DBLUR	ori	2017-04-12_14-56-17
9.679382204	btwn	0.575708829	R	DBLU	RHS	DBLUR	ori	2017-04-12_14-56-17
14.43082723	btwn	0.180241223	R	DBLU	RHS	DBLUR	ori	2017-04-12_14-56-17
15.28929594	btwn	0.4135399	R	DBLU	RHS	DBLUR	ori	2017-04-12_14-56-17
15.83891328	btwn	0.411272972	R	DBLU	RHS	DBLUR	ori	2017-04-12_14-56-17
21.20625972	mov	0.299084404	R	DBLU	RHS	DBLUR	ori	2017-04-12_14-56-17
27.34588126	mov	0.591363586	R	DBLU	RHS	DBLUR	ori	2017-04-12_14-56-17
20.33877255	mov	0.398424613	R	DBLU	RHS	DBLUR	ori	2017-04-12_14-56-17
6.398073493	btwn	0.150708561	R	DBLU	RHS	DBLUR	ori	2017-04-12_14-56-17
12.70188071	btwn	0.388239696	R	DBLU	RHS	DBLUR	ori	2017-04-12_14-56-17
7.277995108	btwn	0.318931189	R	DBLU	RHS	DBLUR	ori	2017-04-12_14-56-17
1.190507572	imm	0.148431525	R	DBLU	RHS	DBLUR	ori	2017-04-12_14-56-17
9.174568196	btwn	0.186991882	R	DBLU	RHS	DBLUR	ori	2017-04-12_14-56-17
13.74135844	btwn	0.597221214	R	DBLU	RHS	DBLUR	ori	2017-04-12_14-56-17
66.14244819	mov	0.422258305	R	DBLU	RHS	DBLUR	ori	2017-04-12_14-56-17
32.77185659	mov	0.214112336	R	DBLU	RHS	DBLUR	ori	2017-04-12_14-56-17
5.919818302	btwn	0.198156176	R	DBLU	RHS	DBLUR	ori	2017-04-12_14-56-17
5.498517422	btwn	0.25578937	R	DBLU	RHS	DBLUR	ori	2017-04-12_14-56-17
7.438902479	btwn	0.096327868	R	DBLU	RHS	DBLUR	ori	2017-04-12_14-56-17
7.761138276	btwn	0.170297416	R	DBLU	RHS	DBLUR	ori	2017-04-12_14-56-17
13.77438162	btwn	0.493726267	R	DBLU	RHS	DBLUR	ori	2017-04-12_14-56-17
8.396056229	btwn	0.305790969	R	DBLU	RHS	DBLUR	ori	2017-04-12_14-56-17
8.793392611	btwn	0.279701629	R	DBLU	RHS	DBLUR	ori	2017-04-12_14-56-17
19.10027523	btwn	0.354532767	R	DBLU	RHS	DBLUR	ori	2017-04-12_14-56-17
13.66751051	btwn	0.235454931	R	DBLU	RHS	DBLUR	ori	2017-04-12_14-56-17
24.945406	mov	0.397229971	R	DBLU	RHS	DBLUR	ori	2017-04-12_14-56-17
24.59613778	mov	0.378708563	R	DBLU	RHS	DBLUR	ori	2017-04-12_14-56-17
58.21847434	mov	0.63396312	R	DBLU	RHS	DBLUR	ori	2017-04-12_14-56-17
15.10468848	btwn	0.223836464	R	DBLU	RHS	DBLUR	ori	2017-04-12_14-56-17
3.420969535	imm	0.225473155	R	DBLU	RHS	DBLUR	ori	2017-04-12_14-56-17
2.21855726	imm	0.206854185	R	DBLU	RHS	DBLUR	ori	2017-04-12_14-56-17
72.17996954	mov	0.536615911	R	DBLU	RHS	DBLUR	ori	2017-04-12_14-56-17
34.58585299	mov	0.224474442	R	DBLU	RHS	DBLUR	ori	2017-04-12_14-56-17
5.099367317	btwn	0.412266979	R	DBLU	RHS	DBLUR	ori	2017-04-12_14-56-17
9.094205102	btwn	0.233425295	R	DBLU	RHS	DBLUR	ori	2017-04-12_14-56-17
8.851842286	btwn	0.226512384	R	DBLU	RHS	DBLUR	ori	2017-04-12_14-56-17
11.69544895	btwn	0.338125179	R	DBLU	RHS	DBLUR	ori	2017-04-12_14-56-17
5.711569546	btwn	0.264110205	R	DBLU	RHS	DBLUR	ori	2017-04-12_14-56-17
16.77976371	btwn	0.208644937	R	DBLU	RHS	DBLUR	ori	2017-04-12_14-56-17
5.787116693	btwn	0.626936359	R	DBLU	RHS	DBLUR	ori	2017-04-12_14-56-17
10.80618507	btwn	0.260419006	R	DBLU	RHS	DBLUR	ori	2017-04-12_14-56-17
20.8805831	mov	0.380638434	R	DBLU	RHS	DBLUR	ori	2017-04-12_14-56-17
19.79991461	btwn	0.642310002	R	DBLU	RHS	DBLUR	ori	2017-04-12_14-56-17
26.23959987	mov	0.417372121	R	DBLU	RHS	DBLUR	ori	2017-04-12_14-56-17
35.7709897	mov	0.691908193	R	DBLU	RHS	DBLUR	ori	2017-04-12_14-56-17
15.96276185	btwn	0.380889202	R	DBLU	RHS	DBLUR	ori	2017-04-12_14-56-17
7.713154265	btwn	0.098954515	R	DBLU	RHS	DBLUR	ori	2017-04-12_14-56-17
9.305844175	btwn	0.259125623	R	DBLU	RHS	DBLUR	ori	2017-04-12_14-56-17
2.857240221	imm	0.193312684	R	DBLU	RHS	DBLUR	ori	2017-04-12_14-56-17
15.68170228	btwn	0.274452338	R	DBLU	RHS	DBLUR	ori	2017-04-12_14-56-17
36.08383656	mov	0.496315456	R	DBLU	RHS	DBLUR	ori	2017-04-12_14-56-17
63.59919097	mov	0.640494214	R	DBLU	RHS	DBLUR	ori	2017-04-12_14-56-17
11.10772774	btwn	0.231098995	R	DBLU	RHS	DBLUR	ori	2017-04-12_14-56-17
7.8741331	btwn	0.197564551	R	DBLU	RHS	DBLUR	ori	2017-04-12_14-56-17
7.58985462	btwn	0.247715824	R	DBLU	RHS	DBLUR	ori	2017-04-12_14-56-17
6.276981312	btwn	0.259428642	R	DBLU	RHS	DBLUR	ori	2017-04-12_14-56-17
2.859138591	imm	0.519002475	R	DBLU	RHS	DBLUR	ori	2017-04-12_14-56-17
9.529711685	btwn	0.381415674	R	DBLU	RHS	DBLUR	ori	2017-04-12_14-56-17
10.65554689	btwn	0.17909359	R	DBLU	RHS	DBLUR	ori	2017-04-12_14-56-17
55.59472934	mov	0.624272725	R	DBLU	RHS	DBLUR	ori	2017-04-12_14-56-17
32.3045775	mov	0.449511411	R	DBLU	RHS	DBLUR	ori	2017-04-12_14-56-17
28.02536577	mov	0.641937906	R	DBLU	RHS	DBLUR	ori	2017-04-12_14-56-17
20.81156639	mov	0.454826969	R	DBLU	RHS	DBLUR	ori	2017-04-12_14-56-17
4.128707941	imm	0.212067398	R	DBLU	RHS	DBLUR	ori	2017-04-12_14-56-17
2.595978619	imm	0.409808182	R	DBLU	RHS	DBLUR	ori	2017-04-12_14-56-17
34.51582877	mov	0.519388755	R	DBLU	RHS	DBLUR	ori	2017-04-12_14-56-17
19.04301843	btwn	0.631222101	R	DBLU	RHS	DBLUR	ori	2017-04-12_14-56-17
22.5322832	mov	0.319840271	R	DBLU	RHS	DBLUR	ori	2017-04-12_14-56-17
12.07028874	btwn	0.578703149	R	DBLU	RHS	DBLUR	ori	2017-04-12_14-56-17
2.482903339	imm	0.215753051	R	DBLU	RHS	DBLUR	ori	2017-04-12_14-56-17
2.516624568	imm	0.171192219	R	DBLU	RHS	DBLUR	ori	2017-04-12_14-56-17
4.881423375	imm	0.226670479	R	DBLU	RHS	DBLUR	ori	2017-04-12_14-56-17
14.6712743	btwn	0.60419594	R	DBLU	RHS	DBLUR	ori	2017-04-12_14-56-17
12.44278692	btwn	0.597416498	R	DBLU	RHS	DBLUR	ori	2017-04-12_14-56-17
11.00557366	btwn	0.649937859	R	DBLU	RHS	DBLUR	ori	2017-04-12_14-56-17
24.48678106	mov	0.269322917	R	DBLU	RHS	DBLUR	ori	2017-04-12_14-56-17
10.80262599	btwn	0.537054316	R	DBLU	RHS	DBLUR	ori	2017-04-12_14-56-17
11.05608331	btwn	0.713752573	R	DBLU	RHS	DBLUR	ori	2017-04-12_14-56-17
20.0272483	mov	0.300039342	R	DBLU	RHS	DBLUR	ori	2017-04-12_14-56-17
3.213529916	imm	0.474164388	R	DBLU	RHS	DBLUR	ori	2017-04-12_14-56-17
1.790517265	imm	0.148927065	R	DBLU	RHS	DBLUR	ori	2017-04-12_14-56-17
1.806926888	imm	0.305888652	R	DBLU	RHS	DBLUR	ori	2017-04-12_14-56-17
2.211231038	imm	0.168456186	R	DBLU	RHS	DBLUR	ori	2017-04-12_14-56-17
3.63745616	imm	0.173161209	R	DBLU	RHS	DBLUR	ori	2017-04-12_14-56-17
2.943049611	imm	0.278305317	R	DBLU	RHS	DBLUR	ori	2017-04-12_14-56-17
6.112430406	btwn	0.374089506	R	DBLU	RHS	DBLUR	ori	2017-04-12_14-56-17
13.48166898	btwn	0.297613125	R	DBLU	RHS	DBLUR	ori	2017-04-12_14-56-17
15.93829759	btwn	0.636450095	R	DBLU	RHS	DBLUR	ori	2017-04-12_14-56-17
28.53401661	mov	0.316203759	R	DBLU	RHS	DBLUR	ori	2017-04-12_14-56-17
21.06116846	mov	0.539604027	R	DBLU	RHS	DBLUR	ori	2017-04-12_14-56-17
37.4367277	mov	0.50493887	R	DBLU	RHS	DBLUR	ori	2017-04-12_14-56-17
24.64918353	mov	0.583655276	R	DBLU	RHS	DBLUR	ori	2017-04-12_14-56-17
14.13805443	btwn	0.523355862	R	DBLU	RHS	DBLUR	ori	2017-04-12_14-56-17
15.23917099	btwn	0.598567604	R	DBLU	RHS	DBLUR	ori	2017-04-12_14-56-17
29.63593506	mov	0.522390058	R	DBLU	RHS	DBLUR	ori	2017-04-12_14-56-17
13.6838854	btwn	0.249286839	R	DBLU	RHS	DBLUR	ori	2017-04-12_14-56-17
10.51717735	btwn	0.518258112	R	DBLU	RHS	DBLUR	ori	2017-04-12_14-56-17
9.136056579	btwn	0.216072272	R	DBLU	RHS	DBLUR	ori	2017-04-12_14-56-17
14.4635864	btwn	0.247596862	R	DBLU	RHS	DBLUR	ori	2017-04-12_14-56-17
1.437718307	imm	0.304051972	R	DBLU	RHS	DBLUR	ori	2017-04-12_14-56-17
2.62735141	imm	0.26046132	R	DBLU	RHS	DBLUR	ori	2017-04-12_14-56-17
3.208395655	imm	0.134769575	R	DBLU	RHS	DBLUR	ori	2017-04-12_14-56-17
5.560927818	btwn	0.631535819	R	DBLU	RHS	DBLUR	ori	2017-04-12_14-56-17
6.233798937	btwn	0.406307294	R	DBLU	RHS	DBLUR	ori	2017-04-12_14-56-17
2.386529095	imm	0.169546579	R	DBLU	RHS	DBLUR	ori	2017-04-12_14-56-17
9.111747283	btwn	0.306178234	R	DBLU	RHS	DBLUR	ori	2017-04-12_14-56-17
3.610886276	imm	0.38498556	R	DBLU	RHS	DBLUR	ori	2017-04-12_14-56-17
10.18284451	btwn	0.704348071	R	DBLU	RHS	DBLUR	ori	2017-04-12_14-56-17
4.78622193	imm	0.433164401	R	DBLU	RHS	DBLUR	ori	2017-04-12_14-56-17
17.72078649	btwn	0.21317894	R	DBLU	RHS	DBLUR	ori	2017-04-12_14-56-17
16.15824514	btwn	0.579953201	R	DBLU	RHS	DBLUR	ori	2017-04-12_14-56-17
12.90044769	btwn	0.449471871	R	DBLU	RHS	DBLUR	ori	2017-04-12_14-56-17
16.44591064	btwn	0.251925727	R	DBLU	RHS	DBLUR	ori	2017-04-12_14-56-17
4.963951492	imm	0.393249966	R	DBLU	RHS	DBLUR	ori	2017-04-12_14-56-17
6.438786194	btwn	0.671323489	R	DBLU	RHS	DBLUR	ori	2017-04-12_14-56-17
14.62123099	btwn	0.130564517	R	DBLU	RHS	DBLUR	ori	2017-04-12_14-56-17
23.94559452	mov	0.621855415	R	DBLU	RHS	DBLUR	ori	2017-04-12_14-56-17
21.53275801	mov	0.579011362	R	DBLU	RHS	DBLUR	ori	2017-04-12_14-56-17
17.31794357	btwn	0.587931245	R	DBLU	RHS	DBLUR	ori	2017-04-12_14-56-17
40.31025416	mov	0.419383838	R	DBLU	RHS	DBLUR	ori	2017-04-12_14-56-17
4.178168472	imm	0.098817469	R	DBLU	RHS	DBLUR	ori	2017-04-12_14-56-17
1.229352443	imm	0.244857032	R	DBLU	RHS	DBLUR	ori	2017-04-12_14-56-17
1.611438105	imm	0.119687821	R	DBLU	RHS	DBLUR	ori	2017-04-12_14-56-17
6.877123261	btwn	0.293637104	R	DBLU	RHS	DBLUR	ori	2017-04-12_14-56-17
14.2502165	btwn	0.633581087	R	DBLU	RHS	DBLUR	ori	2017-04-12_14-56-17
18.7918409	btwn	0.167051926	R	DBLU	RHS	DBLUR	ori	2017-04-12_14-56-17
54.7787747	mov	0.614279785	R	DBLU	RHS	DBLUR	ori	2017-04-12_14-56-17
31.43403929	mov	0.317496668	R	DBLU	RHS	DBLUR	ori	2017-04-12_14-56-17
45.83390516	mov	0.549987193	R	DBLU	RHS	DBLUR	ori	2017-04-12_14-56-17
44.21144659	mov	0.449506895	R	DBLU	RHS	DBLUR	ori	2017-04-12_14-56-17
6.688750653	btwn	0.375730452	R	DBLU	RHS	DBLUR	ori	2017-04-12_14-56-17
2.330699308	imm	0.196014141	R	DBLU	RHS	DBLUR	ori	2017-04-12_14-56-17
3.377106422	imm	0.459059351	R	DBLU	RHS	DBLUR	ori	2017-04-12_14-56-17
13.2142836	btwn	0.151493717	R	DBLU	RHS	DBLUR	ori	2017-04-12_14-56-17
7.480769596	btwn	0.65373275	R	DBLU	RHS	DBLUR	ori	2017-04-12_14-56-17
29.06500696	mov	0.17928357	R	DBLU	RHS	DBLUR	ori	2017-04-12_14-56-17
63.48168867	mov	0.774014156	R	DBLU	RHS	DBLUR	ori	2017-04-12_14-56-17
16.92952914	btwn	0.195478868	R	DBLU	RHS	DBLUR	ori	2017-04-12_14-56-17
4.228330567	imm	0.424207256	R	DBLU	RHS	DBLUR	ori	2017-04-12_14-56-17
14.18130549	btwn	0.27318829	R	DBLU	RHS	DBLUR	ori	2017-04-12_14-56-17
7.613564012	btwn	0.46914248	R	DBLU	RHS	DBLUR	ori	2017-04-12_14-56-17
23.11168184	mov	0.609008185	R	DBLU	RHS	DBLUR	ori	2017-04-12_14-56-17
40.5562881	mov	0.320793949	R	DBLU	RHS	DBLUR	ori	2017-04-12_14-56-17
20.33718636	mov	0.472814935	R	DBLU	RHS	DBLUR	ori	2017-04-12_14-56-17
10.78319534	btwn	0.07690862	R	DBLU	RHS	DBLUR	ori	2017-04-12_14-56-17
7.063882133	btwn	0.104629733	R	DBLU	RHS	DBLUR	ori	2017-04-12_14-56-17
2.724374353	imm	0.590840684	R	DBLU	RHS	DBLUR	ori	2017-04-12_14-56-17
16.06478978	btwn	0.339623018	R	DBLU	RHS	DBLUR	ori	2017-04-12_14-56-17
48.79013443	mov	0.585697011	R	DBLU	RHS	DBLUR	ori	2017-04-12_14-56-17
50.77478577	mov	0.608748613	R	DBLU	RHS	DBLUR	ori	2017-04-12_14-56-17
11.89359801	btwn	0.160984727	R	DBLU	RHS	DBLUR	ori	2017-04-12_14-56-17
6.541132836	btwn	0.173541771	R	DBLU	RHS	DBLUR	ori	2017-04-12_14-56-17
11.53993675	btwn	0.25933358	R	DBLU	RHS	DBLUR	ori	2017-04-12_14-56-17
2.73142233	imm	0.276265019	R	DBLU	RHS	DBLUR	ori	2017-04-12_14-56-17
9.962567079	btwn	0.249080506	R	DBLU	RHS	DBLUR	ori	2017-04-12_14-56-17
23.94989394	mov	0.550189807	R	DBLU	RHS	DBLUR	ori	2017-04-12_14-56-17
31.46310399	mov	0.551655786	R	DBLU	RHS	DBLUR	ori	2017-04-12_14-56-17
18.52133908	btwn	0.497919866	R	DBLU	RHS	DBLUR	ori	2017-04-12_14-56-17
9.540190636	btwn	0.208561664	R	DBLU	RHS	DBLUR	ori	2017-04-12_14-56-17
22.98667467	mov	0.254527354	R	DBLU	RHS	DBLUR	ori	2017-04-12_14-56-17
17.33293177	btwn	0.271157596	R	DBLU	RHS	DBLUR	ori	2017-04-12_14-56-17
16.27771929	btwn	0.321080252	R	DBLU	RHS	DBLUR	ori	2017-04-12_14-56-17
9.209691492	btwn	0.360942956	R	DBLU	RHS	DBLUR	ori	2017-04-12_14-56-17
2.709770606	imm	0.216511907	R	DBLU	RHS	DBLUR	ori	2017-04-12_14-56-17
2.859560358	imm	0.586547315	R	DBLU	RHS	DBLUR	ori	2017-04-12_14-56-17
2.228385322	imm	0.482311941	R	DBLU	RHS	DBLUR	ori	2017-04-12_14-56-17
29.62954969	mov	0.458578081	R	DBLU	RHS	DBLUR	ori	2017-04-12_14-56-17
33.29351637	mov	0.351299504	R	DBLU	RHS	DBLUR	ori	2017-04-12_14-56-17
18.38469881	btwn	0.64038877	R	DBLU	RHS	DBLUR	ori	2017-04-12_14-56-17
14.63145723	btwn	0.530827705	R	DBLU	RHS	DBLUR	ori	2017-04-12_14-56-17
14.8569233	btwn	0.482493737	R	DBLU	RHS	DBLUR	ori	2017-04-12_14-56-17
19.91655945	btwn	0.612917685	R	DBLU	RHS	DBLUR	ori	2017-04-12_14-56-17
12.99961308	btwn	0.325952724	R	DBLU	RHS	DBLUR	ori	2017-04-12_14-56-17
7.25204653	btwn	0.390788367	R	DBLU	RHS	DBLUR	ori	2017-04-12_14-56-17
10.37798675	btwn	0.195251699	R	DBLU	RHS	DBLUR	ori	2017-04-12_14-56-17
7.697262404	btwn	0.187644157	R	DBLU	RHS	DBLUR	ori	2017-04-12_14-56-17
9.056273719	btwn	0.412175855	R	DBLU	RHS	DBLUR	ori	2017-04-12_14-56-17
11.78690705	btwn	0.642717455	R	DBLU	RHS	DBLUR	ori	2017-04-12_14-56-17
9.0543752	btwn	0.410469143	R	DBLU	RHS	DBLUR	ori	2017-04-12_14-56-17
13.20447383	btwn	0.38716925	R	DBLU	RHS	DBLUR	ori	2017-04-12_14-56-17
7.14520602	btwn	0.63169207	R	DBLU	RHS	DBLUR	ori	2017-04-12_14-56-17
3.148561709	imm	0.719817319	R	DBLU	RHS	DBLUR	ori	2017-04-12_14-56-17
13.72923415	btwn	0.423404693	R	DBLU	RHS	DBLUR	ori	2017-04-12_14-56-17
5.656822669	btwn	0.583993153	R	DBLU	RHS	DBLUR	ori	2017-04-12_14-56-17
3.443370559	imm	0.505622433	R	DBLU	RHS	DBLUR	ori	2017-04-12_14-56-17
6.944776988	btwn	0.272048617	R	DBLU	RHS	DBLUR	ori	2017-04-12_14-56-17
17.85745772	btwn	0.298657763	R	DBLU	RHS	DBLUR	ori	2017-04-12_14-56-17
19.33587088	btwn	0.544717644	R	DBLU	RHS	DBLUR	ori	2017-04-12_14-56-17
45.84802255	mov	0.335160748	R	DBLU	RHS	DBLUR	ori	2017-04-12_14-56-17
36.86344468	mov	0.432588789	R	DBLU	RHS	DBLUR	ori	2017-04-12_14-56-17
1.760018244	imm	0.095944674	R	DBLU	RHS	DBLUR	ori	2017-04-12_14-56-17
2.066758524	imm	0.349864428	R	DBLU	RHS	DBLUR	ori	2017-04-12_14-56-17
1.649952852	imm	0.096573339	R	DBLU	RHS	DBLUR	ori	2017-04-12_14-56-17
17.63724809	btwn	0.620321477	R	DBLU	RHS	DBLUR	ori	2017-04-12_14-56-17
4.414379913	imm	0.499433239	R	DBLU	RHS	DBLUR	ori	2017-04-12_14-56-17
2.889284399	imm	0.292933744	R	DBLU	RHS	DBLUR	ori	2017-04-12_14-56-17
7.845280879	btwn	0.308505788	R	DBLU	RHS	DBLUR	ori	2017-04-12_14-56-17
46.75428359	mov	0.603024038	R	DBLU	RHS	DBLUR	ori	2017-04-12_14-56-17
38.56333861	mov	0.570176489	R	DBLU	RHS	DBLUR	ori	2017-04-12_14-56-17
9.709717847	btwn	0.340600814	R	DBLU	RHS	DBLUR	ori	2017-04-12_14-56-17
5.448303361	btwn	0.340707694	R	DBLU	RHS	DBLUR	ori	2017-04-12_14-56-17
4.192329563	imm	0.109421429	R	DBLU	RHS	DBLUR	ori	2017-04-12_14-56-17
3.777608818	imm	0.467953858	R	DBLU	RHS	DBLUR	ori	2017-04-12_14-56-17
14.33207004	btwn	0.271863735	R	DBLU	RHS	DBLUR	ori	2017-04-12_14-56-17
14.13168308	btwn	0.381847045	R	DBLU	RHS	DBLUR	ori	2017-04-12_14-56-17
18.27381872	btwn	0.207619209	R	DBLU	RHS	DBLUR	ori	2017-04-12_14-56-17
24.65671912	mov	0.522617421	R	DBLU	RHS	DBLUR	ori	2017-04-12_14-56-17
41.69586241	mov	0.520075038	R	DBLU	RHS	DBLUR	ori	2017-04-12_14-56-17
21.9296877	mov	0.265178221	R	DBLU	RHS	DBLUR	ori	2017-04-12_14-56-17
3.239123948	imm	0.385194987	R	DBLU	RHS	DBLUR	ori	2017-04-12_14-56-17
1.949806273	imm	0.374729847	R	DBLU	RHS	DBLUR	ori	2017-04-12_14-56-17
3.535623448	imm	0.210113495	R	DBLU	RHS	DBLUR	ori	2017-04-12_14-56-17
0.835931871	imm	0.133134003	R	DBLU	RHS	DBLUR	ori	2017-04-12_14-56-17
2.735998205	imm	0.336961988	R	DBLU	RHS	DBLUR	ori	2017-04-12_14-56-17
8.886880788	btwn	0.265646562	R	DBLU	RHS	DBLUR	ori	2017-04-12_14-56-17
63.67551027	mov	0.707612065	R	DBLU	RHS	DBLUR	ori	2017-04-12_14-56-17
37.25841522	mov	0.426809846	R	DBLU	RHS	DBLUR	ori	2017-04-12_14-56-17
9.716628551	btwn	0.119513069	R	DBLU	RHS	DBLUR	ori	2017-04-12_14-56-17
5.638017905	btwn	0.220230679	R	DBLU	RHS	DBLUR	ori	2017-04-12_14-56-17
9.667642704	btwn	0.269177365	R	DBLU	RHS	DBLUR	ori	2017-04-12_14-56-17
4.996913487	imm	0.283468916	R	DBLU	RHS	DBLUR	ori	2017-04-12_14-56-17
9.901226703	btwn	0.335644722	R	DBLU	RHS	DBLUR	ori	2017-04-12_14-56-17
14.33709084	btwn	0.237455372	R	DBLU	RHS	DBLUR	ori	2017-04-12_14-56-17
17.88104756	btwn	0.608203066	R	DBLU	RHS	DBLUR	ori	2017-04-12_14-56-17
17.82704793	btwn	0.612775911	R	DBLU	RHS	DBLUR	ori	2017-04-12_14-56-17
15.10209343	btwn	0.419745598	R	DBLU	RHS	DBLUR	ori	2017-04-12_14-56-17
14.53748455	btwn	0.554544516	R	DBLU	RHS	DBLUR	ori	2017-04-12_14-56-17
12.26399083	btwn	0.514934542	R	DBLU	RHS	DBLUR	ori	2017-04-12_14-56-17
11.82327554	btwn	0.369104913	R	DBLU	RHS	DBLUR	ori	2017-04-12_14-56-17
4.813701556	imm	0.339629745	R	DBLU	RHS	DBLUR	ori	2017-04-12_14-56-17
0.534218688	imm	0.17529819	R	DBLU	RHS	DBLUR	ori	2017-04-12_14-56-17
1.917527093	imm	0.445693704	R	DBLU	RHS	DBLUR	ori	2017-04-12_14-56-17
3.929104203	imm	0.522675575	R	DBLU	RHS	DBLUR	ori	2017-04-12_14-56-17
1.582916692	imm	0.326506316	R	DBLU	RHS	DBLUR	ori	2017-04-12_14-56-17
37.47390012	mov	0.464730354	R	DBLU	RHS	DBLUR	ori	2017-04-12_14-56-17
37.71607558	mov	0.712024992	R	DBLU	RHS	DBLUR	ori	2017-04-12_14-56-17
36.33223642	mov	0.528874797	R	DBLU	RHS	DBLUR	ori	2017-04-12_14-56-17
1.718971621	imm	0.162974659	R	DBLU	RHS	DBLUR	ori	2017-04-12_14-56-17
6.215695087	btwn	0.350995087	R	DBLU	RHS	DBLUR	ori	2017-04-12_14-56-17
4.671508493	imm	0.059737367	R	DBLU	RHS	DBLUR	ori	2017-04-12_14-56-17
2.16125292	imm	0.447344989	R	DBLU	RHS	DBLUR	ori	2017-04-12_14-56-17
5.967660156	btwn	0.4556744	R	DBLU	RHS	DBLUR	ori	2017-04-12_14-56-17
11.09860064	btwn	0.244919587	R	DBLU	RHS	DBLUR	ori	2017-04-12_14-56-17
6.394808921	btwn	0.306149995	R	DBLU	RHS	DBLUR	ori	2017-04-12_14-56-17
14.3725275	btwn	0.502278362	R	DBLU	RHS	DBLUR	ori	2017-04-12_14-56-17
23.09488368	mov	0.514457588	R	DBLU	RHS	DBLUR	ori	2017-04-12_14-56-17
30.03206919	mov	0.427353243	R	DBLU	RHS	DBLUR	ori	2017-04-12_14-56-17
21.38103102	mov	0.498778962	R	DBLU	RHS	DBLUR	ori	2017-04-12_14-56-17
10.85607952	btwn	0.555925106	R	DBLU	RHS	DBLUR	ori	2017-04-12_14-56-17
2.849812646	imm	0.273763246	R	DBLU	RHS	DBLUR	ori	2017-04-12_14-56-17
32.87151536	mov	0.509528397	R	DBLU	RHS	DBLUR	ori	2017-04-12_14-56-17
7.663669412	btwn	0.595628938	R	DBLU	RHS	DBLUR	ori	2017-04-12_14-56-17
13.76360047	btwn	0.287827348	R	DBLU	RHS	DBLUR	ori	2017-04-12_14-56-17
9.858659396	btwn	0.50427368	R	DBLU	RHS	DBLUR	ori	2017-04-12_14-56-17
2.610508885	imm	0.249206712	R	DBLU	RHS	DBLUR	ori	2017-04-12_14-56-17
8.715727034	btwn	0.254897715	R	DBLU	RHS	DBLUR	ori	2017-04-12_14-56-17
3.502602834	imm	0.322189749	R	DBLU	RHS	DBLUR	ori	2017-04-12_14-56-17
3.150084683	imm	0.148224992	R	DBLU	RHS	DBLUR	ori	2017-04-12_14-56-17
2.905503891	imm	0.277073703	R	DBLU	RHS	DBLUR	ori	2017-04-12_14-56-17
13.06108254	btwn	0.515937807	R	DBLU	RHS	DBLUR	ori	2017-04-12_14-56-17
9.603740722	btwn	0.668928842	R	DBLU	RHS	DBLUR	ori	2017-04-12_14-56-17
23.0489979	mov	0.246936626	R	DBLU	RHS	DBLUR	ori	2017-04-12_14-56-17
24.66985559	mov	0.454077426	R	DBLU	RHS	DBLUR	ori	2017-04-12_14-56-17
28.11309373	mov	0.593002899	R	DBLU	RHS	DBLUR	ori	2017-04-12_14-56-17
7.114705077	btwn	0.533974165	R	DBLU	RHS	DBLUR	ori	2017-04-12_14-56-17
11.81299616	btwn	0.591432977	R	DBLU	RHS	DBLUR	ori	2017-04-12_14-56-17
26.4865741	mov	0.752839768	R	DBLU	RHS	DBLUR	ori	2017-04-12_14-56-17
17.74517082	btwn	0.391509623	R	DBLU	RHS	DBLUR	ori	2017-04-12_14-56-17
12.78650769	btwn	0.551013228	R	DBLU	RHS	DBLUR	ori	2017-04-12_14-56-17
4.28917658	imm	0.43094217	R	DBLU	RHS	DBLUR	ori	2017-04-12_14-56-17
2.704837975	imm	0.243855488	R	DBLU	RHS	DBLUR	ori	2017-04-12_14-56-17
3.32913191	imm	0.081636527	R	DBLU	RHS	DBLUR	ori	2017-04-12_14-56-17
6.742478141	btwn	0.429280796	R	DBLU	RHS	DBLUR	ori	2017-04-12_14-56-17
14.71672192	btwn	0.541982971	R	DBLU	RHS	DBLUR	ori	2017-04-12_14-56-17
6.941873219	btwn	0.674248141	R	DBLU	RHS	DBLUR	ori	2017-04-12_14-56-17
13.9864164	btwn	0.678865586	R	DBLU	RHS	DBLUR	ori	2017-04-12_14-56-17
6.199816387	btwn	0.735056302	R	DBLU	RHS	DBLUR	ori	2017-04-12_14-56-17
19.14005012	btwn	0.412499223	R	DBLU	RHS	DBLUR	ori	2017-04-12_14-56-17
12.28490518	btwn	0.687791545	R	DBLU	RHS	DBLUR	ori	2017-04-12_14-56-17
28.58637008	mov	0.513453261	R	DBLU	RHS	DBLUR	ori	2017-04-12_14-56-17
42.46997301	mov	0.753532668	R	DBLU	RHS	DBLUR	ori	2017-04-12_14-56-17
13.2859508	btwn	0.255191947	R	DBLU	RHS	DBLUR	ori	2017-04-12_14-56-17
3.735410231	imm	0.290809421	R	DBLU	RHS	DBLUR	ori	2017-04-12_14-56-17
2.679847707	imm	0.219413518	R	DBLU	RHS	DBLUR	ori	2017-04-12_14-56-17
1.791764672	imm	0.43309983	R	DBLU	RHS	DBLUR	ori	2017-04-12_14-56-17
18.70292289	btwn	0.440356882	R	DBLU	RHS	DBLUR	ori	2017-04-12_14-56-17
62.76520221	mov	0.577834632	R	DBLU	RHS	DBLUR	ori	2017-04-12_14-56-17
35.09972952	mov	0.345518166	R	DBLU	RHS	DBLUR	ori	2017-04-12_14-56-17
8.078434273	btwn	0.358040782	R	DBLU	RHS	DBLUR	ori	2017-04-12_14-56-17
4.649415566	imm	0.27412954	R	DBLU	RHS	DBLUR	ori	2017-04-12_14-56-17
3.224252417	imm	0.212363746	R	DBLU	RHS	DBLUR	ori	2017-04-12_14-56-17
2.04688635	imm	0.112107552	R	DBLU	RHS	DBLUR	ori	2017-04-12_14-56-17
5.216910304	btwn	0.463221372	R	DBLU	RHS	DBLUR	ori	2017-04-12_14-56-17
6.215238634	btwn	0.468374003	R	DBLU	RHS	DBLUR	ori	2017-04-12_14-56-17
9.006451677	btwn	0.335061043	R	DBLU	RHS	DBLUR	ori	2017-04-12_14-56-17
11.05545531	btwn	0.26748729	R	DBLU	RHS	DBLUR	ori	2017-04-12_14-56-17
32.4317489	mov	0.587630613	R	DBLU	RHS	DBLUR	ori	2017-04-12_14-56-17
37.60558426	mov	0.424418661	R	DBLU	RHS	DBLUR	ori	2017-04-12_14-56-17
8.895648142	btwn	0.414933814	R	DBLU	RHS	DBLUR	ori	2017-04-12_14-56-17
1.201762658	imm	0.188949681	R	DBLU	RHS	DBLUR	ori	2017-04-12_14-56-17
2.350730369	imm	0.374594421	R	DBLU	RHS	DBLUR	ori	2017-04-12_14-56-17
3.351937644	imm	0.211911002	R	DBLU	RHS	DBLUR	ori	2017-04-12_14-56-17
54.03320877	mov	0.710780981	R	DBLU	RHS	DBLUR	ori	2017-04-12_14-56-17
44.60722279	mov	0.477759063	R	DBLU	RHS	DBLUR	ori	2017-04-12_14-56-17
5.221631014	btwn	0.229298009	R	DBLU	RHS	DBLUR	ori	2017-04-12_14-56-17
6.109145018	btwn	0.140952216	R	DBLU	RHS	DBLUR	ori	2017-04-12_14-56-17
7.361494039	btwn	0.304858139	R	DBLU	RHS	DBLUR	ori	2017-04-12_14-56-17
7.935590347	btwn	0.266854458	R	DBLU	RHS	DBLUR	ori	2017-04-12_14-56-17
3.599359468	imm	0.261340651	R	DBLU	RHS	DBLUR	ori	2017-04-12_14-56-17
8.359554536	btwn	0.348443515	R	DBLU	RHS	DBLUR	ori	2017-04-12_14-56-17
9.652558242	btwn	0.487712487	R	DBLU	RHS	DBLUR	ori	2017-04-12_14-56-17
15.50618008	btwn	0.518757005	R	DBLU	RHS	DBLUR	ori	2017-04-12_14-56-17
20.78113156	mov	0.47700247	R	DBLU	RHS	DBLUR	ori	2017-04-12_14-56-17
20.93251496	mov	0.623143526	R	DBLU	RHS	DBLUR	ori	2017-04-12_14-56-17
26.08069737	mov	0.551063526	R	DBLU	RHS	DBLUR	ori	2017-04-12_14-56-17
6.183184888	btwn	0.200269412	R	DBLU	RHS	DBLUR	ori	2017-04-12_14-56-17
9.342113661	btwn	0.51003704	R	DBLU	RHS	DBLUR	ori	2017-04-12_14-56-17
1.916827304	imm	0.162039744	R	DBLU	RHS	DBLUR	ori	2017-04-12_14-56-17
1.654420299	imm	0.341077074	R	DBLU	RHS	DBLUR	ori	2017-04-12_14-56-17
0.119320226	imm	0.12629364	R	DBLU	RHS	DBLUR	ori	2017-04-12_14-56-17
14.78499884	btwn	0.242885391	R	DBLU	RHS	DBLUR	ori	2017-04-12_14-56-17
60.61627068	mov	0.771579071	R	DBLU	RHS	DBLUR	ori	2017-04-12_14-56-17
31.12307501	mov	0.256368695	R	DBLU	RHS	DBLUR	ori	2017-04-12_14-56-17
7.901902769	btwn	0.15959917	R	DBLU	RHS	DBLUR	ori	2017-04-12_14-56-17
4.55515154	imm	0.280751654	R	DBLU	RHS	DBLUR	ori	2017-04-12_14-56-17
8.908794197	btwn	0.35441894	R	DBLU	RHS	DBLUR	ori	2017-04-12_14-56-17
6.268202055	btwn	0.221086751	R	DBLU	RHS	DBLUR	ori	2017-04-12_14-56-17
4.252536134	imm	0.216329057	R	DBLU	RHS	DBLUR	ori	2017-04-12_14-56-17
12.26506531	btwn	0.354845696	R	DBLU	RHS	DBLUR	ori	2017-04-12_14-56-17
11.8725177	btwn	0.500129479	R	DBLU	RHS	DBLUR	ori	2017-04-12_14-56-17
11.17565937	btwn	0.39821826	R	DBLU	RHS	DBLUR	ori	2017-04-12_14-56-17
7.796235257	btwn	0.215486198	R	DBLU	RHS	DBLUR	ori	2017-04-12_14-56-17
2.474199324	imm	0.305390839	R	DBLU	RHS	DBLUR	ori	2017-04-12_14-56-17
8.452715057	btwn	0.329461615	R	DBLU	RHS	DBLUR	ori	2017-04-12_14-56-17
41.39449945	mov	0.702555776	R	DBLU	RHS	DBLUR	ori	2017-04-12_14-56-17
39.63998863	mov	0.467847734	R	DBLU	RHS	DBLUR	ori	2017-04-12_14-56-17
10.12077487	btwn	0.366422541	R	DBLU	RHS	DBLUR	ori	2017-04-12_14-56-17
3.661813184	imm	0.263067197	R	DBLU	RHS	DBLUR	ori	2017-04-12_14-56-17
2.746220087	imm	0.317012126	R	DBLU	RHS	DBLUR	ori	2017-04-12_14-56-17
11.68006202	btwn	0.364125208	R	DBLU	RHS	DBLUR	ori	2017-04-12_14-56-17
49.03675049	mov	0.665370794	R	DBLU	RHS	DBLUR	ori	2017-04-12_14-56-17
47.27656151	mov	0.634914008	R	DBLU	RHS	DBLUR	ori	2017-04-12_14-56-17
3.971210225	imm	0.399351089	R	DBLU	RHS	DBLUR	ori	2017-04-12_14-56-17
5.277149682	btwn	0.145612807	R	DBLU	RHS	DBLUR	ori	2017-04-12_14-56-17
8.254018226	btwn	0.216039074	R	DBLU	RHS	DBLUR	ori	2017-04-12_14-56-17
3.044232866	imm	0.271557908	R	DBLU	RHS	DBLUR	ori	2017-04-12_14-56-17
8.245397064	btwn	0.308427231	R	DBLU	RHS	DBLUR	ori	2017-04-12_14-56-17
6.831626664	btwn	0.114189728	R	DBLU	RHS	DBLUR	ori	2017-04-12_14-56-17
4.299639347	imm	0.45860497	R	DBLU	RHS	DBLUR	ori	2017-04-12_14-56-17
5.421282024	btwn	0.271121504	R	DBLU	RHS	DBLUR	ori	2017-04-12_14-56-17
7.753568175	btwn	0.598636084	R	DBLU	RHS	DBLUR	ori	2017-04-12_14-56-17
10.09226412	btwn	0.504673551	R	DBLU	RHS	DBLUR	ori	2017-04-12_14-56-17
6.57199923	btwn	0.618802582	R	DBLU	RHS	DBLUR	ori	2017-04-12_14-56-17
15.43543404	btwn	0.615388893	R	DBLU	RHS	DBLUR	ori	2017-04-12_14-56-17
11.72838665	btwn	0.547559274	R	DBLU	RHS	DBLUR	ori	2017-04-12_14-56-17
11.56680593	btwn	0.140707871	R	DBLU	RHS	DBLUR	ori	2017-04-12_14-56-17
19.25153734	btwn	0.35182409	R	DBLU	RHS	DBLUR	ori	2017-04-12_14-56-17
7.243261356	btwn	0.675720709	R	DBLU	RHS	DBLUR	ori	2017-04-12_14-56-17
19.8988784	btwn	0.545890434	R	DBLU	RHS	DBLUR	ori	2017-04-12_14-56-17
13.67027353	btwn	0.711710535	R	DBLU	RHS	DBLUR	ori	2017-04-12_14-56-17
7.338762944	btwn	0.507186687	R	DBLU	RHS	DBLUR	ori	2017-04-12_14-56-17
21.23983979	mov	0.209419841	R	DBLU	RHS	DBLUR	ori	2017-04-12_14-56-17
23.9859961	mov	0.359418724	R	DBLU	RHS	DBLUR	ori	2017-04-12_14-56-17
33.49602275	mov	0.641185705	R	DBLU	RHS	DBLUR	ori	2017-04-12_14-56-17
30.42197077	mov	0.504405901	R	DBLU	RHS	DBLUR	ori	2017-04-12_14-56-17
2.81194679	imm	0.38133397	R	DBLU	RHS	DBLUR	ori	2017-04-12_14-56-17
1.685501905	imm	0.238316438	R	DBLU	RHS	DBLUR	ori	2017-04-12_14-56-17
1.944515111	imm	0.198092193	R	DBLU	RHS	DBLUR	ori	2017-04-12_14-56-17
2.64265335	imm	0.233398477	R	DBLU	RHS	DBLUR	ori	2017-04-12_14-56-17
21.78071866	mov	0.170596039	R	DBLU	RHS	DBLUR	ori	2017-04-12_14-56-17
44.0031253	mov	0.639037771	R	DBLU	RHS	DBLUR	ori	2017-04-12_14-56-17
41.58304003	mov	0.510659961	R	DBLU	RHS	DBLUR	ori	2017-04-12_14-56-17
9.472010919	btwn	0.18947919	R	DBLU	RHS	DBLUR	ori	2017-04-12_14-56-17
7.899528266	btwn	0.251263555	R	DBLU	RHS	DBLUR	ori	2017-04-12_14-56-17
7.000444429	btwn	0.602298828	R	DBLU	RHS	DBLUR	ori	2017-04-12_14-56-17
9.485891411	btwn	0.384683193	R	DBLU	RHS	DBLUR	ori	2017-04-12_14-56-17
8.844851333	btwn	0.215780878	R	DBLU	RHS	DBLUR	ori	2017-04-12_14-56-17
24.80657275	mov	0.23865465	R	DBLU	RHS	DBLUR	ori	2017-04-12_14-56-17
37.85239642	mov	0.545127882	R	DBLU	RHS	DBLUR	ori	2017-04-12_14-56-17
39.93166869	mov	0.4830098	R	DBLU	RHS	DBLUR	ori	2017-04-12_14-56-17
8.591423564	btwn	0.208499504	R	DBLU	RHS	DBLUR	ori	2017-04-12_14-56-17
12.98043624	btwn	0.396436507	R	DBLU	RHS	DBLUR	ori	2017-04-12_14-56-17
4.259477616	imm	0.234077453	R	DBLU	RHS	DBLUR	ori	2017-04-12_14-56-17
0.669808201	imm	0.233839916	R	DBLU	RHS	DBLUR	ori	2017-04-12_14-56-17
2.25492021	imm	0.23444002	R	DBLU	RHS	DBLUR	ori	2017-04-12_14-56-17
1.018897859	imm	0.557991104	R	DBLU	RHS	DBLUR	ori	2017-04-12_14-56-17
1.780084969	imm	0.186478698	R	DBLU	RHS	DBLUR	ori	2017-04-12_14-56-17
15.730078	btwn	0.254886976	R	DBLU	RHS	DBLUR	ori	2017-04-12_14-56-17
43.19657393	mov	0.581933278	R	DBLU	RHS	DBLUR	ori	2017-04-12_14-56-17
49.33580385	mov	0.535397161	R	DBLU	RHS	DBLUR	ori	2017-04-12_14-56-17
5.951393036	btwn	0.343743173	R	DBLU	RHS	DBLUR	ori	2017-04-12_14-56-17
4.065121169	imm	0.226276746	R	DBLU	RHS	DBLUR	ori	2017-04-12_14-56-17
7.026188489	btwn	0.137372884	R	DBLU	RHS	DBLUR	ori	2017-04-12_14-56-17
2.972272478	imm	0.29411936	R	DBLU	RHS	DBLUR	ori	2017-04-12_14-56-17
5.34536952	btwn	0.195886648	R	DBLU	RHS	DBLUR	ori	2017-04-12_14-56-17
5.896382529	btwn	0.278848707	R	DBLU	RHS	DBLUR	ori	2017-04-12_14-56-17
7.246142925	btwn	0.508667976	R	DBLU	RHS	DBLUR	ori	2017-04-12_14-56-17
16.50849793	btwn	0.299282877	R	DBLU	RHS	DBLUR	ori	2017-04-12_14-56-17
23.35688033	mov	0.465985581	R	DBLU	RHS	DBLUR	ori	2017-04-12_14-56-17
38.35163407	mov	0.383021872	R	DBLU	RHS	DBLUR	ori	2017-04-12_14-56-17
25.28622594	mov	0.55957235	R	DBLU	RHS	DBLUR	ori	2017-04-12_14-56-17
4.07537719	imm	0.309155941	R	DBLU	RHS	DBLUR	ori	2017-04-12_14-56-17
2.775595941	imm	0.634061507	R	DBLU	RHS	DBLUR	ori	2017-04-12_14-56-17
10.27037792	btwn	0.08168502	R	DBLU	RHS	DBLUR	ori	2017-04-12_14-56-17
4.732235441	imm	0.353715456	R	DBLU	RHS	DBLUR	ori	2017-04-12_14-56-17
10.70445008	btwn	0.355089468	R	DBLU	RHS	DBLUR	ori	2017-04-12_14-56-17
9.507509567	btwn	0.245540628	R	DBLU	RHS	DBLUR	ori	2017-04-12_14-56-17
17.63566826	btwn	0.383994774	R	DBLU	RHS	DBLUR	ori	2017-04-12_14-56-17
16.45399087	btwn	0.532140555	R	DBLU	RHS	DBLUR	ori	2017-04-12_14-56-17
13.26502619	btwn	0.42639486	R	DBLU	RHS	DBLUR	ori	2017-04-12_14-56-17
27.36330429	mov	0.65079839	R	DBLU	RHS	DBLUR	ori	2017-04-12_14-56-17
13.72879273	btwn	0.603972559	R	DBLU	RHS	DBLUR	ori	2017-04-12_14-56-17
12.83635596	btwn	0.269865123	R	DBLU	RHS	DBLUR	ori	2017-04-12_14-56-17
10.68030044	btwn	0.436832279	R	DBLU	RHS	DBLUR	ori	2017-04-12_14-56-17
1.636025682	imm	0.331004509	R	DBLU	RHS	DBLUR	ori	2017-04-12_14-56-17
2.824424586	imm	0.280413434	R	DBLU	RHS	DBLUR	ori	2017-04-12_14-56-17
3.142440582	imm	0.354094219	R	DBLU	RHS	DBLUR	ori	2017-04-12_14-56-17
25.85061869	mov	0.535350008	R	DBLU	RHS	DBLUR	ori	2017-04-12_14-56-17
58.16769608	mov	0.591071465	R	DBLU	RHS	DBLUR	ori	2017-04-12_14-56-17
30.89687815	mov	0.48909688	R	DBLU	RHS	DBLUR	ori	2017-04-12_14-56-17
8.5124292	btwn	0.050136428	R	DBLU	RHS	DBLUR	ori	2017-04-12_14-56-17
7.815000338	btwn	0.268408019	R	DBLU	RHS	DBLUR	ori	2017-04-12_14-56-17
8.417880827	btwn	0.2674151	R	DBLU	RHS	DBLUR	ori	2017-04-12_14-56-17
1.61925337	imm	0.36178465	R	DBLU	RHS	DBLUR	ori	2017-04-12_14-56-17
3.470134608	imm	0.278377175	R	DBLU	RHS	DBLUR	ori	2017-04-12_14-56-17
3.147345131	imm	0.145249127	R	DBLU	RHS	DBLUR	ori	2017-04-12_14-56-17
6.048916769	btwn	0.293134404	R	DBLU	RHS	DBLUR	ori	2017-04-12_14-56-17
8.011726958	btwn	0.556518144	R	DBLU	RHS	DBLUR	ori	2017-04-12_14-56-17
10.81157491	btwn	0.361954669	R	DBLU	RHS	DBLUR	ori	2017-04-12_14-56-17
13.18389707	btwn	0.300173361	R	DBLU	RHS	DBLUR	ori	2017-04-12_14-56-17
9.812765065	btwn	0.315286347	R	DBLU	RHS	DBLUR	ori	2017-04-12_14-56-17
23.56656326	mov	0.653511085	R	DBLU	RHS	DBLUR	ori	2017-04-12_14-56-17
23.68040451	mov	0.629533499	R	DBLU	RHS	DBLUR	ori	2017-04-12_14-56-17
34.34278465	mov	0.608241184	R	DBLU	RHS	DBLUR	ori	2017-04-12_14-56-17
21.0719909	mov	0.423563785	R	DBLU	RHS	DBLUR	ori	2017-04-12_14-56-17
5.4892093	btwn	0.362013272	R	DBLU	RHS	DBLUR	ori	2017-04-12_14-56-17
2.803803783	imm	0.542516162	R	DBLU	RHS	DBLUR	ori	2017-04-12_14-56-17
2.54219433	imm	0.433818507	R	DBLU	RHS	DBLUR	ori	2017-04-12_14-56-17
2.333282121	imm	0.520341827	R	DBLU	RHS	DBLUR	ori	2017-04-12_14-56-17
11.68756225	btwn	0.389908897	R	DBLU	RHS	DBLUR	ori	2017-04-12_14-56-17
10.96411006	btwn	0.4382165	R	DBLU	RHS	DBLUR	ori	2017-04-12_14-56-17
1.315052631	imm	0.347071648	R	DBLU	RHS	DBLUR	ori	2017-04-12_14-56-17
8.528058907	btwn	0.503240966	R	DBLU	RHS	DBLUR	ori	2017-04-12_14-56-17
7.573433007	btwn	0.522958504	R	DBLU	RHS	DBLUR	ori	2017-04-12_14-56-17
21.37668426	mov	0.60511171	R	DBLU	RHS	DBLUR	ori	2017-04-12_14-56-17
10.24078026	btwn	0.222366015	R	DBLU	RHS	DBLUR	ori	2017-04-12_14-56-17
9.297748253	btwn	0.462223737	R	DBLU	RHS	DBLUR	ori	2017-04-12_14-56-17
7.358057009	btwn	0.467082323	R	DBLU	RHS	DBLUR	ori	2017-04-12_14-56-17
10.01773428	btwn	0.221378986	R	DBLU	RHS	DBLUR	ori	2017-04-12_14-56-17
24.45439951	mov	0.458713567	R	DBLU	RHS	DBLUR	ori	2017-04-12_14-56-17
21.2703512	mov	0.505435405	R	DBLU	RHS	DBLUR	ori	2017-04-12_14-56-17
20.63673389	mov	0.49558721	R	DBLU	RHS	DBLUR	ori	2017-04-12_14-56-17
3.337743665	imm	0.146639733	R	DBLU	RHS	DBLUR	ori	2017-04-12_14-56-17
5.973719797	btwn	0.305393445	R	DBLU	RHS	DBLUR	ori	2017-04-12_14-56-17
2.254858838	imm	0.148025223	R	DBLU	RHS	DBLUR	ori	2017-04-12_14-56-17
2.389948629	imm	0.361998536	R	DBLU	RHS	DBLUR	ori	2017-04-12_14-56-17
4.375676892	imm	0.17122997	R	DBLU	RHS	DBLUR	ori	2017-04-12_14-56-17
4.198434447	imm	0.459535647	R	DBLU	RHS	DBLUR	ori	2017-04-12_14-56-17
33.04378248	mov	0.445868962	R	DBLU	RHS	DBLUR	ori	2017-04-12_14-56-17
58.16949694	mov	0.678584537	R	DBLU	RHS	DBLUR	ori	2017-04-12_14-56-17
17.84177389	btwn	0.249026317	R	DBLU	RHS	DBLUR	ori	2017-04-12_14-56-17
3.460105964	imm	0.177314377	R	DBLU	RHS	DBLUR	ori	2017-04-12_14-56-17
1.914475846	imm	0.191178889	R	DBLU	RHS	DBLUR	ori	2017-04-12_14-56-17
6.904950332	btwn	0.21871577	R	DBLU	RHS	DBLUR	ori	2017-04-12_14-56-17
2.815645268	imm	0.268832056	R	DBLU	RHS	DBLUR	ori	2017-04-12_14-56-17
2.282210278	imm	0.298420718	R	DBLU	RHS	DBLUR	ori	2017-04-12_14-56-17
5.011124675	btwn	0.226711619	R	DBLU	RHS	DBLUR	ori	2017-04-12_14-56-17
4.717630502	imm	0.402656968	R	DBLU	RHS	DBLUR	ori	2017-04-12_14-56-17
8.522089835	btwn	0.391841908	R	DBLU	RHS	DBLUR	ori	2017-04-12_14-56-17
16.38227103	btwn	0.325458295	R	DBLU	RHS	DBLUR	ori	2017-04-12_14-56-17
21.17630412	mov	0.496508359	R	DBLU	RHS	DBLUR	ori	2017-04-12_14-56-17
29.81228003	mov	0.533753046	R	DBLU	RHS	DBLUR	ori	2017-04-12_14-56-17
20.97089751	mov	0.498808171	R	DBLU	RHS	DBLUR	ori	2017-04-12_14-56-17
11.3357452	btwn	0.509561137	R	DBLU	RHS	DBLUR	ori	2017-04-12_14-56-17
3.9002495	imm	0.308656453	R	DBLU	RHS	DBLUR	ori	2017-04-12_14-56-17
2.07064965	imm	0.111071629	R	DBLU	RHS	DBLUR	ori	2017-04-12_14-56-17
2.600903377	imm	0.419191398	R	DBLU	RHS	DBLUR	ori	2017-04-12_14-56-17
2.479219545	imm	0.379430139	R	DBLU	RHS	DBLUR	ori	2017-04-12_14-56-17
2.724348799	imm	0.245563449	R	DBLU	RHS	DBLUR	ori	2017-04-12_14-56-17
8.345642537	btwn	0.48809182	R	DBLU	RHS	DBLUR	ori	2017-04-12_14-56-17
8.981753945	btwn	0.638229298	R	DBLU	RHS	DBLUR	ori	2017-04-12_14-56-17
3.586673568	imm	0.262774903	R	DBLU	RHS	DBLUR	ori	2017-04-12_14-56-17
3.941208428	imm	0.440407536	R	DBLU	RHS	DBLUR	ori	2017-04-12_14-56-17
8.170209028	btwn	0.666680156	R	DBLU	RHS	DBLUR	ori	2017-04-12_14-56-17
17.14828433	btwn	0.438119288	R	DBLU	RHS	DBLUR	ori	2017-04-12_14-56-17
17.06868633	btwn	0.58300768	R	DBLU	RHS	DBLUR	ori	2017-04-12_14-56-17
2.998825416	imm	0.186127432	R	DBLU	RHS	DBLUR	ori	2017-04-12_14-56-17
1.143575287	imm	0.229178117	R	DBLU	RHS	DBLUR	ori	2017-04-12_14-56-17
22.27477015	mov	0.564311845	R	DBLU	RHS	DBLUR	ori	2017-04-12_14-56-17
16.3231074	btwn	0.586986319	R	DBLU	RHS	DBLUR	ori	2017-04-12_14-56-17
5.184612755	btwn	0.550910626	R	DBLU	RHS	DBLUR	ori	2017-04-12_14-56-17
15.04292331	btwn	0.488883625	R	DBLU	RHS	DBLUR	ori	2017-04-12_14-56-17
13.12965092	btwn	0.245886534	R	DBLU	RHS	DBLUR	ori	2017-04-12_14-56-17
10.95413737	btwn	0.31164992	R	DBLU	RHS	DBLUR	ori	2017-04-12_14-56-17
8.329387065	btwn	0.303529376	R	DBLU	RHS	DBLUR	ori	2017-04-12_14-56-17
2.356339674	imm	0.326214417	R	DBLU	RHS	DBLUR	ori	2017-04-12_14-56-17
1.379228817	imm	0.175243719	R	DBLU	RHS	DBLUR	ori	2017-04-12_14-56-17
0.393194223	imm	0.454815251	R	DBLU	RHS	DBLUR	ori	2017-04-12_14-56-17
1.593326132	imm	0.36891406	R	DBLU	RHS	DBLUR	ori	2017-04-12_14-56-17
14.42040192	btwn	0.238483204	R	DBLU	RHS	DBLUR	ori	2017-04-12_14-56-17
5.061434223	btwn	0.2996326	R	DBLU	RHS	DBLUR	ori	2017-04-12_14-56-17
6.19456946	btwn	0.523683965	R	DBLU	RHS	DBLUR	ori	2017-04-12_14-56-17
9.355940629	btwn	0.206213161	R	DBLU	RHS	DBLUR	ori	2017-04-12_14-56-17
3.794768287	imm	0.17247539	R	DBLU	RHS	DBLUR	ori	2017-04-12_14-56-17
1.800886908	imm	0.412932257	R	DBLU	RHS	DBLUR	ori	2017-04-12_14-56-17
3.953100889	imm	0.445637135	R	DBLU	RHS	DBLUR	ori	2017-04-12_14-56-17
2.585698873	imm	0.198712868	R	DBLU	RHS	DBLUR	ori	2017-04-12_14-56-17
13.68956501	btwn	0.542931577	R	DBLU	RHS	DBLUR	ori	2017-04-12_14-56-17
10.27810757	btwn	0.214347909	R	DBLU	RHS	DBLUR	ori	2017-04-12_14-56-17
25.72227487	mov	0.517897397	R	DBLU	RHS	DBLUR	ori	2017-04-12_14-56-17
32.77683774	mov	0.56776334	R	DBLU	RHS	DBLUR	ori	2017-04-12_14-56-17
23.34779277	mov	0.622195019	R	DBLU	RHS	DBLUR	ori	2017-04-12_14-56-17
15.26098398	btwn	0.451257358	R	DBLU	RHS	DBLUR	ori	2017-04-12_14-56-17
7.973679756	btwn	0.487422013	R	DBLU	RHS	DBLUR	ori	2017-04-12_14-56-17
1.86216535	imm	0.284451159	R	DBLU	RHS	DBLUR	ori	2017-04-12_14-56-17
2.093059549	imm	0.471792853	R	DBLU	RHS	DBLUR	ori	2017-04-12_14-56-17
3.777018381	imm	0.209944018	R	DBLU	RHS	DBLUR	ori	2017-04-12_14-56-17
4.616762449	imm	0.278237649	R	DBLU	RHS	DBLUR	ori	2017-04-12_14-56-17
16.84934651	btwn	0.54074076	R	DBLU	RHS	DBLUR	ori	2017-04-12_14-56-17
19.36111286	btwn	0.465107544	R	DBLU	RHS	DBLUR	ori	2017-04-12_14-56-17
13.52652126	btwn	0.534155958	R	DBLU	RHS	DBLUR	ori	2017-04-12_14-56-17
20.88138764	mov	0.656933812	R	DBLU	RHS	DBLUR	ori	2017-04-12_14-56-17
15.56601545	btwn	0.33937725	R	DBLU	RHS	DBLUR	ori	2017-04-12_14-56-17
19.34236634	btwn	0.533961376	R	DBLU	RHS	DBLUR	ori	2017-04-12_14-56-17
2.491402916	imm	0.301121499	R	DBLU	RHS	DBLUR	ori	2017-04-12_14-56-17
2.033705777	imm	0.259363114	R	DBLU	RHS	DBLUR	ori	2017-04-12_14-56-17
25.82263882	mov	0.335192629	R	DBLU	RHS	DBLUR	ori	2017-04-12_14-56-17
58.1548806	mov	0.644543483	R	DBLU	RHS	DBLUR	ori	2017-04-12_14-56-17
20.01084664	mov	0.376122656	R	DBLU	RHS	DBLUR	ori	2017-04-12_14-56-17
5.34984415	btwn	0.174494064	R	DBLU	RHS	DBLUR	ori	2017-04-12_14-56-17
6.658036929	btwn	0.230740122	R	DBLU	RHS	DBLUR	ori	2017-04-12_14-56-17
5.097588324	btwn	0.120387868	R	DBLU	RHS	DBLUR	ori	2017-04-12_14-56-17
1.544617907	imm	0.335592988	R	DBLU	RHS	DBLUR	ori	2017-04-12_14-56-17
7.714804811	btwn	0.233068995	R	DBLU	RHS	DBLUR	ori	2017-04-12_14-56-17
4.613976866	imm	0.389687066	R	DBLU	RHS	DBLUR	ori	2017-04-12_14-56-17
10.72273598	btwn	0.207245022	R	DBLU	RHS	DBLUR	ori	2017-04-12_14-56-17
4.719024547	imm	0.493660165	R	DBLU	RHS	DBLUR	ori	2017-04-12_14-56-17
7.695657342	btwn	0.362162583	R	DBLU	RHS	DBLUR	ori	2017-04-12_14-56-17
6.041203895	btwn	0.472254435	R	DBLU	RHS	DBLUR	ori	2017-04-12_14-56-17
8.9670814	btwn	0.42205079	R	DBLU	RHS	DBLUR	ori	2017-04-12_14-56-17
15.07992288	btwn	0.157939268	R	DBLU	RHS	DBLUR	ori	2017-04-12_14-56-17
36.31965524	mov	0.5711375	R	DBLU	RHS	DBLUR	ori	2017-04-12_14-56-17
41.58825101	mov	0.588243651	R	DBLU	RHS	DBLUR	ori	2017-04-12_14-56-17
9.275616305	btwn	0.463484076	R	DBLU	RHS	DBLUR	ori	2017-04-12_14-56-17
2.237638391	imm	0.286912914	R	DBLU	RHS	DBLUR	ori	2017-04-12_14-56-17
3.288834459	imm	0.215000404	R	DBLU	RHS	DBLUR	ori	2017-04-12_14-56-17
3.082606974	imm	0.144027314	R	DBLU	RHS	DBLUR	ori	2017-04-12_14-56-17
52.34358502	mov	0.740408904	R	DBLU	RHS	DBLUR	ori	2017-04-12_14-56-17
48.25660984	mov	0.653082571	R	DBLU	RHS	DBLUR	ori	2017-04-12_14-56-17
9.493857426	btwn	0.522532139	R	DBLU	RHS	DBLUR	ori	2017-04-12_14-56-17
2.824590851	imm	0.197286237	R	DBLU	RHS	DBLUR	ori	2017-04-12_14-56-17
9.522643512	btwn	0.345537336	R	DBLU	RHS	DBLUR	ori	2017-04-12_14-56-17
2.024202981	imm	0.348088564	R	DBLU	RHS	DBLUR	ori	2017-04-12_14-56-17
1.142955281	imm	0.196345379	R	DBLU	RHS	DBLUR	ori	2017-04-12_14-56-17
1.810923241	imm	0.337607502	R	DBLU	RHS	DBLUR	ori	2017-04-12_14-56-17
8.135333526	btwn	0.518231601	R	DBLU	RHS	DBLUR	ori	2017-04-12_14-56-17
4.410387605	imm	0.170725389	R	DBLU	RHS	DBLUR	ori	2017-04-12_14-56-17
3.182494809	imm	0.327877038	R	DBLU	RHS	DBLUR	ori	2017-04-12_14-56-17
9.605720421	btwn	0.593221907	R	DBLU	RHS	DBLUR	ori	2017-04-12_14-56-17
10.81457849	btwn	0.486065053	R	DBLU	RHS	DBLUR	ori	2017-04-12_14-56-17
9.266465369	btwn	0.316603794	R	DBLU	RHS	DBLUR	ori	2017-04-12_14-56-17
27.10482351	mov	0.395765887	R	DBLU	RHS	DBLUR	ori	2017-04-12_14-56-17
37.82228885	mov	0.39927414	R	DBLU	RHS	DBLUR	ori	2017-04-12_14-56-17
25.28767627	mov	0.413176308	R	DBLU	RHS	DBLUR	ori	2017-04-12_14-56-17
2.222264445	imm	0.360203091	R	DBLU	RHS	DBLUR	ori	2017-04-12_14-56-17
2.342129795	imm	0.443425223	R	DBLU	RHS	DBLUR	ori	2017-04-12_14-56-17
2.129218907	imm	0.494079138	R	DBLU	RHS	DBLUR	ori	2017-04-12_14-56-17
1.934166869	imm	0.263967812	R	DBLU	RHS	DBLUR	ori	2017-04-12_14-56-17
16.30815561	btwn	0.295433599	R	DBLU	RHS	DBLUR	ori	2017-04-12_14-56-17
28.99469383	mov	0.571921713	R	DBLU	RHS	DBLUR	ori	2017-04-12_14-56-17
21.28286941	mov	0.608600815	R	DBLU	RHS	DBLUR	ori	2017-04-12_14-56-17
28.02265528	mov	0.609566273	R	DBLU	RHS	DBLUR	ori	2017-04-12_14-56-17
17.2379352	btwn	0.561607317	R	DBLU	RHS	DBLUR	ori	2017-04-12_14-56-17
8.642777934	btwn	0.24793794	R	DBLU	RHS	DBLUR	ori	2017-04-12_14-56-17
6.62212981	btwn	0.122254778	R	DBLU	RHS	DBLUR	ori	2017-04-12_14-56-17
4.822277137	imm	0.289891384	R	DBLU	RHS	DBLUR	ori	2017-04-12_14-56-17
5.132462605	btwn	0.225042665	R	DBLU	RHS	DBLUR	ori	2017-04-12_14-56-17
6.108966562	btwn	0.232622969	R	DBLU	RHS	DBLUR	ori	2017-04-12_14-56-17
4.5933241	imm	0.319655764	R	DBLU	RHS	DBLUR	ori	2017-04-12_14-56-17
19.23548262	btwn	0.383493728	R	DBLU	RHS	DBLUR	ori	2017-04-12_14-56-17
14.2364523	btwn	0.543029883	R	DBLU	RHS	DBLUR	ori	2017-04-12_14-56-17
14.60862889	btwn	0.539602254	R	DBLU	RHS	DBLUR	ori	2017-04-12_14-56-17
16.45668069	btwn	0.545243373	R	DBLU	RHS	DBLUR	ori	2017-04-12_14-56-17
18.07567504	btwn	0.379737918	R	DBLU	RHS	DBLUR	ori	2017-04-12_14-56-17
27.99659586	mov	0.441751601	R	DBLU	RHS	DBLUR	ori	2017-04-12_14-56-17
10.95504804	btwn	0.448049017	R	DBLU	RHS	DBLUR	ori	2017-04-12_14-56-17
2.252161311	imm	0.297926467	R	DBLU	RHS	DBLUR	ori	2017-04-12_14-56-17
1.322211025	imm	0.20237798	R	DBLU	RHS	DBLUR	ori	2017-04-12_14-56-17
1.975183235	imm	0.413707066	R	DBLU	RHS	DBLUR	ori	2017-04-12_14-56-17
27.13054272	mov	0.319290379	R	DBLU	RHS	DBLUR	ori	2017-04-12_14-56-17
36.67188403	mov	0.497273891	R	DBLU	RHS	DBLUR	ori	2017-04-12_14-56-17
34.6123823	mov	0.57574455	R	DBLU	RHS	DBLUR	ori	2017-04-12_14-56-17
14.95329597	btwn	0.180429532	R	DBLU	RHS	DBLUR	ori	2017-04-12_14-56-17
7.11498885	btwn	0.17526997	R	DBLU	RHS	DBLUR	ori	2017-04-12_14-56-17
4.292998487	imm	0.236026214	R	DBLU	RHS	DBLUR	ori	2017-04-12_14-56-17
3.729041607	imm	0.269719164	R	DBLU	RHS	DBLUR	ori	2017-04-12_14-56-17
2.552509411	imm	0.0995082	R	DBLU	RHS	DBLUR	ori	2017-04-12_14-56-17
8.738556019	btwn	0.438403083	R	DBLU	RHS	DBLUR	ori	2017-04-12_14-56-17
2.184581734	imm	0.249424583	R	DBLU	RHS	DBLUR	ori	2017-04-12_14-56-17
1.420978116	imm	0.193922585	R	DBLU	RHS	DBLUR	ori	2017-04-12_14-56-17
7.486602249	btwn	0.321958069	R	DBLU	RHS	DBLUR	ori	2017-04-12_14-56-17
12.05983105	btwn	0.297184446	R	DBLU	RHS	DBLUR	ori	2017-04-12_14-56-17
3.785201307	imm	0.091531353	R	DBLU	RHS	DBLUR	ori	2017-04-12_14-56-17
4.156302016	imm	0.354887064	R	DBLU	RHS	DBLUR	ori	2017-04-12_14-56-17
4.366220367	imm	0.407872429	R	DBLU	RHS	DBLUR	ori	2017-04-12_14-56-17
4.01698576	imm	0.184506226	R	DBLU	RHS	DBLUR	ori	2017-04-12_14-56-17
3.615427215	imm	0.31489832	R	DBLU	RHS	DBLUR	ori	2017-04-12_14-56-17
4.109218141	imm	0.128937431	R	DBLU	RHS	DBLUR	ori	2017-04-12_14-56-17
2.27495199	imm	0.246733823	R	DBLU	RHS	DBLUR	ori	2017-04-12_14-56-17
4.301065797	imm	0.089647137	R	DBLU	RHS	DBLUR	ori	2017-04-12_14-56-17
3.021840939	imm	0.286960291	R	DBLU	RHS	DBLUR	ori	2017-04-12_14-56-17
2.313500304	imm	0.108177191	R	DBLU	RHS	DBLUR	ori	2017-04-12_14-56-17
4.632141444	imm	0.073377147	R	DBLU	RHS	DBLUR	ori	2017-04-12_14-56-17
3.249669715	imm	0.24963569	R	DBLU	RHS	DBLUR	ori	2017-04-12_14-56-17
2.953450817	imm	0.087663526	R	DBLU	RHS	DBLUR	ori	2017-04-12_14-56-17
3.651499684	imm	0.237765843	R	DBLU	RHS	DBLUR	ori	2017-04-12_14-56-17
2.760505518	imm	0.086449784	R	DBLU	RHS	DBLUR	ori	2017-04-12_14-56-17
4.552497102	imm	0.059279756	R	DBLU	RHS	DBLUR	ori	2017-04-12_14-56-17
5.007657517	btwn	0.366383894	R	DBLU	RHS	DBLUR	ori	2017-04-12_14-56-17
4.669783346	imm	0.328431356	R	DBLU	RHS	DBLUR	ori	2017-04-12_14-56-17
4.620638211	imm	0.144767941	R	DBLU	RHS	DBLUR	ori	2017-04-12_14-56-17
2.847085007	imm	0.160567792	R	DBLU	RHS	DBLUR	ori	2017-04-12_14-56-17
3.060787543	imm	0.189473847	R	DBLU	RHS	DBLUR	ori	2017-04-12_14-56-17
4.6457009	imm	0.178820921	R	DBLU	RHS	DBLUR	ori	2017-04-12_14-56-17
5.077440046	btwn	0.201061443	R	DBLU	RHS	DBLUR	ori	2017-04-12_14-56-17
2.362549524	imm	0.330859917	R	DBLU	RHS	DBLUR	ori	2017-04-12_14-56-17
3.89447827	imm	0.12163495	R	DBLU	RHS	DBLUR	ori	2017-04-12_14-56-17
10.64600387	btwn	0.357647531	R	DBLU	RHS	DBLUR	ori	2017-04-12_14-56-17
3.140349411	imm	0.187396468	R	DBLU	RHS	DBLUR	ori	2017-04-12_14-56-17
14.50158832	btwn	0.243612217	R	DBLU	RHS	DBLUR	ori	2017-04-12_14-56-17
8.725966735	btwn	0.603711854	R	DBLU	RHS	DBLUR	ori	2017-04-12_14-56-17
18.46414154	btwn	0.30652837	R	DBLU	RHS	DBLUR	ori	2017-04-12_14-56-17
9.082963907	btwn	0.566960984	R	DBLU	RHS	DBLUR	ori	2017-04-12_14-56-17
30.95265866	mov	0.529201178	R	DBLU	RHS	DBLUR	ori	2017-04-12_14-56-17
23.85840308	mov	0.419791053	R	DBLU	RHS	DBLUR	ori	2017-04-12_14-56-17
43.21911004	mov	0.615216637	R	DBLU	RHS	DBLUR	ori	2017-04-12_14-56-17
9.082831381	btwn	0.292484115	R	DBLU	RHS	DBLUR	ori	2017-04-12_14-56-17
1.598467594	imm	0.15540911	R	DBLU	RHS	DBLUR	ori	2017-04-12_14-56-17
2.758350829	imm	0.352217818	R	DBLU	RHS	DBLUR	ori	2017-04-12_14-56-17
47.77683901	mov	0.604481846	R	DBLU	RHS	DBLUR	ori	2017-04-12_14-56-17
46.54225421	mov	0.5861191	R	DBLU	RHS	DBLUR	ori	2017-04-12_14-56-17
6.417272384	btwn	0.199376995	R	DBLU	RHS	DBLUR	ori	2017-04-12_14-56-17
3.216209552	imm	0.06105371	R	DBLU	RHS	DBLUR	ori	2017-04-12_14-56-17
8.107450116	btwn	0.178091126	R	DBLU	RHS	DBLUR	ori	2017-04-12_14-56-17
1.591470413	imm	0.108426166	R	DBLU	RHS	DBLUR	ori	2017-04-12_14-56-17
2.047288193	imm	0.378397705	R	DBLU	RHS	DBLUR	ori	2017-04-12_14-56-17
3.918626631	imm	0.315501484	R	DBLU	RHS	DBLUR	ori	2017-04-12_14-56-17
6.762896932	btwn	0.192065566	R	DBLU	RHS	DBLUR	ori	2017-04-12_14-56-17
16.80687729	btwn	0.504024284	R	DBLU	RHS	DBLUR	ori	2017-04-12_14-56-17
30.42665759	mov	0.469586135	R	DBLU	RHS	DBLUR	ori	2017-04-12_14-56-17
37.85422855	mov	0.521047602	R	DBLU	RHS	DBLUR	ori	2017-04-12_14-56-17
4.700022928	imm	0.333746425	R	DBLU	RHS	DBLUR	ori	2017-04-12_14-56-17
2.68347322	imm	0.182909485	R	DBLU	RHS	DBLUR	ori	2017-04-12_14-56-17
1.875480158	imm	0.347074433	R	DBLU	RHS	DBLUR	ori	2017-04-12_14-56-17
1.249788622	imm	0.118474677	R	DBLU	RHS	DBLUR	ori	2017-04-12_14-56-17
50.49936725	mov	0.695741589	R	DBLU	RHS	DBLUR	ori	2017-04-12_14-56-17
43.42112047	mov	0.706265781	R	DBLU	RHS	DBLUR	ori	2017-04-12_14-56-17
16.02355166	btwn	0.196544834	R	DBLU	RHS	DBLUR	ori	2017-04-12_14-56-17
9.039030301	btwn	0.217706904	R	DBLU	RHS	DBLUR	ori	2017-04-12_14-56-17
9.166094519	btwn	0.232327025	R	DBLU	RHS	DBLUR	ori	2017-04-12_14-56-17
2.639855176	imm	0.228930731	R	DBLU	RHS	DBLUR	ori	2017-04-12_14-56-17
5.759032801	btwn	0.200403178	R	DBLU	RHS	DBLUR	ori	2017-04-12_14-56-17
9.486262315	btwn	0.491895463	R	DBLU	RHS	DBLUR	ori	2017-04-12_14-56-17
2.687339657	imm	0.587954884	R	DBLU	RHS	DBLUR	ori	2017-04-12_14-56-17
16.71651175	btwn	0.448747006	R	DBLU	RHS	DBLUR	ori	2017-04-12_14-56-17
12.46418687	btwn	0.44909459	R	DBLU	RHS	DBLUR	ori	2017-04-12_14-56-17
9.476103604	btwn	0.491634604	R	DBLU	RHS	DBLUR	ori	2017-04-12_14-56-17
8.965746991	btwn	0.667412155	R	DBLU	RHS	DBLUR	ori	2017-04-12_14-56-17
14.8488479	btwn	0.555397739	R	DBLU	RHS	DBLUR	ori	2017-04-12_14-56-17
20.41851337	mov	0.732744208	R	DBLU	RHS	DBLUR	ori	2017-04-12_14-56-17
41.77921006	mov	0.650671628	R	DBLU	RHS	DBLUR	ori	2017-04-12_14-56-17
25.35286997	mov	0.595547912	R	DBLU	RHS	DBLUR	ori	2017-04-12_14-56-17
1.826245658	imm	0.426528761	R	DBLU	RHS	DBLUR	ori	2017-04-12_14-56-17
2.657326737	imm	0.469599104	R	DBLU	RHS	DBLUR	ori	2017-04-12_14-56-17
11.41277093	btwn	0.312927682	R	DBLU	RHS	DBLUR	ori	2017-04-12_14-56-17
2.961346221	imm	0.136703427	R	DBLU	RHS	DBLUR	ori	2017-04-12_14-56-17
12.14211887	btwn	0.22521375	R	DBLU	RHS	DBLUR	ori	2017-04-12_14-56-17
4.53298629	imm	0.364364358	R	DBLU	RHS	DBLUR	ori	2017-04-12_14-56-17
4.193304268	imm	0.126428297	R	DBLU	RHS	DBLUR	ori	2017-04-12_14-56-17
3.56277005	imm	0.244385963	R	DBLU	RHS	DBLUR	ori	2017-04-12_14-56-17
8.284617806	btwn	0.411213444	R	DBLU	RHS	DBLUR	ori	2017-04-12_14-56-17
14.29207067	btwn	0.614207874	R	DBLU	RHS	DBLUR	ori	2017-04-12_14-56-17
6.909393504	btwn	0.385686489	R	DBLU	RHS	DBLUR	ori	2017-04-12_14-56-17
9.72360898	btwn	0.418196608	R	DBLU	RHS	DBLUR	ori	2017-04-12_14-56-17
13.2349632	btwn	0.425868157	R	DBLU	RHS	DBLUR	ori	2017-04-12_14-56-17
12.21370091	btwn	0.545425928	R	DBLU	RHS	DBLUR	ori	2017-04-12_14-56-17
16.10723266	btwn	0.592028362	R	DBLU	RHS	DBLUR	ori	2017-04-12_14-56-17
16.8743236	btwn	0.544280365	R	DBLU	RHS	DBLUR	ori	2017-04-12_14-56-17
15.47327397	btwn	0.566910822	R	DBLU	RHS	DBLUR	ori	2017-04-12_14-56-17
27.55016704	mov	0.400317877	R	DBLU	RHS	DBLUR	ori	2017-04-12_14-56-17
27.3056124	mov	0.473776483	R	DBLU	RHS	DBLUR	ori	2017-04-12_14-56-17
11.62580792	btwn	0.388410507	R	DBLU	RHS	DBLUR	ori	2017-04-12_14-56-17
2.501052382	imm	0.248893314	R	DBLU	RHS	DBLUR	ori	2017-04-12_14-56-17
2.044811001	imm	0.161859587	R	DBLU	RHS	DBLUR	ori	2017-04-12_14-56-17
2.663339409	imm	0.162829837	R	DBLU	RHS	DBLUR	ori	2017-04-12_14-56-17
2.938514283	imm	0.302844313	R	DBLU	RHS	DBLUR	ori	2017-04-12_14-56-17
2.262608343	imm	0.448622661	R	DBLU	RHS	DBLUR	ori	2017-04-12_14-56-17
4.604434646	imm	0.255155787	R	DBLU	RHS	DBLUR	ori	2017-04-12_14-56-17
2.940243087	imm	0.256693589	R	DBLU	RHS	DBLUR	ori	2017-04-12_14-56-17
3.150890792	imm	0.272807293	R	DBLU	RHS	DBLUR	ori	2017-04-12_14-56-17
2.374043474	imm	0.082307035	R	DBLU	RHS	DBLUR	ori	2017-04-12_14-56-17
1.80363038	imm	0.273914944	R	DBLU	RHS	DBLUR	ori	2017-04-12_14-56-17
13.22730646	btwn	0.355818478	R	DBLU	RHS	DBLUR	ori	2017-04-12_14-56-17
4.712166072	imm	0.513121854	R	DBLU	RHS	DBLUR	ori	2017-04-12_14-56-17
18.11671218	btwn	0.519086432	R	DBLU	RHS	DBLUR	ori	2017-04-12_14-56-17
53.45700997	mov	0.700870219	R	DBLU	RHS	DBLUR	ori	2017-04-12_14-56-17
31.33819557	mov	0.367433011	R	DBLU	RHS	DBLUR	ori	2017-04-12_14-56-17
8.476263668	btwn	0.42366052	R	DBLU	RHS	DBLUR	ori	2017-04-12_14-56-17
5.647418262	btwn	0.330338967	R	DBLU	RHS	DBLUR	ori	2017-04-12_14-56-17
3.12183092	imm	0.357243541	R	DBLU	RHS	DBLUR	ori	2017-04-12_14-56-17
3.065260267	imm	0.267321097	R	DBLU	RHS	DBLUR	ori	2017-04-12_14-56-17
3.592913246	imm	0.164684589	R	DBLU	RHS	DBLUR	ori	2017-04-12_14-56-17
7.066840728	btwn	0.157951411	R	DBLU	RHS	DBLUR	ori	2017-04-12_14-56-17
7.31002563	btwn	0.46026358	R	DBLU	RHS	DBLUR	ori	2017-04-12_14-56-17
10.66831413	btwn	0.329728186	R	DBLU	RHS	DBLUR	ori	2017-04-12_14-56-17
28.21450949	mov	0.346712836	R	DBLU	RHS	DBLUR	ori	2017-04-12_14-56-17
37.97735851	mov	0.657619521	R	DBLU	RHS	DBLUR	ori	2017-04-12_14-56-17
25.09188222	mov	0.364069744	R	DBLU	RHS	DBLUR	ori	2017-04-12_14-56-17
1.985863765	imm	0.225023655	R	DBLU	RHS	DBLUR	ori	2017-04-12_14-56-17
2.166075243	imm	0.19602548	R	DBLU	RHS	DBLUR	ori	2017-04-12_14-56-17
1.787860153	imm	0.498747471	R	DBLU	RHS	DBLUR	ori	2017-04-12_14-56-17
34.26635539	mov	0.630825388	R	DBLU	RHS	DBLUR	ori	2017-04-12_14-56-17
51.25129426	mov	0.677971907	R	DBLU	RHS	DBLUR	ori	2017-04-12_14-56-17
18.20999193	btwn	0.465440957	R	DBLU	RHS	DBLUR	ori	2017-04-12_14-56-17
3.659545911	imm	0.196448107	R	DBLU	RHS	DBLUR	ori	2017-04-12_14-56-17
4.131960317	imm	0.092464589	R	DBLU	RHS	DBLUR	ori	2017-04-12_14-56-17
6.182698749	btwn	0.213623131	R	DBLU	RHS	DBLUR	ori	2017-04-12_14-56-17
2.658595858	imm	0.156238535	R	DBLU	RHS	DBLUR	ori	2017-04-12_14-56-17
2.011318673	imm	0.167016107	R	DBLU	RHS	DBLUR	ori	2017-04-12_14-56-17
3.449874931	imm	0.195868752	R	DBLU	RHS	DBLUR	ori	2017-04-12_14-56-17
7.051787673	btwn	0.356483728	R	DBLU	RHS	DBLUR	ori	2017-04-12_14-56-17
5.025528424	btwn	0.312014616	R	DBLU	RHS	DBLUR	ori	2017-04-12_14-56-17
8.664720771	btwn	0.430542247	R	DBLU	RHS	DBLUR	ori	2017-04-12_14-56-17
7.806043737	btwn	0.473071155	R	DBLU	RHS	DBLUR	ori	2017-04-12_14-56-17
7.970785363	btwn	0.585657782	R	DBLU	RHS	DBLUR	ori	2017-04-12_14-56-17
13.86374079	btwn	0.522514792	R	DBLU	RHS	DBLUR	ori	2017-04-12_14-56-17
13.16958823	btwn	0.337517885	R	DBLU	RHS	DBLUR	ori	2017-04-12_14-56-17
9.057784349	btwn	0.596767899	R	DBLU	RHS	DBLUR	ori	2017-04-12_14-56-17
11.60957782	btwn	0.476386612	R	DBLU	RHS	DBLUR	ori	2017-04-12_14-56-17
20.30107019	mov	0.333689769	R	DBLU	RHS	DBLUR	ori	2017-04-12_14-56-17
37.82139898	mov	0.627101384	R	DBLU	RHS	DBLUR	ori	2017-04-12_14-56-17
32.97887441	mov	0.45532972	R	DBLU	RHS	DBLUR	ori	2017-04-12_14-56-17
6.940234623	btwn	0.275210636	R	DBLU	RHS	DBLUR	ori	2017-04-12_14-56-17
2.354303521	imm	0.16815503	R	DBLU	RHS	DBLUR	ori	2017-04-12_14-56-17
1.768540322	imm	0.414320976	R	DBLU	RHS	DBLUR	ori	2017-04-12_14-56-17
49.97958495	mov	0.633076601	R	DBLU	RHS	DBLUR	ori	2017-04-12_14-56-17
49.47671876	mov	0.586540963	R	DBLU	RHS	DBLUR	ori	2017-04-12_14-56-17
14.55947256	btwn	0.124713498	R	DBLU	RHS	DBLUR	ori	2017-04-12_14-56-17
7.480553272	btwn	0.112046944	R	DBLU	RHS	DBLUR	ori	2017-04-12_14-56-17
5.944480851	btwn	0.191985952	R	DBLU	RHS	DBLUR	ori	2017-04-12_14-56-17
6.683741963	btwn	0.481167097	R	DBLU	RHS	DBLUR	ori	2017-04-12_14-56-17
2.854275015	imm	0.241492221	R	DBLU	RHS	DBLUR	ori	2017-04-12_14-56-17
12.0520455	btwn	0.32417768	R	DBLU	RHS	DBLUR	ori	2017-04-12_14-56-17
7.157868036	btwn	0.366297092	R	DBLU	RHS	DBLUR	ori	2017-04-12_14-56-17
26.99334856	mov	0.527851392	R	DBLU	RHS	DBLUR	ori	2017-04-12_14-56-17
16.2313373	btwn	0.547494864	R	DBLU	RHS	DBLUR	ori	2017-04-12_14-56-17
18.68163152	btwn	0.371718977	R	DBLU	RHS	DBLUR	ori	2017-04-12_14-56-17
20.72097339	mov	0.585070646	R	DBLU	RHS	DBLUR	ori	2017-04-12_14-56-17
16.31761594	btwn	0.36293617	R	DBLU	RHS	DBLUR	ori	2017-04-12_14-56-17
4.375938526	imm	0.345963444	R	DBLU	RHS	DBLUR	ori	2017-04-12_14-56-17
2.255263579	imm	0.245330365	R	DBLU	RHS	DBLUR	ori	2017-04-12_14-56-17
1.85211386	imm	0.279750901	R	DBLU	RHS	DBLUR	ori	2017-04-12_14-56-17
47.14063252	mov	0.658513527	R	DBLU	RHS	DBLUR	ori	2017-04-12_14-56-17
46.06967181	mov	0.706611066	R	DBLU	RHS	DBLUR	ori	2017-04-12_14-56-17
8.124611892	btwn	0.304909819	R	DBLU	RHS	DBLUR	ori	2017-04-12_14-56-17
2.720181745	imm	0.345686455	R	DBLU	RHS	DBLUR	ori	2017-04-12_14-56-17
8.01529367	btwn	0.285782358	R	DBLU	RHS	DBLUR	ori	2017-04-12_14-56-17
2.84041565	imm	0.139166569	R	DBLU	RHS	DBLUR	ori	2017-04-12_14-56-17
3.72572602	imm	0.272433074	R	DBLU	RHS	DBLUR	ori	2017-04-12_14-56-17
8.996542048	btwn	0.452322166	R	DBLU	RHS	DBLUR	ori	2017-04-12_14-56-17
4.272530738	imm	0.446113436	R	DBLU	RHS	DBLUR	ori	2017-04-12_14-56-17
6.785080799	btwn	0.392526085	R	DBLU	RHS	DBLUR	ori	2017-04-12_14-56-17
22.47115104	mov	0.411044283	R	DBLU	RHS	DBLUR	ori	2017-04-12_14-56-17
35.10615075	mov	0.689317452	R	DBLU	RHS	DBLUR	ori	2017-04-12_14-56-17
24.67834916	mov	0.391485711	R	DBLU	RHS	DBLUR	ori	2017-04-12_14-56-17
10.4505853	btwn	0.402824154	R	DBLU	RHS	DBLUR	ori	2017-04-12_14-56-17
3.884875924	imm	0.508919953	R	DBLU	RHS	DBLUR	ori	2017-04-12_14-56-17
2.830258524	imm	0.101845118	R	DBLU	RHS	DBLUR	ori	2017-04-12_14-56-17
13.97213259	btwn	0.254955342	R	DBLU	RHS	DBLUR	ori	2017-04-12_14-56-17
15.62528028	btwn	0.635826654	R	DBLU	RHS	DBLUR	ori	2017-04-12_14-56-17
49.56623177	mov	0.60907597	R	DBLU	RHS	DBLUR	ori	2017-04-12_14-56-17
32.46392902	mov	0.712878581	R	DBLU	RHS	DBLUR	ori	2017-04-12_14-56-17
8.377200372	btwn	0.467390747	R	DBLU	RHS	DBLUR	ori	2017-04-12_14-56-17
3.101751975	imm	0.158254387	R	DBLU	RHS	DBLUR	ori	2017-04-12_14-56-17
6.675027383	btwn	0.176423466	R	DBLU	RHS	DBLUR	ori	2017-04-12_14-56-17
3.644515589	imm	0.250367098	R	DBLU	RHS	DBLUR	ori	2017-04-12_14-56-17
2.786847981	imm	0.288205665	R	DBLU	RHS	DBLUR	ori	2017-04-12_14-56-17
6.585283306	btwn	0.313607249	R	DBLU	RHS	DBLUR	ori	2017-04-12_14-56-17
6.257017985	btwn	0.17854581	R	DBLU	RHS	DBLUR	ori	2017-04-12_14-56-17
5.971870162	btwn	0.371213035	R	DBLU	RHS	DBLUR	ori	2017-04-12_14-56-17
5.05553429	btwn	0.436811436	R	DBLU	RHS	DBLUR	ori	2017-04-12_14-56-17
3.312731312	imm	0.13474954	R	DBLU	RHS	DBLUR	ori	2017-04-12_14-56-17
1.788994427	imm	0.42782743	R	DBLU	RHS	DBLUR	ori	2017-04-12_14-56-17
2.141002762	imm	0.36752885	R	DBLU	RHS	DBLUR	ori	2017-04-12_14-56-17
1.872564128	imm	0.43671571	R	DBLU	RHS	DBLUR	ori	2017-04-12_14-56-17
6.754509606	btwn	0.315366663	R	DBLU	RHS	DBLUR	ori	2017-04-12_14-56-17
3.886210227	imm	0.605860478	R	DBLU	RHS	DBLUR	ori	2017-04-12_14-56-17
5.770619253	btwn	0.658210885	R	DBLU	RHS	DBLUR	ori	2017-04-12_14-56-17
14.49695647	btwn	0.47458198	R	DBLU	RHS	DBLUR	ori	2017-04-12_14-56-17
20.82703592	mov	0.618779363	R	DBLU	RHS	DBLUR	ori	2017-04-12_14-56-17
24.92598004	mov	0.601888545	R	DBLU	RHS	DBLUR	ori	2017-04-12_14-56-17
27.4962374	mov	0.534021183	R	DBLU	RHS	DBLUR	ori	2017-04-12_14-56-17
13.02556401	btwn	0.440983249	R	DBLU	RHS	DBLUR	ori	2017-04-12_14-56-17
1.49442262	imm	0.133646584	R	DBLU	RHS	DBLUR	ori	2017-04-12_14-56-17
1.916773796	imm	0.237253081	R	DBLU	RHS	DBLUR	ori	2017-04-12_14-56-17
4.178663226	imm	0.139885387	R	DBLU	RHS	DBLUR	ori	2017-04-12_14-56-17
47.89172357	mov	0.630620557	R	DBLU	RHS	DBLUR	ori	2017-04-12_14-56-17
48.49754762	mov	0.661067825	R	DBLU	RHS	DBLUR	ori	2017-04-12_14-56-17
14.86573601	btwn	0.187349467	R	DBLU	RHS	DBLUR	ori	2017-04-12_14-56-17
7.578876855	btwn	0.145394451	R	DBLU	RHS	DBLUR	ori	2017-04-12_14-56-17
8.181958117	btwn	0.240476891	R	DBLU	RHS	DBLUR	ori	2017-04-12_14-56-17
1.911171534	imm	0.205936286	R	DBLU	RHS	DBLUR	ori	2017-04-12_14-56-17
1.962761132	imm	0.29347414	R	DBLU	RHS	DBLUR	ori	2017-04-12_14-56-17
10.54243495	btwn	0.529858272	R	DBLU	RHS	DBLUR	ori	2017-04-12_14-56-17
6.337125994	btwn	0.289377902	R	DBLU	RHS	DBLUR	ori	2017-04-12_14-56-17
12.28228692	btwn	0.406991096	R	DBLU	RHS	DBLUR	ori	2017-04-12_14-56-17
12.42458032	btwn	0.613265767	R	DBLU	RHS	DBLUR	ori	2017-04-12_14-56-17
9.198225936	btwn	0.499885863	R	DBLU	RHS	DBLUR	ori	2017-04-12_14-56-17
12.84828884	btwn	0.360981635	R	DBLU	RHS	DBLUR	ori	2017-04-12_14-56-17
23.22810326	mov	0.447297725	R	DBLU	RHS	DBLUR	ori	2017-04-12_14-56-17
30.36114179	mov	0.517348535	R	DBLU	RHS	DBLUR	ori	2017-04-12_14-56-17
34.54399002	mov	0.539362988	R	DBLU	RHS	DBLUR	ori	2017-04-12_14-56-17
5.775053674	btwn	0.466726484	R	DBLU	RHS	DBLUR	ori	2017-04-12_14-56-17
2.195948707	imm	0.277710311	R	DBLU	RHS	DBLUR	ori	2017-04-12_14-56-17
3.215311109	imm	0.247175124	R	DBLU	RHS	DBLUR	ori	2017-04-12_14-56-17
11.94597105	btwn	0.355517995	R	DBLU	RHS	DBLUR	ori	2017-04-12_14-56-17
3.426109335	imm	0.245751572	R	DBLU	RHS	DBLUR	ori	2017-04-12_14-56-17
0.825835434	imm	0.097743584	R	DBLU	RHS	DBLUR	ori	2017-04-12_14-56-17
1.771199064	imm	0.486226813	R	DBLU	RHS	DBLUR	ori	2017-04-12_14-56-17
10.05820338	btwn	0.398865142	R	DBLU	RHS	DBLUR	ori	2017-04-12_14-56-17
10.74890684	btwn	0.169541779	R	DBLU	RHS	DBLUR	ori	2017-04-12_14-56-17
1.659913468	imm	0.265803787	R	DBLU	RHS	DBLUR	ori	2017-04-12_14-56-17
1.521236632	imm	0.210884021	R	DBLU	RHS	DBLUR	ori	2017-04-12_14-56-17
5.937475238	btwn	0.198887864	R	DBLU	RHS	DBLUR	ori	2017-04-12_14-56-17
33.8075398	mov	0.617646278	R	DBLU	RHS	DBLUR	ori	2017-04-12_14-56-17
53.03262552	mov	0.699126345	R	DBLU	RHS	DBLUR	ori	2017-04-12_14-56-17
25.49274297	mov	0.458409551	R	DBLU	RHS	DBLUR	ori	2017-04-12_14-56-17
10.07868137	btwn	0.216797259	R	DBLU	RHS	DBLUR	ori	2017-04-12_14-56-17
5.855931757	btwn	0.109336502	R	DBLU	RHS	DBLUR	ori	2017-04-12_14-56-17
3.642617412	imm	0.243897369	R	DBLU	RHS	DBLUR	ori	2017-04-12_14-56-17
3.406450045	imm	0.215973281	R	DBLU	RHS	DBLUR	ori	2017-04-12_14-56-17
8.768864497	btwn	0.398790597	R	DBLU	RHS	DBLUR	ori	2017-04-12_14-56-17
9.251502944	btwn	0.181507553	R	DBLU	RHS	DBLUR	ori	2017-04-12_14-56-17
24.98113733	mov	0.3385554	R	DBLU	RHS	DBLUR	ori	2017-04-12_14-56-17
35.60773651	mov	0.619276672	R	DBLU	RHS	DBLUR	ori	2017-04-12_14-56-17
9.581881399	btwn	0.423822511	R	DBLU	RHS	DBLUR	ori	2017-04-12_14-56-17
13.74053449	btwn	0.401213925	R	DBLU	RHS	DBLUR	ori	2017-04-12_14-56-17
17.37741522	btwn	0.361684484	R	DBLU	RHS	DBLUR	ori	2017-04-12_14-56-17
1.407743759	imm	0.168499835	R	DBLU	RHS	DBLUR	ori	2017-04-12_14-56-17
2.016411501	imm	0.448949065	R	DBLU	RHS	DBLUR	ori	2017-04-12_14-56-17
8.458014543	btwn	0.194226669	R	DBLU	RHS	DBLUR	ori	2017-04-12_14-56-17
33.90658142	mov	0.732432545	R	DBLU	RHS	DBLUR	ori	2017-04-12_14-56-17
53.89019189	mov	0.71696878	R	DBLU	RHS	DBLUR	ori	2017-04-12_14-56-17
24.50006756	mov	0.393380071	R	DBLU	RHS	DBLUR	ori	2017-04-12_14-56-17
6.90926501	btwn	0.251747953	R	DBLU	RHS	DBLUR	ori	2017-04-12_14-56-17
6.804127139	btwn	0.204789126	R	DBLU	RHS	DBLUR	ori	2017-04-12_14-56-17
2.113425066	imm	0.289151008	R	DBLU	RHS	DBLUR	ori	2017-04-12_14-56-17
4.439231549	imm	0.177793878	R	DBLU	RHS	DBLUR	ori	2017-04-12_14-56-17
6.728623387	btwn	0.425189056	R	DBLU	RHS	DBLUR	ori	2017-04-12_14-56-17
9.73415712	btwn	0.384803623	R	DBLU	RHS	DBLUR	ori	2017-04-12_14-56-17
18.9891458	btwn	0.405115287	R	DBLU	RHS	DBLUR	ori	2017-04-12_14-56-17
3.998226043	imm	0.459343016	R	DBLU	RHS	DBLUR	ori	2017-04-12_14-56-17
18.29435806	btwn	0.5598151	R	DBLU	RHS	DBLUR	ori	2017-04-12_14-56-17
18.26000859	btwn	0.592943498	R	DBLU	RHS	DBLUR	ori	2017-04-12_14-56-17
7.230304479	btwn	0.400176912	R	DBLU	RHS	DBLUR	ori	2017-04-12_14-56-17
4.632305498	imm	0.331978151	R	DBLU	RHS	DBLUR	ori	2017-04-12_14-56-17
9.953631655	btwn	0.499180152	R	DBLU	RHS	DBLUR	ori	2017-04-12_14-56-17
25.38269652	mov	0.593488574	R	DBLU	RHS	DBLUR	ori	2017-04-12_14-56-17
19.14183627	btwn	0.19746288	R	DBLU	RHS	DBLUR	ori	2017-04-12_14-56-17
4.152269314	imm	0.182770137	R	DBLU	RHS	DBLUR	ori	2017-04-12_14-56-17
1.955712078	imm	0.151441439	R	DBLU	RHS	DBLUR	ori	2017-04-12_14-56-17
2.42019817	imm	0.257494723	R	DBLU	RHS	DBLUR	ori	2017-04-12_14-56-17
3.717798506	imm	0.384488182	R	DBLU	RHS	DBLUR	ori	2017-04-12_14-56-17
55.73485353	mov	0.757750308	R	DBLU	RHS	DBLUR	ori	2017-04-12_14-56-17
39.00281368	mov	0.681553699	R	DBLU	RHS	DBLUR	ori	2017-04-12_14-56-17
5.316694928	btwn	0.252102972	R	DBLU	RHS	DBLUR	ori	2017-04-12_14-56-17
4.573872982	imm	0.195688898	R	DBLU	RHS	DBLUR	ori	2017-04-12_14-56-17
8.988386419	btwn	0.166659512	R	DBLU	RHS	DBLUR	ori	2017-04-12_14-56-17
5.554860238	btwn	0.095807325	R	DBLU	RHS	DBLUR	ori	2017-04-12_14-56-17
5.165301309	btwn	0.282708612	R	DBLU	RHS	DBLUR	ori	2017-04-12_14-56-17
10.55820618	btwn	0.388826312	R	DBLU	RHS	DBLUR	ori	2017-04-12_14-56-17
16.12321317	btwn	0.457681258	R	DBLU	RHS	DBLUR	ori	2017-04-12_14-56-17
27.7628329	mov	0.473431644	R	DBLU	RHS	DBLUR	ori	2017-04-12_14-56-17
38.30494557	mov	0.53193038	R	DBLU	RHS	DBLUR	ori	2017-04-12_14-56-17
17.33292367	btwn	0.522790034	R	DBLU	RHS	DBLUR	ori	2017-04-12_14-56-17
2.842146605	imm	0.289263071	R	DBLU	RHS	DBLUR	ori	2017-04-12_14-56-17
1.868649504	imm	0.185732339	R	DBLU	RHS	DBLUR	ori	2017-04-12_14-56-17
0.841946531	imm	0.128309204	R	DBLU	RHS	DBLUR	ori	2017-04-12_14-56-17
0.939893535	imm	0.497568927	R	DBLU	RHS	DBLUR	ori	2017-04-12_14-56-17
18.69570647	btwn	0.43684458	R	DBLU	RHS	DBLUR	ori	2017-04-12_14-56-17
57.53812405	mov	0.757047413	R	DBLU	RHS	DBLUR	ori	2017-04-12_14-56-17
30.08216649	mov	0.397725002	R	DBLU	RHS	DBLUR	ori	2017-04-12_14-56-17
8.918980952	btwn	0.217664344	R	DBLU	RHS	DBLUR	ori	2017-04-12_14-56-17
5.503600729	btwn	0.136592167	R	DBLU	RHS	DBLUR	ori	2017-04-12_14-56-17
8.158651482	btwn	0.104896185	R	DBLU	RHS	DBLUR	ori	2017-04-12_14-56-17
3.484879102	imm	0.233380643	R	DBLU	RHS	DBLUR	ori	2017-04-12_14-56-17
2.831916046	imm	0.121409881	R	DBLU	RHS	DBLUR	ori	2017-04-12_14-56-17
4.563103138	imm	0.353297831	R	DBLU	RHS	DBLUR	ori	2017-04-12_14-56-17
7.809711713	btwn	0.324890605	R	DBLU	RHS	DBLUR	ori	2017-04-12_14-56-17
6.894306766	btwn	0.477344274	R	DBLU	RHS	DBLUR	ori	2017-04-12_14-56-17
7.477516776	btwn	0.50705814	R	DBLU	RHS	DBLUR	ori	2017-04-12_14-56-17
9.72701023	btwn	0.424426598	R	DBLU	RHS	DBLUR	ori	2017-04-12_14-56-17
19.85094962	btwn	0.339076917	R	DBLU	RHS	DBLUR	ori	2017-04-12_14-56-17
37.60020229	mov	0.692723402	R	DBLU	RHS	DBLUR	ori	2017-04-12_14-56-17
32.6542869	mov	0.495307349	R	DBLU	RHS	DBLUR	ori	2017-04-12_14-56-17
5.004813864	btwn	0.4358792	R	DBLU	RHS	DBLUR	ori	2017-04-12_14-56-17
2.643529996	imm	0.438173723	R	DBLU	RHS	DBLUR	ori	2017-04-12_14-56-17
2.904460593	imm	0.293049825	R	DBLU	RHS	DBLUR	ori	2017-04-12_14-56-17
16.7430829	btwn	0.398106533	R	DBLU	RHS	DBLUR	ori	2017-04-12_14-56-17
24.36166432	mov	0.543042024	R	DBLU	RHS	DBLUR	ori	2017-04-12_14-56-17
48.81681423	mov	0.645421604	R	DBLU	RHS	DBLUR	ori	2017-04-12_14-56-17
32.28579807	mov	0.500294237	R	DBLU	RHS	DBLUR	ori	2017-04-12_14-56-17
7.367610205	btwn	0.314984249	R	DBLU	RHS	DBLUR	ori	2017-04-12_14-56-17
3.140823091	imm	0.26161796	R	DBLU	RHS	DBLUR	ori	2017-04-12_14-56-17
10.27705765	btwn	0.273741647	R	DBLU	RHS	DBLUR	ori	2017-04-12_14-56-17
4.920142783	imm	0.253377163	R	DBLU	RHS	DBLUR	ori	2017-04-12_14-56-17
5.64039625	btwn	0.184319902	R	DBLU	RHS	DBLUR	ori	2017-04-12_14-56-17
3.355012803	imm	0.113536925	R	DBLU	RHS	DBLUR	ori	2017-04-12_14-56-17
4.842649559	imm	0.466307265	R	DBLU	RHS	DBLUR	ori	2017-04-12_14-56-17
2.913903644	imm	0.335203333	R	DBLU	RHS	DBLUR	ori	2017-04-12_14-56-17
12.50118542	btwn	0.548789492	R	DBLU	RHS	DBLUR	ori	2017-04-12_14-56-17
11.65356715	btwn	0.520677477	R	DBLU	RHS	DBLUR	ori	2017-04-12_14-56-17
12.81434179	btwn	0.631664229	R	DBLU	RHS	DBLUR	ori	2017-04-12_14-56-17
6.232918613	btwn	0.631023552	R	DBLU	RHS	DBLUR	ori	2017-04-12_14-56-17
6.579568006	btwn	0.615713253	R	DBLU	RHS	DBLUR	ori	2017-04-12_14-56-17
27.59992597	mov	0.548827489	R	DBLU	RHS	DBLUR	ori	2017-04-12_14-56-17
44.50779684	mov	0.647396113	R	DBLU	RHS	DBLUR	ori	2017-04-12_14-56-17
28.55171282	mov	0.3520791	R	DBLU	RHS	DBLUR	ori	2017-04-12_14-56-17
4.653570061	imm	0.3941858	R	DBLU	RHS	DBLUR	ori	2017-04-12_14-56-17
2.611461298	imm	0.208914233	R	DBLU	RHS	DBLUR	ori	2017-04-12_14-56-17
4.290699159	imm	0.260187976	R	DBLU	RHS	DBLUR	ori	2017-04-12_14-56-17
30.27064491	mov	0.231492501	R	DBLU	RHS	DBLUR	ori	2017-04-12_14-56-17
49.40584537	mov	0.67767381	R	DBLU	RHS	DBLUR	ori	2017-04-12_14-56-17
23.37382359	mov	0.489682323	R	DBLU	RHS	DBLUR	ori	2017-04-12_14-56-17
2.773324321	imm	0.232838613	R	DBLU	RHS	DBLUR	ori	2017-04-12_14-56-17
5.46457528	btwn	0.27542721	R	DBLU	RHS	DBLUR	ori	2017-04-12_14-56-17
4.666306348	imm	0.305268292	R	DBLU	RHS	DBLUR	ori	2017-04-12_14-56-17
2.49449574	imm	0.306050769	R	DBLU	RHS	DBLUR	ori	2017-04-12_14-56-17
4.485116026	imm	0.214990723	R	DBLU	RHS	DBLUR	ori	2017-04-12_14-56-17
5.707350063	btwn	0.357249711	R	DBLU	RHS	DBLUR	ori	2017-04-12_14-56-17
12.20354409	btwn	0.391084333	R	DBLU	RHS	DBLUR	ori	2017-04-12_14-56-17
28.21319289	mov	0.617733711	R	DBLU	RHS	DBLUR	ori	2017-04-12_14-56-17
25.25722346	mov	0.43474337	R	DBLU	RHS	DBLUR	ori	2017-04-12_14-56-17
29.03427243	mov	0.546711568	R	DBLU	RHS	DBLUR	ori	2017-04-12_14-56-17
11.01614147	btwn	0.475390423	R	DBLU	RHS	DBLUR	ori	2017-04-12_14-56-17
3.866389535	imm	0.319115177	R	DBLU	RHS	DBLUR	ori	2017-04-12_14-56-17
2.635587976	imm	0.438829916	R	DBLU	RHS	DBLUR	ori	2017-04-12_14-56-17
1.413474463	imm	0.354129523	R	DBLU	RHS	DBLUR	ori	2017-04-12_14-56-17
2.259702506	imm	0.333713584	R	DBLU	RHS	DBLUR	ori	2017-04-12_14-56-17
3.957237931	imm	0.351864029	R	DBLU	RHS	DBLUR	ori	2017-04-12_14-56-17
8.373280243	btwn	0.269226231	R	DBLU	RHS	DBLUR	ori	2017-04-12_14-56-17
2.313602169	imm	0.099575736	R	DBLU	RHS	DBLUR	ori	2017-04-12_14-56-17
3.516788655	imm	0.157112672	R	DBLU	RHS	DBLUR	ori	2017-04-12_14-56-17
1.605716355	imm	0.135473959	R	DBLU	RHS	DBLUR	ori	2017-04-12_14-56-17
1.328334511	imm	0.183591332	R	DBLU	RHS	DBLUR	ori	2017-04-12_14-56-17
15.95620265	btwn	0.511183658	R	DBLU	RHS	DBLUR	ori	2017-04-12_14-56-17
5.354847327	btwn	0.480380335	R	DBLU	RHS	DBLUR	ori	2017-04-12_14-56-17
5.846875248	btwn	0.600922456	R	DBLU	RHS	DBLUR	ori	2017-04-12_14-56-17
11.128802	btwn	0.291028476	R	DBLU	RHS	DBLUR	ori	2017-04-12_14-56-17
11.33738496	btwn	0.43867738	R	DBLU	RHS	DBLUR	ori	2017-04-12_14-56-17
9.859104583	btwn	0.294937996	R	DBLU	RHS	DBLUR	ori	2017-04-12_14-56-17
13.64830145	btwn	0.606920731	R	DBLU	RHS	DBLUR	ori	2017-04-12_14-56-17
23.12557818	mov	0.480087644	R	DBLU	RHS	DBLUR	ori	2017-04-12_14-56-17
11.32620253	btwn	0.34946062	R	DBLU	RHS	DBLUR	ori	2017-04-12_14-56-17
37.60482934	mov	0.681589724	R	DBLU	RHS	DBLUR	ori	2017-04-12_14-56-17
49.18946591	mov	0.690487975	R	DBLU	RHS	DBLUR	ori	2017-04-12_14-56-17
25.46986425	mov	0.368844775	R	DBLU	RHS	DBLUR	ori	2017-04-12_14-56-17
7.459093001	btwn	0.360157658	R	DBLU	RHS	DBLUR	ori	2017-04-12_14-56-17
4.348787237	imm	0.301492392	R	DBLU	RHS	DBLUR	ori	2017-04-12_14-56-17
4.867339993	imm	0.17815805	R	DBLU	RHS	DBLUR	ori	2017-04-12_14-56-17
13.25269512	btwn	0.453764222	R	DBLU	RHS	DBLUR	ori	2017-04-12_14-56-17
27.84530313	mov	0.397440751	R	DBLU	RHS	DBLUR	ori	2017-04-12_14-56-17
38.02001487	mov	0.656987114	R	DBLU	RHS	DBLUR	ori	2017-04-12_14-56-17
15.77053272	btwn	0.504935249	R	DBLU	RHS	DBLUR	ori	2017-04-12_14-56-17
9.733725033	btwn	0.381286575	R	DBLU	RHS	DBLUR	ori	2017-04-12_14-56-17
16.93186893	btwn	0.329493815	R	DBLU	RHS	DBLUR	ori	2017-04-12_14-56-17
42.84395798	mov	0.713374302	R	DBLU	RHS	DBLUR	ori	2017-04-12_14-56-17
40.37979467	mov	0.507607322	R	DBLU	RHS	DBLUR	ori	2017-04-12_14-56-17
7.906843847	btwn	0.248418241	R	DBLU	RHS	DBLUR	ori	2017-04-12_14-56-17
7.584900176	btwn	0.310949621	R	DBLU	RHS	DBLUR	ori	2017-04-12_14-56-17
4.301817867	imm	0.282481	R	DBLU	RHS	DBLUR	ori	2017-04-12_14-56-17
4.232268236	imm	0.309443638	R	DBLU	RHS	DBLUR	ori	2017-04-12_14-56-17
3.89140627	imm	0.36955918	R	DBLU	RHS	DBLUR	ori	2017-04-12_14-56-17
3.860448827	imm	0.127855234	R	DBLU	RHS	DBLUR	ori	2017-04-12_14-56-17
14.84727979	btwn	0.627360952	R	DBLU	RHS	DBLUR	ori	2017-04-12_14-56-17
14.81252304	btwn	0.461289926	R	DBLU	RHS	DBLUR	ori	2017-04-12_14-56-17
7.023329276	btwn	0.330126391	R	DBLU	RHS	DBLUR	ori	2017-04-12_14-56-17
11.32051006	btwn	0.58669631	R	DBLU	RHS	DBLUR	ori	2017-04-12_14-56-17
9.814302493	btwn	0.60929132	R	DBLU	RHS	DBLUR	ori	2017-04-12_14-56-17
22.10705197	mov	0.429071127	R	DBLU	RHS	DBLUR	ori	2017-04-12_14-56-17
42.4858929	mov	0.656822964	R	DBLU	RHS	DBLUR	ori	2017-04-12_14-56-17
26.22228339	mov	0.400747948	R	DBLU	RHS	DBLUR	ori	2017-04-12_14-56-17
7.777082563	btwn	0.396913077	R	DBLU	RHS	DBLUR	ori	2017-04-12_14-56-17
0.983101997	imm	0.24933448	R	DBLU	RHS	DBLUR	ori	2017-04-12_14-56-17
3.227580194	imm	0.255449046	R	DBLU	RHS	DBLUR	ori	2017-04-12_14-56-17
47.4546804	mov	0.640146473	R	DBLU	RHS	DBLUR	ori	2017-04-12_14-56-17
50.27924566	mov	0.739717601	R	DBLU	RHS	DBLUR	ori	2017-04-12_14-56-17
13.3138363	btwn	0.331044638	R	DBLU	RHS	DBLUR	ori	2017-04-12_14-56-17
3.272825056	imm	0.166701912	R	DBLU	RHS	DBLUR	ori	2017-04-12_14-56-17
5.734070392	btwn	0.105904446	R	DBLU	RHS	DBLUR	ori	2017-04-12_14-56-17
4.509066747	imm	0.448461654	R	DBLU	RHS	DBLUR	ori	2017-04-12_14-56-17
3.174749266	imm	0.214305605	R	DBLU	RHS	DBLUR	ori	2017-04-12_14-56-17
4.713821897	imm	0.38836952	R	DBLU	RHS	DBLUR	ori	2017-04-12_14-56-17
7.296608546	btwn	0.282146402	R	DBLU	RHS	DBLUR	ori	2017-04-12_14-56-17
11.0164329	btwn	0.414279734	R	DBLU	RHS	DBLUR	ori	2017-04-12_14-56-17
26.78592403	mov	0.480165374	R	DBLU	RHS	DBLUR	ori	2017-04-12_14-56-17
30.74283235	mov	0.470251145	R	DBLU	RHS	DBLUR	ori	2017-04-12_14-56-17
26.54782685	mov	0.513840515	R	DBLU	RHS	DBLUR	ori	2017-04-12_14-56-17
6.318288659	btwn	0.322970678	R	DBLU	RHS	DBLUR	ori	2017-04-12_14-56-17
2.527528109	imm	0.194001456	R	DBLU	RHS	DBLUR	ori	2017-04-12_14-56-17
5.546788907	btwn	0.287281662	R	DBLU	RHS	DBLUR	ori	2017-04-12_14-56-17
57.01594427	mov	0.650119093	R	DBLU	RHS	DBLUR	ori	2017-04-12_14-56-17
41.54359141	mov	0.46434558	R	DBLU	RHS	DBLUR	ori	2017-04-12_14-56-17
10.62509401	btwn	0.431782379	R	DBLU	RHS	DBLUR	ori	2017-04-12_14-56-17
2.496469451	imm	0.201724232	R	DBLU	RHS	DBLUR	ori	2017-04-12_14-56-17
9.025028856	btwn	0.257924892	R	DBLU	RHS	DBLUR	ori	2017-04-12_14-56-17
4.167493719	imm	0.222715091	R	DBLU	RHS	DBLUR	ori	2017-04-12_14-56-17
2.201350503	imm	0.13327616	R	DBLU	RHS	DBLUR	ori	2017-04-12_14-56-17
5.477853141	btwn	0.311293007	R	DBLU	RHS	DBLUR	ori	2017-04-12_14-56-17
7.378828184	btwn	0.472681467	R	DBLU	RHS	DBLUR	ori	2017-04-12_14-56-17
7.395206179	btwn	0.319511813	R	DBLU	RHS	DBLUR	ori	2017-04-12_14-56-17
5.962793681	btwn	0.649879251	R	DBLU	RHS	DBLUR	ori	2017-04-12_14-56-17
10.96790648	btwn	0.19476897	R	DBLU	RHS	DBLUR	ori	2017-04-12_14-56-17
16.3137638	btwn	0.333079099	R	DBLU	RHS	DBLUR	ori	2017-04-12_14-56-17
23.74824083	mov	0.352985983	R	DBLU	RHS	DBLUR	ori	2017-04-12_14-56-17
26.37760512	mov	0.497060388	R	DBLU	RHS	DBLUR	ori	2017-04-12_14-56-17
32.95591	mov	0.548510242	R	DBLU	RHS	DBLUR	ori	2017-04-12_14-56-17
6.74142744	btwn	0.486377112	R	DBLU	RHS	DBLUR	ori	2017-04-12_14-56-17
2.329906446	imm	0.198077412	R	DBLU	RHS	DBLUR	ori	2017-04-12_14-56-17
1.814582452	imm	0.406779157	R	DBLU	RHS	DBLUR	ori	2017-04-12_14-56-17
19.11833979	btwn	0.546529651	R	DBLU	RHS	DBLUR	ori	2017-04-12_14-56-17
58.84456704	mov	0.588032045	R	DBLU	RHS	DBLUR	ori	2017-04-12_14-56-17
39.45312941	mov	0.54453891	R	DBLU	RHS	DBLUR	ori	2017-04-12_14-56-17
14.44043923	btwn	0.40028235	R	DBLU	RHS	DBLUR	ori	2017-04-12_14-56-17
4.070298905	imm	0.256972934	R	DBLU	RHS	DBLUR	ori	2017-04-12_14-56-17
7.060758907	btwn	0.247440376	R	DBLU	RHS	DBLUR	ori	2017-04-12_14-56-17
2.262553656	imm	0.147915472	R	DBLU	RHS	DBLUR	ori	2017-04-12_14-56-17
1.730813476	imm	0.350968098	R	DBLU	RHS	DBLUR	ori	2017-04-12_14-56-17
5.015679929	btwn	0.264578317	R	DBLU	RHS	DBLUR	ori	2017-04-12_14-56-17
1.263217196	imm	0.136745249	R	DBLU	RHS	DBLUR	ori	2017-04-12_14-56-17
1.565117567	imm	0.240879405	R	DBLU	RHS	DBLUR	ori	2017-04-12_14-56-17
8.224811656	btwn	0.380369699	R	DBLU	RHS	DBLUR	ori	2017-04-12_14-56-17
18.42113153	btwn	0.332094423	R	DBLU	RHS	DBLUR	ori	2017-04-12_14-56-17
18.37365311	btwn	0.51686863	R	DBLU	RHS	DBLUR	ori	2017-04-12_14-56-17
37.56145646	mov	0.558113326	R	DBLU	RHS	DBLUR	ori	2017-04-12_14-56-17
19.42056173	btwn	0.520330913	R	DBLU	RHS	DBLUR	ori	2017-04-12_14-56-17
3.389251503	imm	0.220833078	R	DBLU	RHS	DBLUR	ori	2017-04-12_14-56-17
2.245800122	imm	0.322524124	R	DBLU	RHS	DBLUR	ori	2017-04-12_14-56-17
5.521803395	btwn	0.250557692	R	DBLU	RHS	DBLUR	ori	2017-04-12_14-56-17
53.47044131	mov	0.771110716	R	DBLU	RHS	DBLUR	ori	2017-04-12_14-56-17
38.98581728	mov	0.534309269	R	DBLU	RHS	DBLUR	ori	2017-04-12_14-56-17
4.02545842	imm	0.213939909	R	DBLU	RHS	DBLUR	ori	2017-04-12_14-56-17
4.803671188	imm	0.295237807	R	DBLU	RHS	DBLUR	ori	2017-04-12_14-56-17
6.33676548	btwn	0.414642039	R	DBLU	RHS	DBLUR	ori	2017-04-12_14-56-17
2.983015296	imm	0.147585333	R	DBLU	RHS	DBLUR	ori	2017-04-12_14-56-17
7.274314055	btwn	0.25747872	R	DBLU	RHS	DBLUR	ori	2017-04-12_14-56-17
4.977712335	imm	0.142349523	R	DBLU	RHS	DBLUR	ori	2017-04-12_14-56-17
18.8611144	btwn	0.553914041	R	DBLU	RHS	DBLUR	ori	2017-04-12_14-56-17
16.86871009	btwn	0.2580608	R	DBLU	RHS	DBLUR	ori	2017-04-12_14-56-17
39.61649395	mov	0.534449141	R	DBLU	RHS	DBLUR	ori	2017-04-12_14-56-17
21.92832672	mov	0.481121684	R	DBLU	RHS	DBLUR	ori	2017-04-12_14-56-17
4.51586222	imm	0.180641676	R	DBLU	RHS	DBLUR	ori	2017-04-12_14-56-17
2.809380723	imm	0.165172285	R	DBLU	RHS	DBLUR	ori	2017-04-12_14-56-17
2.163749988	imm	0.21543014	R	DBLU	RHS	DBLUR	ori	2017-04-12_14-56-17
3.006399774	imm	0.395888656	R	DBLU	RHS	DBLUR	ori	2017-04-12_14-56-17
49.33678941	mov	0.622450896	R	DBLU	RHS	DBLUR	ori	2017-04-12_14-56-17
45.68145126	mov	0.672407838	R	DBLU	RHS	DBLUR	ori	2017-04-12_14-56-17
16.11505031	btwn	0.29133783	R	DBLU	RHS	DBLUR	ori	2017-04-12_14-56-17
2.699618938	imm	0.252193283	R	DBLU	RHS	DBLUR	ori	2017-04-12_14-56-17
7.670383474	btwn	0.354498606	R	DBLU	RHS	DBLUR	ori	2017-04-12_14-56-17
3.20099327	imm	0.164585287	R	DBLU	RHS	DBLUR	ori	2017-04-12_14-56-17
2.404014445	imm	0.108233663	R	DBLU	RHS	DBLUR	ori	2017-04-12_14-56-17
2.659872963	imm	0.351526334	R	DBLU	RHS	DBLUR	ori	2017-04-12_14-56-17
9.329950385	btwn	0.314069485	R	DBLU	RHS	DBLUR	ori	2017-04-12_14-56-17
18.27583202	btwn	0.559510773	R	DBLU	RHS	DBLUR	ori	2017-04-12_14-56-17
18.08920866	btwn	0.399577355	R	DBLU	RHS	DBLUR	ori	2017-04-12_14-56-17
30.6364488	mov	0.578099721	R	DBLU	RHS	DBLUR	ori	2017-04-12_14-56-17
23.02540886	mov	0.552663584	R	DBLU	RHS	DBLUR	ori	2017-04-12_14-56-17
10.3273613	btwn	0.168630938	R	DBLU	RHS	DBLUR	ori	2017-04-12_14-56-17
2.597922414	imm	0.297308276	R	DBLU	RHS	DBLUR	ori	2017-04-12_14-56-17
2.033832147	imm	0.53903109	R	DBLU	RHS	DBLUR	ori	2017-04-12_14-56-17
10.59743815	btwn	0.193430682	R	DBLU	RHS	DBLUR	ori	2017-04-12_14-56-17
40.55735525	mov	0.654044833	R	DBLU	RHS	DBLUR	ori	2017-04-12_14-56-17
45.54576089	mov	0.657234734	R	DBLU	RHS	DBLUR	ori	2017-04-12_14-56-17
17.12452382	btwn	0.334132187	R	DBLU	RHS	DBLUR	ori	2017-04-12_14-56-17
3.45320798	imm	0.341182972	R	DBLU	RHS	DBLUR	ori	2017-04-12_14-56-17
6.581402897	btwn	0.131851583	R	DBLU	RHS	DBLUR	ori	2017-04-12_14-56-17
1.546490006	imm	0.137780759	R	DBLU	RHS	DBLUR	ori	2017-04-12_14-56-17
6.590977064	btwn	0.161475861	R	DBLU	RHS	DBLUR	ori	2017-04-12_14-56-17
7.448323564	btwn	0.190222733	R	DBLU	RHS	DBLUR	ori	2017-04-12_14-56-17
5.7030717	btwn	0.278993857	R	DBLU	RHS	DBLUR	ori	2017-04-12_14-56-17
10.93154569	btwn	0.577436013	R	DBLU	RHS	DBLUR	ori	2017-04-12_14-56-17
6.50112296	btwn	0.491139948	R	DBLU	RHS	DBLUR	ori	2017-04-12_14-56-17
6.302838717	btwn	0.519004075	R	DBLU	RHS	DBLUR	ori	2017-04-12_14-56-17
16.69867257	btwn	0.458430815	R	DBLU	RHS	DBLUR	ori	2017-04-12_14-56-17
40.06734488	mov	0.6097749	R	DBLU	RHS	DBLUR	ori	2017-04-12_14-56-17
28.78045974	mov	0.337313522	R	DBLU	RHS	DBLUR	ori	2017-04-12_14-56-17
5.970496981	btwn	0.119743301	R	DBLU	RHS	DBLUR	ori	2017-04-12_14-56-17
2.000799891	imm	0.332770078	R	DBLU	RHS	DBLUR	ori	2017-04-12_14-56-17
3.290796049	imm	0.623915212	R	DBLU	RHS	DBLUR	ori	2017-04-12_14-56-17
3.15181751	imm	0.350662396	R	DBLU	RHS	DBLUR	ori	2017-04-12_14-56-17
1.68126689	imm	0.118924927	R	DBLU	RHS	DBLUR	ori	2017-04-12_14-56-17
45.01585431	mov	0.552549066	R	DBLU	RHS	DBLUR	ori	2017-04-12_14-56-17
50.54062014	mov	0.53742005	R	DBLU	RHS	DBLUR	ori	2017-04-12_14-56-17
12.78563705	btwn	0.185722748	R	DBLU	RHS	DBLUR	ori	2017-04-12_14-56-17
4.962911764	imm	0.112299372	R	DBLU	RHS	DBLUR	ori	2017-04-12_14-56-17
10.51104189	btwn	0.206039232	R	DBLU	RHS	DBLUR	ori	2017-04-12_14-56-17
1.650538223	imm	0.240632591	R	DBLU	RHS	DBLUR	ori	2017-04-12_14-56-17
3.757645211	imm	0.199317941	R	DBLU	RHS	DBLUR	ori	2017-04-12_14-56-17
5.313379358	btwn	0.37770316	R	DBLU	RHS	DBLUR	ori	2017-04-12_14-56-17
11.81681738	btwn	0.495013821	R	DBLU	RHS	DBLUR	ori	2017-04-12_14-56-17
10.60334292	btwn	0.454014712	R	DBLU	RHS	DBLUR	ori	2017-04-12_14-56-17
18.86729325	btwn	0.549783169	R	DBLU	RHS	DBLUR	ori	2017-04-12_14-56-17
26.08881044	mov	0.613337785	R	DBLU	RHS	DBLUR	ori	2017-04-12_14-56-17
30.89160006	mov	0.496783669	R	DBLU	RHS	DBLUR	ori	2017-04-12_14-56-17
13.30481673	btwn	0.428027668	R	DBLU	RHS	DBLUR	ori	2017-04-12_14-56-17
2.465392651	imm	0.402078984	R	DBLU	RHS	DBLUR	ori	2017-04-12_14-56-17
3.084020578	imm	0.298390879	R	DBLU	RHS	DBLUR	ori	2017-04-12_14-56-17
13.74065968	btwn	0.385217129	R	DBLU	RHS	DBLUR	ori	2017-04-12_14-56-17
53.52075594	mov	0.687849102	R	DBLU	RHS	DBLUR	ori	2017-04-12_14-56-17
37.5551256	mov	0.534718	R	DBLU	RHS	DBLUR	ori	2017-04-12_14-56-17
6.1065386	btwn	0.284999631	R	DBLU	RHS	DBLUR	ori	2017-04-12_14-56-17
4.948082265	imm	0.241639335	R	DBLU	RHS	DBLUR	ori	2017-04-12_14-56-17
6.825698022	btwn	0.219445395	R	DBLU	RHS	DBLUR	ori	2017-04-12_14-56-17
2.765880018	imm	0.255866732	R	DBLU	RHS	DBLUR	ori	2017-04-12_14-56-17
3.824468899	imm	0.350689559	R	DBLU	RHS	DBLUR	ori	2017-04-12_14-56-17
7.503085032	btwn	0.460060032	R	DBLU	RHS	DBLUR	ori	2017-04-12_14-56-17
1.635170229	imm	0.109374799	R	DBLU	RHS	DBLUR	ori	2017-04-12_14-56-17
22.20609584	mov	0.489516262	R	DBLU	RHS	DBLUR	ori	2017-04-12_14-56-17
63.57148853	mov	0.660514688	R	DBLU	RHS	DBLUR	ori	2017-04-12_14-56-17
25.61521784	mov	0.367141623	R	DBLU	RHS	DBLUR	ori	2017-04-12_14-56-17
8.853803676	btwn	0.2686434	R	DBLU	RHS	DBLUR	ori	2017-04-12_14-56-17
9.777482978	btwn	0.08859686	R	DBLU	RHS	DBLUR	ori	2017-04-12_14-56-17
9.602430785	btwn	0.38385571	R	DBLU	RHS	DBLUR	ori	2017-04-12_14-56-17
19.01114902	btwn	0.52373252	R	DBLU	RHS	DBLUR	ori	2017-04-12_14-56-17
10.66833815	btwn	0.421161502	R	DBLU	RHS	DBLUR	ori	2017-04-12_14-56-17
12.9532951	btwn	0.427943299	R	DBLU	RHS	DBLUR	ori	2017-04-12_14-56-17
4.915914139	imm	0.678300489	R	DBLU	RHS	DBLUR	ori	2017-04-12_14-56-17
4.09892401	imm	0.340527904	R	DBLU	RHS	DBLUR	ori	2017-04-12_14-56-17
21.37091975	mov	0.530476676	R	DBLU	RHS	DBLUR	ori	2017-04-12_14-56-17
32.74403127	mov	0.546331752	R	DBLU	RHS	DBLUR	ori	2017-04-12_14-56-17
13.6208378	btwn	0.165149969	R	DBLU	RHS	DBLUR	ori	2017-04-12_14-56-17
40.42099678	mov	0.487810975	R	DBLU	RHS	DBLUR	ori	2017-04-12_14-56-17
5.343790211	btwn	0.412134527	R	DBLU	RHS	DBLUR	ori	2017-04-12_14-56-17
3.067376863	imm	0.34151455	R	DBLU	RHS	DBLUR	ori	2017-04-12_14-56-17
4.466310626	imm	0.208603358	R	DBLU	RHS	DBLUR	ori	2017-04-12_14-56-17
3.962333946	imm	0.137196037	R	DBLU	RHS	DBLUR	ori	2017-04-12_14-56-17
2.445638612	imm	0.307812808	R	DBLU	RHS	DBLUR	ori	2017-04-12_14-56-17
16.54493181	btwn	0.589936786	R	DBLU	RHS	DBLUR	ori	2017-04-12_14-56-17
4.843117095	imm	0.434737957	R	DBLU	RHS	DBLUR	ori	2017-04-12_14-56-17
14.63589025	btwn	0.308586565	R	DBLU	RHS	DBLUR	ori	2017-04-12_14-56-17
44.55639725	mov	0.658711896	R	DBLU	RHS	DBLUR	ori	2017-04-12_14-56-17
37.03156211	mov	0.623351712	R	DBLU	RHS	DBLUR	ori	2017-04-12_14-56-17
14.67144804	btwn	0.26603575	R	DBLU	RHS	DBLUR	ori	2017-04-12_14-56-17
7.603230438	btwn	0.279853627	R	DBLU	RHS	DBLUR	ori	2017-04-12_14-56-17
4.248437944	imm	0.285014509	R	DBLU	RHS	DBLUR	ori	2017-04-12_14-56-17
5.107014269	btwn	0.477650436	R	DBLU	RHS	DBLUR	ori	2017-04-12_14-56-17
20.6131325	mov	0.390193421	R	DBLU	RHS	DBLUR	ori	2017-04-12_14-56-17
27.06549201	mov	0.515305865	R	DBLU	RHS	DBLUR	ori	2017-04-12_14-56-17
32.40118403	mov	0.624417413	R	DBLU	RHS	DBLUR	ori	2017-04-12_14-56-17
16.97436821	btwn	0.464189204	R	DBLU	RHS	DBLUR	ori	2017-04-12_14-56-17
6.300871159	btwn	0.479220789	R	DBLU	RHS	DBLUR	ori	2017-04-12_14-56-17
1.520536299	imm	0.257688377	R	DBLU	RHS	DBLUR	ori	2017-04-12_14-56-17
1.856564076	imm	0.418382543	R	DBLU	RHS	DBLUR	ori	2017-04-12_14-56-17
2.223296607	imm	0.276030337	R	DBLU	RHS	DBLUR	ori	2017-04-12_14-56-17
1.209679936	imm	0.265711752	R	DBLU	RHS	DBLUR	ori	2017-04-12_14-56-17
1.597866034	imm	0.146430995	R	DBLU	RHS	DBLUR	ori	2017-04-12_14-56-17
2.613379531	imm	0.276581062	R	DBLU	RHS	DBLUR	ori	2017-04-12_14-56-17
1.927236931	imm	0.355331145	R	DBLU	RHS	DBLUR	ori	2017-04-12_14-56-17
1.782310907	imm	0.053615168	R	DBLU	RHS	DBLUR	ori	2017-04-12_14-56-17
17.32958957	btwn	0.560807487	R	DBLU	RHS	DBLUR	ori	2017-04-12_14-56-17
4.065303018	imm	0.164807275	R	DBLU	RHS	DBLUR	ori	2017-04-12_14-56-17
3.071352934	imm	0.400974695	R	DBLU	RHS	DBLUR	ori	2017-04-12_14-56-17
3.346386911	imm	0.326572825	R	DBLU	RHS	DBLUR	ori	2017-04-12_14-56-17
28.44838619	mov	0.641865677	R	DBLU	RHS	DBLUR	ori	2017-04-12_14-56-17
39.46024114	mov	0.604511466	R	DBLU	RHS	DBLUR	ori	2017-04-12_14-56-17
35.05305953	mov	0.520583381	R	DBLU	RHS	DBLUR	ori	2017-04-12_14-56-17
5.057070527	btwn	0.360670461	R	DBLU	RHS	DBLUR	ori	2017-04-12_14-56-17
3.132591635	imm	0.315070247	R	DBLU	RHS	DBLUR	ori	2017-04-12_14-56-17
5.61340176	btwn	0.177157311	R	DBLU	RHS	DBLUR	ori	2017-04-12_14-56-17
4.051830578	imm	0.10653823	R	DBLU	RHS	DBLUR	ori	2017-04-12_14-56-17
1.988826069	imm	0.308157994	R	DBLU	RHS	DBLUR	ori	2017-04-12_14-56-17
7.968801869	btwn	0.488233628	R	DBLU	RHS	DBLUR	ori	2017-04-12_14-56-17
4.92480184	imm	0.50562061	R	DBLU	RHS	DBLUR	ori	2017-04-12_14-56-17
2.019865375	imm	0.288505241	R	DBLU	RHS	DBLUR	ori	2017-04-12_14-56-17
8.955161378	btwn	0.185757146	R	DBLU	RHS	DBLUR	ori	2017-04-12_14-56-17
9.744867273	btwn	0.433502283	R	DBLU	RHS	DBLUR	ori	2017-04-12_14-56-17
12.7437611	btwn	0.571438163	R	DBLU	RHS	DBLUR	ori	2017-04-12_14-56-17
11.65336418	btwn	0.500018284	R	DBLU	RHS	DBLUR	ori	2017-04-12_14-56-17
23.22282076	mov	0.627907097	R	DBLU	RHS	DBLUR	ori	2017-04-12_14-56-17
21.0563279	mov	0.554774022	R	DBLU	RHS	DBLUR	ori	2017-04-12_14-56-17
25.66321091	mov	0.537740015	R	DBLU	RHS	DBLUR	ori	2017-04-12_14-56-17
28.2983994	mov	0.536073987	R	DBLU	RHS	DBLUR	ori	2017-04-12_14-56-17
18.7626524	btwn	0.499290751	R	DBLU	RHS	DBLUR	ori	2017-04-12_14-56-17
2.29657048	imm	0.086855632	R	DBLU	RHS	DBLUR	ori	2017-04-12_14-56-17
33.98721761	mov	0.512052987	R	DBLU	RHS	DBLUR	ori	2017-04-12_14-56-17
51.28423956	mov	0.658853143	R	DBLU	RHS	DBLUR	ori	2017-04-12_14-56-17
21.68270117	mov	0.194032143	R	DBLU	RHS	DBLUR	ori	2017-04-12_14-56-17
11.75671433	btwn	0.369112089	R	DBLU	RHS	DBLUR	ori	2017-04-12_14-56-17
4.157957013	imm	0.177222249	R	DBLU	RHS	DBLUR	ori	2017-04-12_14-56-17
2.745034702	imm	0.380299785	R	DBLU	RHS	DBLUR	ori	2017-04-12_14-56-17
6.772356959	btwn	0.381410269	R	DBLU	RHS	DBLUR	ori	2017-04-12_14-56-17
23.75313025	mov	0.580677449	R	DBLU	RHS	DBLUR	ori	2017-04-12_14-56-17
38.78700914	mov	0.777921212	R	DBLU	RHS	DBLUR	ori	2017-04-12_14-56-17
26.59753104	mov	0.396119103	R	DBLU	RHS	DBLUR	ori	2017-04-12_14-56-17
14.35657024	btwn	0.593907074	R	DBLU	RHS	DBLUR	ori	2017-04-12_14-56-17
2.475302279	imm	0.297357898	R	DBLU	RHS	DBLUR	ori	2017-04-12_14-56-17
1.937542407	imm	0.617633539	R	DBLU	RHS	DBLUR	ori	2017-04-12_14-56-17
2.310492932	imm	0.278703803	R	DBLU	RHS	DBLUR	ori	2017-04-12_14-56-17
18.20661954	btwn	0.358775386	R	DBLU	RHS	DBLUR	ori	2017-04-12_14-56-17
52.99869844	mov	0.638699005	R	DBLU	RHS	DBLUR	ori	2017-04-12_14-56-17
31.64526699	mov	0.575156011	R	DBLU	RHS	DBLUR	ori	2017-04-12_14-56-17
4.140350482	imm	0.269222348	R	DBLU	RHS	DBLUR	ori	2017-04-12_14-56-17
2.846279512	imm	0.198887862	R	DBLU	RHS	DBLUR	ori	2017-04-12_14-56-17
3.891149709	imm	0.144223862	R	DBLU	RHS	DBLUR	ori	2017-04-12_14-56-17
7.318149759	btwn	0.545084206	R	DBLU	RHS	DBLUR	ori	2017-04-12_14-56-17
14.08100906	btwn	0.35176804	R	DBLU	RHS	DBLUR	ori	2017-04-12_14-56-17
15.3559764	btwn	0.571427405	R	DBLU	RHS	DBLUR	ori	2017-04-12_14-56-17
8.007861826	btwn	0.49380998	R	DBLU	RHS	DBLUR	ori	2017-04-12_14-56-17
18.95326182	btwn	0.311464116	R	DBLU	RHS	DBLUR	ori	2017-04-12_14-56-17
10.21703564	btwn	0.478236509	R	DBLU	RHS	DBLUR	ori	2017-04-12_14-56-17
22.66869589	mov	0.491050474	R	DBLU	RHS	DBLUR	ori	2017-04-12_14-56-17
10.78252664	btwn	0.286353531	R	DBLU	RHS	DBLUR	ori	2017-04-12_14-56-17
4.081157789	imm	0.489276977	R	DBLU	RHS	DBLUR	ori	2017-04-12_14-56-17
3.288367558	imm	0.204850695	R	DBLU	RHS	DBLUR	ori	2017-04-12_14-56-17
1.530664319	imm	0.3498173	R	DBLU	RHS	DBLUR	ori	2017-04-12_14-56-17
20.25343128	mov	0.62653378	R	DBLU	RHS	DBLUR	ori	2017-04-12_14-56-17
52.47232605	mov	0.66757677	R	DBLU	RHS	DBLUR	ori	2017-04-12_14-56-17
37.76965564	mov	0.580080753	R	DBLU	RHS	DBLUR	ori	2017-04-12_14-56-17
9.923509233	btwn	0.227235911	R	DBLU	RHS	DBLUR	ori	2017-04-12_14-56-17
7.342191597	btwn	0.467264372	R	DBLU	RHS	DBLUR	ori	2017-04-12_14-56-17
5.008117608	btwn	0.38311898	R	DBLU	RHS	DBLUR	ori	2017-04-12_14-56-17
8.266194112	btwn	0.225655494	R	DBLU	RHS	DBLUR	ori	2017-04-12_14-56-17
16.7546688	btwn	0.51880683	R	DBLU	RHS	DBLUR	ori	2017-04-12_14-56-17
29.47064836	mov	0.625881195	R	DBLU	RHS	DBLUR	ori	2017-04-12_14-56-17
23.09903963	mov	0.58731978	R	DBLU	RHS	DBLUR	ori	2017-04-12_14-56-17
23.55298638	mov	0.66347204	R	DBLU	RHS	DBLUR	ori	2017-04-12_14-56-17
12.4466722	btwn	0.511729132	R	DBLU	RHS	DBLUR	ori	2017-04-12_14-56-17
3.579660145	imm	0.358493844	R	DBLU	RHS	DBLUR	ori	2017-04-12_14-56-17
40.85128929	mov	0.602790029	R	DBLU	RHS	DBLUR	ori	2017-04-12_14-56-17
45.20150068	mov	0.579535797	R	DBLU	RHS	DBLUR	ori	2017-04-12_14-56-17
16.32613762	btwn	0.299365345	R	DBLU	RHS	DBLUR	ori	2017-04-12_14-56-17
4.601082281	imm	0.168184937	R	DBLU	RHS	DBLUR	ori	2017-04-12_14-56-17
3.047335963	imm	0.352412614	R	DBLU	RHS	DBLUR	ori	2017-04-12_14-56-17
2.876971301	imm	0.229178994	R	DBLU	RHS	DBLUR	ori	2017-04-12_14-56-17
11.60419791	btwn	0.486011644	R	DBLU	RHS	DBLUR	ori	2017-04-12_14-56-17
5.295303194	btwn	0.172772036	R	DBLU	RHS	DBLUR	ori	2017-04-12_14-56-17
4.569893187	imm	0.143631826	R	DBLU	RHS	DBLUR	ori	2017-04-12_14-56-17
11.99427978	btwn	0.410590668	R	DBLU	RHS	DBLUR	ori	2017-04-12_14-56-17
25.21569035	mov	0.526673876	R	DBLU	RHS	DBLUR	ori	2017-04-12_14-56-17
27.19602265	mov	0.574521038	R	DBLU	RHS	DBLUR	ori	2017-04-12_14-56-17
19.92098966	btwn	0.327692205	R	DBLU	RHS	DBLUR	ori	2017-04-12_14-56-17
7.257695787	btwn	0.220398332	R	DBLU	RHS	DBLUR	ori	2017-04-12_14-56-17
6.878397742	btwn	0.208100423	R	DBLU	RHS	DBLUR	ori	2017-04-12_14-56-17
4.576203125	imm	0.231010454	R	DBLU	RHS	DBLUR	ori	2017-04-12_14-56-17
4.662956817	imm	0.129541027	R	DBLU	RHS	DBLUR	ori	2017-04-12_14-56-17
4.672439056	imm	0.551872496	R	DBLU	RHS	DBLUR	ori	2017-04-12_14-56-17
3.894090489	imm	0.20603534	R	DBLU	RHS	DBLUR	ori	2017-04-12_14-56-17
3.972829453	imm	0.271510874	R	DBLU	RHS	DBLUR	ori	2017-04-12_14-56-17
2.035056317	imm	0.258758779	R	DBLU	RHS	DBLUR	ori	2017-04-12_14-56-17
5.500348335	btwn	0.437479756	R	DBLU	RHS	DBLUR	ori	2017-04-12_14-56-17
3.565322617	imm	0.086186003	R	DBLU	RHS	DBLUR	ori	2017-04-12_14-56-17
5.363668055	btwn	0.216343989	R	DBLU	RHS	DBLUR	ori	2017-04-12_14-56-17
3.561908379	imm	0.240922656	R	DBLU	RHS	DBLUR	ori	2017-04-12_14-56-17
11.58714774	btwn	0.466737154	R	DBLU	RHS	DBLUR	ori	2017-04-12_14-56-17
5.307144547	btwn	0.512437407	R	DBLU	RHS	DBLUR	ori	2017-04-12_14-56-17
4.131933772	imm	0.191780882	R	DBLU	RHS	DBLUR	ori	2017-04-12_14-56-17
6.125463916	btwn	0.310117404	R	DBLU	RHS	DBLUR	ori	2017-04-12_14-56-17
18.01468704	btwn	0.517057159	R	DBLU	RHS	DBLUR	ori	2017-04-12_14-56-17
51.02048537	mov	0.784129905	R	DBLU	RHS	DBLUR	ori	2017-04-12_14-56-17
58.67876343	mov	0.745139167	R	DBLU	RHS	DBLUR	ori	2017-04-12_14-56-17
20.55281984	mov	0.293793973	R	DBLU	RHS	DBLUR	ori	2017-04-12_14-56-17
8.868832531	btwn	0.20391399	R	DBLU	RHS	DBLUR	ori	2017-04-12_14-56-17
6.82767547	btwn	0.293831849	R	DBLU	RHS	DBLUR	ori	2017-04-12_14-56-17
5.570979541	btwn	0.237823366	R	DBLU	RHS	DBLUR	ori	2017-04-12_14-56-17
12.7891188	btwn	0.40031651	R	DBLU	RHS	DBLUR	ori	2017-04-12_14-56-17
32.8432023	mov	0.6185806	R	DBLU	RHS	DBLUR	ori	2017-04-12_14-56-17
32.02288027	mov	0.656369738	R	DBLU	RHS	DBLUR	ori	2017-04-12_14-56-17
19.00382002	btwn	0.446132324	R	DBLU	RHS	DBLUR	ori	2017-04-12_14-56-17
7.777722234	btwn	0.394151008	R	DBLU	RHS	DBLUR	ori	2017-04-12_14-56-17
1.758829	imm	0.38637668	R	DBLU	RHS	DBLUR	ori	2017-04-12_14-56-17
1.785944529	imm	0.479550786	R	DBLU	RHS	DBLUR	ori	2017-04-12_14-56-17
16.29835988	btwn	0.421558059	R	DBLU	RHS	DBLUR	ori	2017-04-12_14-56-17
46.56802086	mov	0.561536818	R	DBLU	RHS	DBLUR	ori	2017-04-12_14-56-17
53.38107768	mov	0.69152445	R	DBLU	RHS	DBLUR	ori	2017-04-12_14-56-17
13.44385565	btwn	0.279011594	R	DBLU	RHS	DBLUR	ori	2017-04-12_14-56-17
6.655070149	btwn	0.502471942	R	DBLU	RHS	DBLUR	ori	2017-04-12_14-56-17
6.434700398	btwn	0.215166195	R	DBLU	RHS	DBLUR	ori	2017-04-12_14-56-17
5.448871775	btwn	0.20377741	R	DBLU	RHS	DBLUR	ori	2017-04-12_14-56-17
4.059987811	imm	0.390916936	R	DBLU	RHS	DBLUR	ori	2017-04-12_14-56-17
14.70984841	btwn	0.275987496	R	DBLU	RHS	DBLUR	ori	2017-04-12_14-56-17
19.03991032	btwn	0.284895498	R	DBLU	RHS	DBLUR	ori	2017-04-12_14-56-17
20.59538066	mov	0.342635745	R	DBLU	RHS	DBLUR	ori	2017-04-12_14-56-17
26.0706316	mov	0.484119997	R	DBLU	RHS	DBLUR	ori	2017-04-12_14-56-17
28.22853492	mov	0.573051963	R	DBLU	RHS	DBLUR	ori	2017-04-12_14-56-17
23.39284199	mov	0.545461296	R	DBLU	RHS	DBLUR	ori	2017-04-12_14-56-17
2.217988395	imm	0.381212654	R	DBLU	RHS	DBLUR	ori	2017-04-12_14-56-17
50.82261327	mov	0.692147454	R	DBLU	RHS	DBLUR	ori	2017-04-12_14-56-17
45.63583133	mov	0.616976452	R	DBLU	RHS	DBLUR	ori	2017-04-12_14-56-17
7.24561624	btwn	0.296364215	R	DBLU	RHS	DBLUR	ori	2017-04-12_14-56-17
3.17723864	imm	0.07804777	R	DBLU	RHS	DBLUR	ori	2017-04-12_14-56-17
3.347175849	imm	0.230638565	R	DBLU	RHS	DBLUR	ori	2017-04-12_14-56-17
7.656316875	btwn	0.306789964	R	DBLU	RHS	DBLUR	ori	2017-04-12_14-56-17
26.38015093	mov	0.288117503	R	DBLU	RHS	DBLUR	ori	2017-04-12_14-56-17
14.94001288	btwn	0.643720948	R	DBLU	RHS	DBLUR	ori	2017-04-12_14-56-17
11.20999708	btwn	0.367233269	R	DBLU	RHS	DBLUR	ori	2017-04-12_14-56-17
20.47988823	mov	0.661929593	R	DBLU	RHS	DBLUR	ori	2017-04-12_14-56-17
17.57067174	btwn	0.548645782	R	DBLU	RHS	DBLUR	ori	2017-04-12_14-56-17
33.45245621	mov	0.525124999	R	DBLU	RHS	DBLUR	ori	2017-04-12_14-56-17
17.16615681	btwn	0.511290146	R	DBLU	RHS	DBLUR	ori	2017-04-12_14-56-17
2.51887863	imm	0.198524216	R	DBLU	RHS	DBLUR	ori	2017-04-12_14-56-17
2.113425976	imm	0.473638166	R	DBLU	RHS	DBLUR	ori	2017-04-12_14-56-17
1.395430537	imm	0.282521438	R	DBLU	RHS	DBLUR	ori	2017-04-12_14-56-17
26.13455676	mov	0.36617388	R	DBLU	RHS	DBLUR	ori	2017-04-12_14-56-17
62.79389137	mov	0.721527431	R	DBLU	RHS	DBLUR	ori	2017-04-12_14-56-17
25.07470877	mov	0.349127271	R	DBLU	RHS	DBLUR	ori	2017-04-12_14-56-17
6.459630464	btwn	0.367885513	R	DBLU	RHS	DBLUR	ori	2017-04-12_14-56-17
3.951250226	imm	0.227030546	R	DBLU	RHS	DBLUR	ori	2017-04-12_14-56-17
5.788871388	btwn	0.400445683	R	DBLU	RHS	DBLUR	ori	2017-04-12_14-56-17
7.320126802	btwn	0.178050585	R	DBLU	RHS	DBLUR	ori	2017-04-12_14-56-17
18.72435548	btwn	0.478884317	R	DBLU	RHS	DBLUR	ori	2017-04-12_14-56-17
20.16987528	mov	0.511957452	R	DBLU	RHS	DBLUR	ori	2017-04-12_14-56-17
17.45929526	btwn	0.494650871	R	DBLU	RHS	DBLUR	ori	2017-04-12_14-56-17
23.75726662	mov	0.634683539	R	DBLU	RHS	DBLUR	ori	2017-04-12_14-56-17
15.18485285	btwn	0.542715251	R	DBLU	RHS	DBLUR	ori	2017-04-12_14-56-17
9.007515717	btwn	0.42676652	R	DBLU	RHS	DBLUR	ori	2017-04-12_14-56-17
1.514630198	imm	0.349210324	R	DBLU	RHS	DBLUR	ori	2017-04-12_14-56-17
31.81994044	mov	0.420977013	R	DBLU	RHS	DBLUR	ori	2017-04-12_14-56-17
51.37801815	mov	0.62623701	R	DBLU	RHS	DBLUR	ori	2017-04-12_14-56-17
21.96472877	mov	0.370154488	R	DBLU	RHS	DBLUR	ori	2017-04-12_14-56-17
2.566459258	imm	0.140527526	R	DBLU	RHS	DBLUR	ori	2017-04-12_14-56-17
5.411665948	btwn	0.203079713	R	DBLU	RHS	DBLUR	ori	2017-04-12_14-56-17
4.081421884	imm	0.22301015	R	DBLU	RHS	DBLUR	ori	2017-04-12_14-56-17
11.58299866	btwn	0.660383772	R	DBLU	RHS	DBLUR	ori	2017-04-12_14-56-17
11.781047	btwn	0.31576077	R	DBLU	RHS	DBLUR	ori	2017-04-12_14-56-17
33.26384499	mov	0.425271845	R	DBLU	RHS	DBLUR	ori	2017-04-12_14-56-17
37.98730633	mov	0.50512355	R	DBLU	RHS	DBLUR	ori	2017-04-12_14-56-17
17.14040128	btwn	0.581517783	R	DBLU	RHS	DBLUR	ori	2017-04-12_14-56-17
10.62138163	btwn	0.486791397	R	DBLU	RHS	DBLUR	ori	2017-04-12_14-56-17
1.383488457	imm	0.186546074	R	DBLU	RHS	DBLUR	ori	2017-04-12_14-56-17
2.095183953	imm	0.230668748	R	DBLU	RHS	DBLUR	ori	2017-04-12_14-56-17
50.81061475	mov	0.766979792	R	DBLU	RHS	DBLUR	ori	2017-04-12_14-56-17
49.32009722	mov	0.686227779	R	DBLU	RHS	DBLUR	ori	2017-04-12_14-56-17
11.23230941	btwn	0.255989342	R	DBLU	RHS	DBLUR	ori	2017-04-12_14-56-17
6.371078997	btwn	0.16154274	R	DBLU	RHS	DBLUR	ori	2017-04-12_14-56-17
3.618422796	imm	0.238098725	R	DBLU	RHS	DBLUR	ori	2017-04-12_14-56-17
3.432694744	imm	0.184448944	R	DBLU	RHS	DBLUR	ori	2017-04-12_14-56-17
15.06243104	btwn	0.486708746	R	DBLU	RHS	DBLUR	ori	2017-04-12_14-56-17
12.96315595	btwn	0.430781596	R	DBLU	RHS	DBLUR	ori	2017-04-12_14-56-17
20.96050128	mov	0.581376262	R	DBLU	RHS	DBLUR	ori	2017-04-12_14-56-17
29.27312567	mov	0.405031701	R	DBLU	RHS	DBLUR	ori	2017-04-12_14-56-17
23.71553823	mov	0.442938919	R	DBLU	RHS	DBLUR	ori	2017-04-12_14-56-17
13.08137776	btwn	0.298564463	R	DBLU	RHS	DBLUR	ori	2017-04-12_14-56-17
1.219878674	imm	0.329175152	R	DBLU	RHS	DBLUR	ori	2017-04-12_14-56-17
8.968511671	btwn	0.442436807	R	DBLU	RHS	DBLUR	ori	2017-04-12_14-56-17
1.356605315	imm	0.110931786	R	DBLU	RHS	DBLUR	ori	2017-04-12_14-56-17
2.472568369	imm	0.506340125	R	DBLU	RHS	DBLUR	ori	2017-04-12_14-56-17
2.750019149	imm	0.339268738	R	DBLU	RHS	DBLUR	ori	2017-04-12_14-56-17
19.56066761	btwn	0.64629439	R	DBLU	RHS	DBLUR	ori	2017-04-12_14-56-17
55.15161314	mov	0.681567928	R	DBLU	RHS	DBLUR	ori	2017-04-12_14-56-17
42.6173456	mov	0.659934159	R	DBLU	RHS	DBLUR	ori	2017-04-12_14-56-17
13.62988237	btwn	0.231534438	R	DBLU	RHS	DBLUR	ori	2017-04-12_14-56-17
4.561483196	imm	0.405361591	R	DBLU	RHS	DBLUR	ori	2017-04-12_14-56-17
9.589129386	btwn	0.323519101	R	DBLU	RHS	DBLUR	ori	2017-04-12_14-56-17
4.432595038	imm	0.238989438	R	DBLU	RHS	DBLUR	ori	2017-04-12_14-56-17
5.512328178	btwn	0.236135595	R	DBLU	RHS	DBLUR	ori	2017-04-12_14-56-17
9.302909	btwn	0.350552588	R	DBLU	RHS	DBLUR	ori	2017-04-12_14-56-17
19.97672873	btwn	0.587304032	R	DBLU	RHS	DBLUR	ori	2017-04-12_14-56-17
12.70108344	btwn	0.524082347	R	DBLU	RHS	DBLUR	ori	2017-04-12_14-56-17
10.29672676	btwn	0.403813638	R	DBLU	RHS	DBLUR	ori	2017-04-12_14-56-17
24.7744536	mov	0.495430373	R	DBLU	RHS	DBLUR	ori	2017-04-12_14-56-17
1.833340871	imm	0.422700652	R	DBLU	RHS	DBLUR	ori	2017-04-12_14-56-17
9.08598444	btwn	0.239005556	R	DBLU	RHS	DBLUR	ori	2017-04-12_14-56-17
20.21013263	mov	0.649516776	R	DBLU	RHS	DBLUR	ori	2017-04-12_14-56-17
12.54506523	btwn	0.510962762	R	DBLU	RHS	DBLUR	ori	2017-04-12_14-56-17
1.053652569	imm	0.379029698	R	DBLU	RHS	DBLUR	ori	2017-04-12_14-56-17
8.780576034	btwn	0.220293165	R	DBLU	RHS	DBLUR	ori	2017-04-12_14-56-17
58.02307935	mov	0.682643252	R	DBLU	RHS	DBLUR	ori	2017-04-12_14-56-17
30.965433	mov	0.569175878	R	DBLU	RHS	DBLUR	ori	2017-04-12_14-56-17
11.47086279	btwn	0.268741571	R	DBLU	RHS	DBLUR	ori	2017-04-12_14-56-17
3.654939074	imm	0.209304428	R	DBLU	RHS	DBLUR	ori	2017-04-12_14-56-17
2.577996622	imm	0.273849126	R	DBLU	RHS	DBLUR	ori	2017-04-12_14-56-17
5.901264898	btwn	0.206753412	R	DBLU	RHS	DBLUR	ori	2017-04-12_14-56-17
11.50137855	btwn	0.343737112	R	DBLU	RHS	DBLUR	ori	2017-04-12_14-56-17
26.8113875	mov	0.567285748	R	DBLU	RHS	DBLUR	ori	2017-04-12_14-56-17
38.50449022	mov	0.534584753	R	DBLU	RHS	DBLUR	ori	2017-04-12_14-56-17
22.81230301	mov	0.634161066	R	DBLU	RHS	DBLUR	ori	2017-04-12_14-56-17
4.28950435	imm	0.265842626	R	DBLU	RHS	DBLUR	ori	2017-04-12_14-56-17
2.93977802	imm	0.333667569	R	DBLU	RHS	DBLUR	ori	2017-04-12_14-56-17
0.999329438	imm	0.420046416	R	DBLU	RHS	DBLUR	ori	2017-04-12_14-56-17
22.80580126	mov	0.351544174	R	DBLU	RHS	DBLUR	ori	2017-04-12_14-56-17
53.81191273	mov	0.701760402	R	DBLU	RHS	DBLUR	ori	2017-04-12_14-56-17
32.26250613	mov	0.356491181	R	DBLU	RHS	DBLUR	ori	2017-04-12_14-56-17
4.345844351	imm	0.356411968	R	DBLU	RHS	DBLUR	ori	2017-04-12_14-56-17
4.298450052	imm	0.297560904	R	DBLU	RHS	DBLUR	ori	2017-04-12_14-56-17
3.568877385	imm	0.134942042	R	DBLU	RHS	DBLUR	ori	2017-04-12_14-56-17
3.383594204	imm	0.333990232	R	DBLU	RHS	DBLUR	ori	2017-04-12_14-56-17
4.365046835	imm	0.217679216	R	DBLU	RHS	DBLUR	ori	2017-04-12_14-56-17
2.12168589	imm	0.332291182	R	DBLU	RHS	DBLUR	ori	2017-04-12_14-56-17
15.336622	btwn	0.334528481	R	DBLU	RHS	DBLUR	ori	2017-04-12_14-56-17
28.46885447	mov	0.514641661	R	DBLU	RHS	DBLUR	ori	2017-04-12_14-56-17
21.77325651	mov	0.52906475	R	DBLU	RHS	DBLUR	ori	2017-04-12_14-56-17
16.75504881	btwn	0.456180662	R	DBLU	RHS	DBLUR	ori	2017-04-12_14-56-17
15.20613632	btwn	0.500529127	R	DBLU	RHS	DBLUR	ori	2017-04-12_14-56-17
8.121780419	btwn	0.405309637	R	DBLU	RHS	DBLUR	ori	2017-04-12_14-56-17
4.149831059	imm	0.192945499	R	DBLU	RHS	DBLUR	ori	2017-04-12_14-56-17
2.691877153	imm	0.274470316	R	DBLU	RHS	DBLUR	ori	2017-04-12_14-56-17
1.683118994	imm	0.415683444	R	DBLU	RHS	DBLUR	ori	2017-04-12_14-56-17
3.699311848	imm	0.40929674	R	DBLU	RHS	DBLUR	ori	2017-04-12_14-56-17
0.873727257	imm	0.235557346	R	DBLU	RHS	DBLUR	ori	2017-04-12_14-56-17
7.835817315	btwn	0.06486178	R	DBLU	RHS	DBLUR	ori	2017-04-12_14-56-17
13.89120197	btwn	0.557937662	R	DBLU	RHS	DBLUR	ori	2017-04-12_14-56-17
21.71645461	mov	0.246272261	R	DBLU	RHS	DBLUR	ori	2017-04-12_14-56-17
35.45441234	mov	0.695037131	R	DBLU	RHS	DBLUR	ori	2017-04-12_14-56-17
36.13769245	mov	0.518495191	R	DBLU	RHS	DBLUR	ori	2017-04-12_14-56-17
18.18656046	btwn	0.182456488	R	DBLU	RHS	DBLUR	ori	2017-04-12_14-56-17
2.972235265	imm	0.168147957	R	DBLU	RHS	DBLUR	ori	2017-04-12_14-56-17
4.734073665	imm	0.346685057	R	DBLU	RHS	DBLUR	ori	2017-04-12_14-56-17
8.676118554	btwn	0.253491595	R	DBLU	RHS	DBLUR	ori	2017-04-12_14-56-17
2.787521977	imm	0.186457689	R	DBLU	RHS	DBLUR	ori	2017-04-12_14-56-17
6.378780505	btwn	0.467962996	R	DBLU	RHS	DBLUR	ori	2017-04-12_14-56-17
7.27226311	btwn	0.213289448	R	DBLU	RHS	DBLUR	ori	2017-04-12_14-56-17
8.405509517	btwn	0.153772737	R	DBLU	RHS	DBLUR	ori	2017-04-12_14-56-17
6.50698692	btwn	0.196598357	R	DBLU	RHS	DBLUR	ori	2017-04-12_14-56-17
4.021727167	imm	0.162960837	R	DBLU	RHS	DBLUR	ori	2017-04-12_14-56-17
4.075453051	imm	0.261367633	R	DBLU	RHS	DBLUR	ori	2017-04-12_14-56-17
4.740366631	imm	0.137783289	R	DBLU	RHS	DBLUR	ori	2017-04-12_14-56-17
4.649291509	imm	0.247476418	R	DBLU	RHS	DBLUR	ori	2017-04-12_14-56-17
4.682533774	imm	0.224742965	R	DBLU	RHS	DBLUR	ori	2017-04-12_14-56-17
4.960367818	imm	0.097335988	R	DBLU	RHS	DBLUR	ori	2017-04-12_14-56-17
5.878176782	btwn	0.256604577	R	DBLU	RHS	DBLUR	ori	2017-04-12_14-56-17
5.673314619	btwn	0.160289455	R	DBLU	RHS	DBLUR	ori	2017-04-12_14-56-17
8.705017752	btwn	0.3263944	R	DBLU	RHS	DBLUR	ori	2017-04-12_14-56-17
4.669931343	imm	0.175553123	R	DBLU	RHS	DBLUR	ori	2017-04-12_14-56-17
12.71870373	btwn	0.335951443	R	DBLU	RHS	DBLUR	ori	2017-04-12_14-56-17
25.37724302	mov	0.730289757	R	DBLU	RHS	DBLUR	ori	2017-04-12_14-56-17
28.24056271	mov	0.456632023	R	DBLU	RHS	DBLUR	ori	2017-04-12_14-56-17
7.934913812	btwn	0.300542397	R	DBLU	RHS	DBLUR	ori	2017-04-12_14-56-17
6.466655394	btwn	0.158210747	R	DBLU	RHS	DBLUR	ori	2017-04-12_14-56-17
11.61656444	btwn	0.39025609	R	DBLU	RHS	DBLUR	ori	2017-04-12_14-56-17
1.339861807	imm	0.220896348	R	DBLU	RHS	DBLUR	ori	2017-04-12_14-56-17
0.770491245	imm	0.17718901	R	DBLU	RHS	DBLUR	ori	2017-04-12_14-56-17
21.36793702	mov	0.47039062	R	DBLU	RHS	DBLUR	ori	2017-04-12_14-56-17
7.688778907	btwn	0.360823847	R	DBLU	RHS	DBLUR	ori	2017-04-12_14-56-17
1.432808965	imm	0.327042654	R	DBLU	RHS	DBLUR	ori	2017-04-12_14-56-17
1.179089957	imm	0.245318851	R	DBLU	RHS	DBLUR	ori	2017-04-12_14-56-17
7.962098766	btwn	0.23632019	R	DBLU	RHS	DBLUR	ori	2017-04-12_14-56-17
66.53886381	mov	0.535494106	R	DBLU	RHS	DBLUR	ori	2017-04-12_14-56-17
26.26435249	mov	0.273758268	R	DBLU	RHS	DBLUR	ori	2017-04-12_14-56-17
5.774589043	btwn	0.305489739	R	DBLU	RHS	DBLUR	ori	2017-04-12_14-56-17
2.88177512	imm	0.369489535	R	DBLU	RHS	DBLUR	ori	2017-04-12_14-56-17
7.704096557	btwn	0.161464242	R	DBLU	RHS	DBLUR	ori	2017-04-12_14-56-17
3.693930075	imm	0.379561194	R	DBLU	RHS	DBLUR	ori	2017-04-12_14-56-17
8.098199494	btwn	0.17138701	R	DBLU	RHS	DBLUR	ori	2017-04-12_14-56-17
23.80957113	mov	0.394114471	R	DBLU	RHS	DBLUR	ori	2017-04-12_14-56-17
21.04219507	mov	0.453060739	R	DBLU	RHS	DBLUR	ori	2017-04-12_14-56-17
37.72713737	mov	0.384178567	R	DBLU	RHS	DBLUR	ori	2017-04-12_14-56-17
12.42106515	btwn	0.64742682	R	DBLU	RHS	DBLUR	ori	2017-04-12_14-56-17
1.482820158	imm	0.276015809	R	DBLU	RHS	DBLUR	ori	2017-04-12_14-56-17
2.167954299	imm	0.369574555	R	DBLU	RHS	DBLUR	ori	2017-04-12_14-56-17
1.196784755	imm	0.323206339	R	DBLU	RHS	DBLUR	ori	2017-04-12_14-56-17
50.31421456	mov	0.629588189	R	DBLU	RHS	DBLUR	ori	2017-04-12_14-56-17
46.72627421	mov	0.613970291	R	DBLU	RHS	DBLUR	ori	2017-04-12_14-56-17
9.623592254	btwn	0.171892274	R	DBLU	RHS	DBLUR	ori	2017-04-12_14-56-17
5.287552509	btwn	0.028843998	R	DBLU	RHS	DBLUR	ori	2017-04-12_14-56-17
7.134917326	btwn	0.166235853	R	DBLU	RHS	DBLUR	ori	2017-04-12_14-56-17
4.73305718	imm	0.24091212	R	DBLU	RHS	DBLUR	ori	2017-04-12_14-56-17
5.642424089	btwn	0.303026216	R	DBLU	RHS	DBLUR	ori	2017-04-12_14-56-17
4.155882491	imm	0.22233335	R	DBLU	RHS	DBLUR	ori	2017-04-12_14-56-17
17.27201949	btwn	0.45916139	R	DBLU	RHS	DBLUR	ori	2017-04-12_14-56-17
5.580656109	btwn	0.339347603	R	DBLU	RHS	DBLUR	ori	2017-04-12_14-56-17
6.676662007	btwn	0.363531682	R	DBLU	RHS	DBLUR	ori	2017-04-12_14-56-17
13.49471279	btwn	0.298915988	R	DBLU	RHS	DBLUR	ori	2017-04-12_14-56-17
31.93788473	mov	0.486816045	R	DBLU	RHS	DBLUR	ori	2017-04-12_14-56-17
28.65457364	mov	0.510650304	R	DBLU	RHS	DBLUR	ori	2017-04-12_14-56-17
24.24069773	mov	0.355342957	R	DBLU	RHS	DBLUR	ori	2017-04-12_14-56-17
12.41037382	btwn	0.504391948	R	DBLU	RHS	DBLUR	ori	2017-04-12_14-56-17
1.876699547	imm	0.238568718	R	DBLU	RHS	DBLUR	ori	2017-04-12_14-56-17
1.111282225	imm	0.181498785	R	DBLU	RHS	DBLUR	ori	2017-04-12_14-56-17
1.951924659	imm	0.41303127	R	DBLU	RHS	DBLUR	ori	2017-04-12_14-56-17
57.26866256	mov	0.643519975	R	DBLU	RHS	DBLUR	ori	2017-04-12_14-56-17
42.25104103	mov	0.630743225	R	DBLU	RHS	DBLUR	ori	2017-04-12_14-56-17
5.267655705	btwn	0.233204555	R	DBLU	RHS	DBLUR	ori	2017-04-12_14-56-17
3.719550791	imm	0.303527606	R	DBLU	RHS	DBLUR	ori	2017-04-12_14-56-17
4.929607527	imm	0.330111762	R	DBLU	RHS	DBLUR	ori	2017-04-12_14-56-17
6.13250853	btwn	0.234733498	R	DBLU	RHS	DBLUR	ori	2017-04-12_14-56-17
8.688640539	btwn	0.563771137	R	DBLU	RHS	DBLUR	ori	2017-04-12_14-56-17
4.601014445	imm	0.234955566	R	DBLU	RHS	DBLUR	ori	2017-04-12_14-56-17
9.915705447	btwn	0.25399475	R	DBLU	RHS	DBLUR	ori	2017-04-12_14-56-17
19.68252501	btwn	0.470008667	R	DBLU	RHS	DBLUR	ori	2017-04-12_14-56-17
24.48972359	mov	0.481032668	R	DBLU	RHS	DBLUR	ori	2017-04-12_14-56-17
34.27990529	mov	0.377431866	R	DBLU	RHS	DBLUR	ori	2017-04-12_14-56-17
22.46556222	mov	0.509881839	R	DBLU	RHS	DBLUR	ori	2017-04-12_14-56-17
1.953944714	imm	0.192572061	R	DBLU	RHS	DBLUR	ori	2017-04-12_14-56-17
2.676207201	imm	0.179038795	R	DBLU	RHS	DBLUR	ori	2017-04-12_14-56-17
4.089582092	imm	0.139570346	R	DBLU	RHS	DBLUR	ori	2017-04-12_14-56-17
57.3315999	mov	0.713349232	R	DBLU	RHS	DBLUR	ori	2017-04-12_14-56-17
42.39105862	mov	0.450860467	R	DBLU	RHS	DBLUR	ori	2017-04-12_14-56-17
6.854534454	btwn	0.133405483	R	DBLU	RHS	DBLUR	ori	2017-04-12_14-56-17
4.367355115	imm	0.245162692	R	DBLU	RHS	DBLUR	ori	2017-04-12_14-56-17
6.322657136	btwn	0.188980012	R	DBLU	RHS	DBLUR	ori	2017-04-12_14-56-17
2.558795063	imm	0.257850735	R	DBLU	RHS	DBLUR	ori	2017-04-12_14-56-17
4.873535695	imm	0.454426013	R	DBLU	RHS	DBLUR	ori	2017-04-12_14-56-17
14.09675216	btwn	0.404273043	R	DBLU	RHS	DBLUR	ori	2017-04-12_14-56-17
10.80897575	btwn	0.394015167	R	DBLU	RHS	DBLUR	ori	2017-04-12_14-56-17
20.83986707	mov	0.359927753	R	DBLU	RHS	DBLUR	ori	2017-04-12_14-56-17
10.06643049	btwn	0.249520392	R	DBLU	RHS	DBLUR	ori	2017-04-12_14-56-17
3.123615731	imm	0.252485802	R	DBLU	RHS	DBLUR	ori	2017-04-12_14-56-17
8.567971176	btwn	0.482585094	R	DBLU	RHS	DBLUR	ori	2017-04-12_14-56-17
27.91092431	mov	0.536552151	R	DBLU	RHS	DBLUR	ori	2017-04-12_14-56-17
8.430869882	btwn	0.337546339	R	DBLU	RHS	DBLUR	ori	2017-04-12_14-56-17
27.30372552	mov	0.565828625	R	DBLU	RHS	DBLUR	ori	2017-04-12_14-56-17
9.740248579	btwn	0.495938782	R	DBLU	RHS	DBLUR	ori	2017-04-12_14-56-17
2.554974691	imm	0.301420155	R	DBLU	RHS	DBLUR	ori	2017-04-12_14-56-17
36.0999314	mov	0.380433324	R	DBLU	RHS	DBLUR	ori	2017-04-12_14-56-17
48.03864718	mov	0.663294338	R	DBLU	RHS	DBLUR	ori	2017-04-12_14-56-17
20.81886926	mov	0.366820246	R	DBLU	RHS	DBLUR	ori	2017-04-12_14-56-17
2.563434076	imm	0.142679446	R	DBLU	RHS	DBLUR	ori	2017-04-12_14-56-17
4.334462218	imm	0.177711327	R	DBLU	RHS	DBLUR	ori	2017-04-12_14-56-17
2.903377478	imm	0.44081208	R	DBLU	RHS	DBLUR	ori	2017-04-12_14-56-17
14.75475075	btwn	0.355729794	R	DBLU	RHS	DBLUR	ori	2017-04-12_14-56-17
34.89996465	mov	0.62150964	R	DBLU	RHS	DBLUR	ori	2017-04-12_14-56-17
22.25311311	mov	0.388608459	R	DBLU	RHS	DBLUR	ori	2017-04-12_14-56-17
17.39751563	btwn	0.365009077	R	DBLU	RHS	DBLUR	ori	2017-04-12_14-56-17
12.21384216	btwn	0.356374116	R	DBLU	RHS	DBLUR	ori	2017-04-12_14-56-17
19.2945763	btwn	0.628538551	R	DBLU	RHS	DBLUR	ori	2017-04-12_14-56-17
3.451364903	imm	0.232683656	R	DBLU	RHS	DBLUR	ori	2017-04-12_14-56-17
2.189302757	imm	0.163130739	R	DBLU	RHS	DBLUR	ori	2017-04-12_14-56-17
0.480108274	imm	0.161769385	R	DBLU	RHS	DBLUR	ori	2017-04-12_14-56-17
22.84664933	mov	0.606307158	R	DBLU	RHS	DBLUR	ori	2017-04-12_14-56-17
22.90783447	mov	0.727171819	R	DBLU	RHS	DBLUR	ori	2017-04-12_14-56-17
29.6521753	mov	0.53602218	R	DBLU	RHS	DBLUR	ori	2017-04-12_14-56-17
15.78256392	btwn	0.593102535	R	DBLU	RHS	DBLUR	ori	2017-04-12_14-56-17
2.008872901	imm	0.253199194	R	DBLU	RHS	DBLUR	ori	2017-04-12_14-56-17
1.835018984	imm	0.342040298	R	DBLU	RHS	DBLUR	ori	2017-04-12_14-56-17
1.325353868	imm	0.23155399	R	DBLU	RHS	DBLUR	ori	2017-04-12_14-56-17
44.75308394	mov	0.570181171	R	DBLU	RHS	DBLUR	ori	2017-04-12_14-56-17
48.11911147	mov	0.694482588	R	DBLU	RHS	DBLUR	ori	2017-04-12_14-56-17
11.48915081	btwn	0.386687072	R	DBLU	RHS	DBLUR	ori	2017-04-12_14-56-17
5.648249273	btwn	0.170398961	R	DBLU	RHS	DBLUR	ori	2017-04-12_14-56-17
5.701947675	btwn	0.138105387	R	DBLU	RHS	DBLUR	ori	2017-04-12_14-56-17
3.779868017	imm	0.337923183	R	DBLU	RHS	DBLUR	ori	2017-04-12_14-56-17
4.255411983	imm	0.240723078	R	DBLU	RHS	DBLUR	ori	2017-04-12_14-56-17
6.440555466	btwn	0.414688715	R	DBLU	RHS	DBLUR	ori	2017-04-12_14-56-17
32.03662677	mov	0.454945926	R	DBLU	RHS	DBLUR	ori	2017-04-12_14-56-17
23.5233499	mov	0.506390344	R	DBLU	RHS	DBLUR	ori	2017-04-12_14-56-17
25.76201769	mov	0.62283601	R	DBLU	RHS	DBLUR	ori	2017-04-12_14-56-17
3.047931049	imm	0.100006314	R	DBLU	RHS	DBLUR	ori	2017-04-12_14-56-17
3.763258917	imm	0.307162717	R	DBLU	RHS	DBLUR	ori	2017-04-12_14-56-17
8.947324071	btwn	0.307449956	R	DBLU	RHS	DBLUR	ori	2017-04-12_14-56-17
28.36648174	mov	0.621120894	R	DBLU	RHS	DBLUR	ori	2017-04-12_14-56-17
50.31426147	mov	0.715959829	R	DBLU	RHS	DBLUR	ori	2017-04-12_14-56-17
29.50290182	mov	0.359422943	R	DBLU	RHS	DBLUR	ori	2017-04-12_14-56-17
10.54792918	btwn	0.256589887	R	DBLU	RHS	DBLUR	ori	2017-04-12_14-56-17
5.495946498	btwn	0.338966111	R	DBLU	RHS	DBLUR	ori	2017-04-12_14-56-17
3.456780605	imm	0.354582963	R	DBLU	RHS	DBLUR	ori	2017-04-12_14-56-17
4.436058285	imm	0.153860863	R	DBLU	RHS	DBLUR	ori	2017-04-12_14-56-17
6.229452973	btwn	0.241351789	R	DBLU	RHS	DBLUR	ori	2017-04-12_14-56-17
21.67801424	mov	0.451917828	R	DBLU	RHS	DBLUR	ori	2017-04-12_14-56-17
18.88227005	btwn	0.48184317	R	DBLU	RHS	DBLUR	ori	2017-04-12_14-56-17
18.23539346	btwn	0.404503026	R	DBLU	RHS	DBLUR	ori	2017-04-12_14-56-17
25.18865921	mov	0.507712948	R	DBLU	RHS	DBLUR	ori	2017-04-12_14-56-17
18.832456	btwn	0.420047029	R	DBLU	RHS	DBLUR	ori	2017-04-12_14-56-17
2.262429852	imm	0.46225994	R	DBLU	RHS	DBLUR	ori	2017-04-12_14-56-17
1.818467326	imm	0.564576472	R	DBLU	RHS	DBLUR	ori	2017-04-12_14-56-17
2.526347651	imm	0.484198905	R	DBLU	RHS	DBLUR	ori	2017-04-12_14-56-17
36.60758302	mov	0.421438099	R	DBLU	RHS	DBLUR	ori	2017-04-12_14-56-17
49.32959842	mov	0.695766454	R	DBLU	RHS	DBLUR	ori	2017-04-12_14-56-17
18.36943935	btwn	0.456221656	R	DBLU	RHS	DBLUR	ori	2017-04-12_14-56-17
5.259041403	btwn	0.114877872	R	DBLU	RHS	DBLUR	ori	2017-04-12_14-56-17
8.290362793	btwn	0.133473679	R	DBLU	RHS	DBLUR	ori	2017-04-12_14-56-17
5.875224755	btwn	0.444487362	R	DBLU	RHS	DBLUR	ori	2017-04-12_14-56-17
2.898985981	imm	0.331495854	R	DBLU	RHS	DBLUR	ori	2017-04-12_14-56-17
8.638998188	btwn	0.113317982	R	DBLU	RHS	DBLUR	ori	2017-04-12_14-56-17
11.81019256	btwn	0.307565631	R	DBLU	RHS	DBLUR	ori	2017-04-12_14-56-17
8.728049315	btwn	0.460226636	R	DBLU	RHS	DBLUR	ori	2017-04-12_14-56-17
1.064769203	imm	0.498690545	R	DBLU	RHS	DBLUR	ori	2017-04-12_14-56-17
6.070679613	btwn	0.324896383	R	DBLU	RHS	DBLUR	ori	2017-04-12_14-56-17
24.60271457	mov	0.297318815	R	DBLU	RHS	DBLUR	ori	2017-04-12_14-56-17
29.86314429	mov	0.192736941	R	DBLU	RHS	DBLUR	ori	2017-04-12_14-56-17
26.85308363	mov	0.603093819	R	DBLU	RHS	DBLUR	ori	2017-04-12_14-56-17
14.09617722	btwn	0.562419784	R	DBLU	RHS	DBLUR	ori	2017-04-12_14-56-17
3.770435915	imm	0.183736059	R	DBLU	RHS	DBLUR	ori	2017-04-12_14-56-17
2.648824551	imm	0.373863183	R	DBLU	RHS	DBLUR	ori	2017-04-12_14-56-17
8.443481951	btwn	0.250062307	R	DBLU	RHS	DBLUR	ori	2017-04-12_14-56-17
6.335928156	btwn	0.174172366	R	DBLU	RHS	DBLUR	ori	2017-04-12_14-56-17
4.283281471	imm	0.466992126	R	DBLU	RHS	DBLUR	ori	2017-04-12_14-56-17
0.928109354	imm	0.117456427	R	DBLU	RHS	DBLUR	ori	2017-04-12_14-56-17
2.560171819	imm	0.349927065	R	DBLU	RHS	DBLUR	ori	2017-04-12_14-56-17
10.24254439	btwn	0.157201089	R	DBLU	RHS	DBLUR	ori	2017-04-12_14-56-17
2.20654055	imm	0.276493075	R	DBLU	RHS	DBLUR	ori	2017-04-12_14-56-17
0.70193195	imm	0.189939054	R	DBLU	RHS	DBLUR	ori	2017-04-12_14-56-17
2.780895733	imm	0.357454582	R	DBLU	RHS	DBLUR	ori	2017-04-12_14-56-17
1.860038263	imm	0.068906376	R	DBLU	RHS	DBLUR	ori	2017-04-12_14-56-17
3.311211492	imm	0.262905174	R	DBLU	RHS	DBLUR	ori	2017-04-12_14-56-17
16.04323582	btwn	0.421775433	R	DBLU	RHS	DBLUR	ori	2017-04-12_14-56-17
37.24523617	mov	0.789862928	R	DBLU	RHS	DBLUR	ori	2017-04-12_14-56-17
7.143399426	btwn	0.283678808	R	DBLU	RHS	DBLUR	ori	2017-04-12_14-56-17
1.199096543	imm	0.399461737	R	DBLU	RHS	DBLUR	ori	2017-04-12_14-56-17
45.13758268	mov	0.305309604	R	DBLU	RHS	DBLUR	ori	2017-04-12_14-56-17
47.49769419	mov	0.477114691	R	DBLU	RHS	DBLUR	ori	2017-04-12_14-56-17
12.11538224	btwn	0.165346041	R	DBLU	RHS	DBLUR	ori	2017-04-12_14-56-17
22.78449016	mov	0.379979165	R	DBLU	RHS	DBLUR	ori	2017-04-12_14-56-17
0.947130917	imm	0.205029691	R	DBLU	RHS	DBLUR	ori	2017-04-12_14-56-17
23.21779981	mov	0.544879841	R	DBLU	RHS	DBLUR	ori	2017-04-12_14-56-17
7.499963764	btwn	0.265832137	R	DBLU	RHS	DBLUR	ori	2017-04-12_14-56-17
1.384021583	imm	0.17194824	R	DBLU	RHS	DBLUR	ori	2017-04-12_14-56-17
1.637386996	imm	0.385523942	R	DBLU	RHS	DBLUR	ori	2017-04-12_14-56-17
1.198723649	imm	0.199835226	R	DBLU	RHS	DBLUR	ori	2017-04-12_14-56-17
8.731847134	btwn	0.314578126	R	DBLU	RHS	DBLUR	ori	2017-04-12_14-56-17
3.178506601	imm	0.433309194	R	DBLU	RHS	DBLUR	ori	2017-04-12_14-56-17
1.890563271	imm	0.171687915	R	DBLU	RHS	DBLUR	ori	2017-04-12_14-56-17
1.175661752	imm	0.2156589	R	DBLU	RHS	DBLUR	ori	2017-04-12_14-56-17
2.423307357	imm	0.068076034	R	DBLU	RHS	DBLUR	ori	2017-04-12_14-56-17
0.965172263	imm	0.350668287	R	DBLU	RHS	DBLUR	ori	2017-04-12_14-56-17
3.251998835	imm	0.173831299	R	DBLU	RHS	DBLUR	ori	2017-04-12_14-56-17
2.36072246	imm	0.212434751	R	DBLU	RHS	DBLUR	ori	2017-04-12_14-56-17
10.37977014	btwn	0.324983985	R	DBLU	RHS	DBLUR	ori	2017-04-12_14-56-17
2.902074991	imm	0.409439703	R	DBLU	RHS	DBLUR	ori	2017-04-12_14-56-17
10.40813664	btwn	0.222420972	R	DBLU	RHS	DBLUR	ori	2017-04-12_14-56-17
4.314861309	imm	0.174510784	R	DBLU	RHS	DBLUR	ori	2017-04-12_14-56-17
2.919337195	imm	0.270245549	R	DBLU	RHS	DBLUR	ori	2017-04-12_14-56-17
2.145649142	imm	0.15937459	R	DBLU	RHS	DBLUR	ori	2017-04-12_14-56-17
21.33235708	mov	0.345008325	R	DBLU	RHS	DBLUR	ori	2017-04-12_14-56-17
12.22586716	btwn	0.531974263	R	DBLU	RHS	DBLUR	ori	2017-04-12_14-56-17
24.88059947	mov	0.614264564	R	DBLU	RHS	DBLUR	ori	2017-04-12_14-56-17
15.43402879	btwn	0.515684583	R	DBLU	RHS	DBLUR	ori	2017-04-12_14-56-17
19.84515266	btwn	0.517854794	R	DBLU	RHS	DBLUR	ori	2017-04-12_14-56-17
20.72194514	mov	0.591158097	R	DBLU	RHS	DBLUR	ori	2017-04-12_14-56-17
13.97172816	btwn	0.304423186	R	DBLU	RHS	DBLUR	ori	2017-04-12_14-56-17
1.254708388	imm	0.243917731	R	DBLU	RHS	DBLUR	ori	2017-04-12_14-56-17
0.575987686	imm	0.241262434	R	DBLU	RHS	DBLUR	ori	2017-04-12_14-56-17
4.001386694	imm	0.160743344	R	DBLU	RHS	DBLUR	ori	2017-04-12_14-56-17
5.597779472	btwn	0.514351352	R	DBLU	RHS	DBLUR	ori	2017-04-12_14-56-17
14.10041252	btwn	0.304245193	R	DBLU	RHS	DBLUR	ori	2017-04-12_14-56-17
41.53579344	mov	0.730704218	R	DBLU	RHS	DBLUR	ori	2017-04-12_14-56-17
33.30863306	mov	0.674077639	R	DBLU	RHS	DBLUR	ori	2017-04-12_14-56-17
17.53694663	btwn	0.31403808	R	DBLU	RHS	DBLUR	ori	2017-04-12_14-56-17
4.867259214	imm	0.041682661	R	DBLU	RHS	DBLUR	ori	2017-04-12_14-56-17
3.320294772	imm	0.215617858	R	DBLU	RHS	DBLUR	ori	2017-04-12_14-56-17
2.170498842	imm	0.272933616	R	DBLU	RHS	DBLUR	ori	2017-04-12_14-56-17
2.601875874	imm	0.237944914	R	DBLU	RHS	DBLUR	ori	2017-04-12_14-56-17
5.70042677	btwn	0.269318023	R	DBLU	RHS	DBLUR	ori	2017-04-12_14-56-17
2.899845749	imm	0.252349414	R	DBLU	RHS	DBLUR	ori	2017-04-12_14-56-17
26.48279436	mov	0.637053689	R	DBLU	RHS	DBLUR	ori	2017-04-12_14-56-17
35.6259284	mov	0.155591133	R	DBLU	RHS	DBLUR	ori	2017-04-12_14-56-17
21.14644158	mov	0.525950149	R	DBLU	RHS	DBLUR	ori	2017-04-12_14-56-17
14.21909217	btwn	0.428563064	R	DBLU	RHS	DBLUR	ori	2017-04-12_14-56-17
14.08314803	btwn	0.490154351	R	DBLU	RHS	DBLUR	ori	2017-04-12_14-56-17
2.629875969	imm	0.296210033	R	DBLU	RHS	DBLUR	ori	2017-04-12_14-56-17
21.35050008	mov	0.307717246	R	DBLU	RHS	DBLUR	ori	2017-04-12_14-56-17
1.002936698	imm	0.17778691	R	DBLU	RHS	DBLUR	ori	2017-04-12_14-56-17
0.751468846	imm	0.164488705	R	DBLU	RHS	DBLUR	ori	2017-04-12_14-56-17
0.514033336	imm	0.13531175	R	DBLU	RHS	DBLUR	ori	2017-04-12_14-56-17
12.92531596	btwn	0.424135295	R	DBLU	RHS	DBLUR	ori	2017-04-12_14-56-17
28.86982958	mov	0.659278998	R	DBLU	RHS	DBLUR	ori	2017-04-12_14-56-17
1.743944994	imm	0.28010033	R	DBLU	RHS	DBLUR	ori	2017-04-12_14-56-17
0.728733011	imm	0.317631476	R	DBLU	RHS	DBLUR	ori	2017-04-12_14-56-17
1.540871293	imm	0.179185909	R	DBLU	RHS	DBLUR	ori	2017-04-12_14-56-17
10.13563828	btwn	0.521394412	R	DBLU	RHS	DBLUR	ori	2017-04-12_14-56-17
1.865160588	imm	0.249354581	R	DBLU	RHS	DBLUR	ori	2017-04-12_14-56-17
1.339524984	imm	0.402739394	R	DBLU	RHS	DBLUR	ori	2017-04-12_14-56-17
1.261126485	imm	0.281177329	R	DBLU	RHS	DBLUR	ori	2017-04-12_14-56-17
1.072060695	imm	0.248928366	R	DBLU	RHS	DBLUR	ori	2017-04-12_14-56-17
12.51698627	btwn	0.287084349	R	DBLU	RHS	DBLUR	ori	2017-04-12_14-56-17
14.32249153	btwn	0.586168515	R	DBLU	RHS	DBLUR	ori	2017-04-12_14-56-17
13.28167628	btwn	0.598353569	R	DBLU	RHS	DBLUR	ori	2017-04-12_14-56-17
23.91170143	mov	0.60242684	R	DBLU	RHS	DBLUR	ori	2017-04-12_14-56-17
19.58082963	btwn	0.443845828	R	DBLU	RHS	DBLUR	ori	2017-04-12_14-56-17
7.704493331	btwn	0.125958476	R	DBLU	RHS	DBLUR	ori	2017-04-12_14-56-17
3.053801268	imm	0.236553457	R	DBLU	RHS	DBLUR	ori	2017-04-12_14-56-17
33.2618807	mov	0.455926213	R	DBLU	RHS	DBLUR	ori	2017-04-12_14-56-17
30.78360416	mov	0.536570267	R	DBLU	RHS	DBLUR	ori	2017-04-12_14-56-17
7.770998449	btwn	0.355365496	R	DBLU	RHS	DBLUR	ori	2017-04-12_14-56-17
30.51387716	mov	0.58623173	R	DBLU	RHS	DBLUR	ori	2017-04-12_14-56-17
3.348078544	imm	0.226047275	R	DBLU	RHS	DBLUR	ori	2017-04-12_14-56-17
2.140107259	imm	0.247689323	R	DBLU	RHS	DBLUR	ori	2017-04-12_14-56-17
7.591077403	btwn	0.552822298	R	DBLU	RHS	DBLUR	ori	2017-04-12_14-56-17
12.55611365	btwn	0.542070209	R	DBLU	RHS	DBLUR	ori	2017-04-12_14-56-17
53.08657779	mov	0.603190209	R	DBLU	RHS	DBLUR	ori	2017-04-12_14-56-17
44.36203898	mov	0.654930407	R	DBLU	RHS	DBLUR	ori	2017-04-12_14-56-17
12.07238221	btwn	0.343344381	R	DBLU	RHS	DBLUR	ori	2017-04-12_14-56-17
4.970752824	imm	0.294610758	R	DBLU	RHS	DBLUR	ori	2017-04-12_14-56-17
8.078408269	btwn	0.323042199	R	DBLU	RHS	DBLUR	ori	2017-04-12_14-56-17
6.763662256	btwn	0.387371899	R	DBLU	RHS	DBLUR	ori	2017-04-12_14-56-17
12.56011127	btwn	0.237239781	R	DBLU	RHS	DBLUR	ori	2017-04-12_14-56-17
21.29251862	mov	0.61913777	R	DBLU	RHS	DBLUR	ori	2017-04-12_14-56-17
18.03735465	btwn	0.466476087	R	DBLU	RHS	DBLUR	ori	2017-04-12_14-56-17
21.36577897	mov	0.634816636	R	DBLU	RHS	DBLUR	ori	2017-04-12_14-56-17
15.33152822	btwn	0.36965777	R	DBLU	RHS	DBLUR	ori	2017-04-12_14-56-17
11.39744348	btwn	0.350882171	R	DBLU	RHS	DBLUR	ori	2017-04-12_14-56-17
16.52936174	btwn	0.607997129	R	DBLU	RHS	DBLUR	ori	2017-04-12_14-56-17
2.402510829	imm	0.324621973	R	DBLU	RHS	DBLUR	ori	2017-04-12_14-56-17
44.36186238	mov	0.685629334	R	DBLU	RHS	DBLUR	ori	2017-04-12_14-56-17
44.09667946	mov	0.698093786	R	DBLU	RHS	DBLUR	ori	2017-04-12_14-56-17
15.37243108	btwn	0.389739749	R	DBLU	RHS	DBLUR	ori	2017-04-12_14-56-17
5.012025626	btwn	0.392714387	R	DBLU	RHS	DBLUR	ori	2017-04-12_14-56-17
5.367263254	btwn	0.324638273	R	DBLU	RHS	DBLUR	ori	2017-04-12_14-56-17
6.467927808	btwn	0.22415005	R	DBLU	RHS	DBLUR	ori	2017-04-12_14-56-17
20.79447088	mov	0.495507323	R	DBLU	RHS	DBLUR	ori	2017-04-12_14-56-17
4.529700489	imm	0.093534733	R	DBLU	RHS	DBLUR	ori	2017-04-12_14-56-17
4.605100193	imm	0.109510835	R	DBLU	RHS	DBLUR	ori	2017-04-12_14-56-17
5.615610511	btwn	0.18655251	R	DBLU	RHS	DBLUR	ori	2017-04-12_14-56-17
4.966146455	imm	0.14361494	R	DBLU	RHS	DBLUR	ori	2017-04-12_14-56-17
17.20897247	btwn	0.443146024	R	DBLU	RHS	DBLUR	ori	2017-04-12_14-56-17
25.92552868	mov	0.415556031	R	DBLU	RHS	DBLUR	ori	2017-04-12_14-56-17
1.616271093	imm	0.319274218	R	DBLU	RHS	DBLUR	ori	2017-04-12_14-56-17
2.327393981	imm	0.242303503	R	DBLU	RHS	DBLUR	ori	2017-04-12_14-56-17
28.4959661	mov	0.513598077	R	DBLU	RHS	DBLUR	ori	2017-04-12_14-56-17
3.698056788	imm	0.25659967	R	DBLU	RHS	DBLUR	ori	2017-04-12_14-56-17
0.566664939	imm	0.376034048	R	DBLU	RHS	DBLUR	ori	2017-04-12_14-56-17
3.175259877	imm	0.429414924	R	DBLU	RHS	DBLUR	ori	2017-04-12_14-56-17
1.489945433	imm	0.189953623	R	DBLU	RHS	DBLUR	ori	2017-04-12_14-56-17
1.256659055	imm	0.331809786	R	DBLU	RHS	DBLUR	ori	2017-04-12_14-56-17
2.424564236	imm	0.306267314	R	DBLU	RHS	DBLUR	ori	2017-04-12_14-56-17
4.644899184	imm	0.30624708	R	DBLU	RHS	DBLUR	ori	2017-04-12_14-56-17
1.24296499	imm	0.402850217	R	DBLU	RHS	DBLUR	ori	2017-04-12_14-56-17
2.138685447	imm	0.244285654	R	DBLU	RHS	DBLUR	ori	2017-04-12_14-56-17
1.025498961	imm	0.430943462	R	DBLU	RHS	DBLUR	ori	2017-04-12_14-56-17
1.474586079	imm	0.197536081	R	DBLU	RHS	DBLUR	ori	2017-04-12_14-56-17
6.477397603	btwn	0.325689716	R	DBLU	RHS	DBLUR	ori	2017-04-12_14-56-17
5.343127261	btwn	0.334651191	R	DBLU	RHS	DBLUR	ori	2017-04-12_14-56-17
15.94778806	btwn	0.367013533	R	DBLU	RHS	DBLUR	ori	2017-04-12_14-56-17
13.84742326	btwn	0.514409666	R	DBLU	RHS	DBLUR	ori	2017-04-12_14-56-17
1.703799399	imm	0.258582109	R	DBLU	RHS	DBLUR	ori	2017-04-12_14-56-17
14.86346967	btwn	0.367773008	R	DBLU	RHS	DBLUR	ori	2017-04-12_14-56-17
16.95866023	btwn	0.645009253	R	DBLU	RHS	DBLUR	ori	2017-04-12_14-56-17
11.20354079	btwn	0.406538954	R	DBLU	RHS	DBLUR	ori	2017-04-12_14-56-17
1.836642006	imm	0.287770271	R	DBLU	RHS	DBLUR	ori	2017-04-12_14-56-17
0.753408578	imm	0.200530355	R	DBLU	RHS	DBLUR	ori	2017-04-12_14-56-17
6.324598185	btwn	0.27184275	R	DBLU	RHS	DBLUR	ori	2017-04-12_14-56-17
22.79615447	mov	0.255305632	R	DBLU	RHS	DBLUR	ori	2017-04-12_14-56-17
45.34535794	mov	0.624376815	R	DBLU	RHS	DBLUR	ori	2017-04-12_14-56-17
35.47765114	mov	0.623054981	R	DBLU	RHS	DBLUR	ori	2017-04-12_14-56-17
8.596624705	btwn	0.158224937	R	DBLU	RHS	DBLUR	ori	2017-04-12_14-56-17
5.084554312	btwn	0.279211094	R	DBLU	RHS	DBLUR	ori	2017-04-12_14-56-17
9.209851461	btwn	0.40845977	R	DBLU	RHS	DBLUR	ori	2017-04-12_14-56-17
5.817268898	btwn	0.372118497	R	DBLU	RHS	DBLUR	ori	2017-04-12_14-56-17
16.46015603	btwn	0.247042673	R	DBLU	RHS	DBLUR	ori	2017-04-12_14-56-17
32.74252881	mov	0.604901817	R	DBLU	RHS	DBLUR	ori	2017-04-12_14-56-17
3.376536582	imm	0.226368536	R	DBLU	RHS	DBLUR	ori	2017-04-12_14-56-17
20.38118998	mov	0.275263335	R	DBLU	RHS	DBLUR	ori	2017-04-12_14-56-17
3.466919199	imm	0.677237863	R	DBLU	RHS	DBLUR	ori	2017-04-12_14-56-17
30.00983895	mov	0.614296707	R	DBLU	RHS	DBLUR	ori	2017-04-12_14-56-17
30.14041483	mov	0.52829521	R	DBLU	RHS	DBLUR	ori	2017-04-12_14-56-17
12.36351566	btwn	0.218702197	R	DBLU	RHS	DBLUR	ori	2017-04-12_14-56-17
17.39801843	btwn	0.43474095	R	DBLU	RHS	DBLUR	ori	2017-04-12_14-56-17
20.11059617	mov	0.643832748	R	DBLU	RHS	DBLUR	ori	2017-04-12_14-56-17
18.63609366	btwn	0.572173236	R	DBLU	RHS	DBLUR	ori	2017-04-12_14-56-17
13.65021045	btwn	0.592771236	R	DBLU	RHS	DBLUR	ori	2017-04-12_14-56-17
10.08851186	btwn	0.483318705	R	DBLU	RHS	DBLUR	ori	2017-04-12_14-56-17
31.81760239	mov	0.346259908	R	DBLU	RHS	DBLUR	ori	2017-04-12_14-56-17
15.19269427	btwn	0.522869897	R	DBLU	RHS	DBLUR	ori	2017-04-12_14-56-17
13.43044624	btwn	0.255642807	R	DBLU	RHS	DBLUR	ori	2017-04-12_14-56-17
3.773097856	imm	0.222906218	R	DBLU	RHS	DBLUR	ori	2017-04-12_14-56-17
0.653580973	imm	0.271121993	R	DBLU	RHS	DBLUR	ori	2017-04-12_14-56-17
2.080549798	imm	0.312063665	R	DBLU	RHS	DBLUR	ori	2017-04-12_14-56-17
4.895712042	imm	0.105984717	R	DBLU	RHS	DBLUR	ori	2017-04-12_14-56-17
53.74701991	mov	0.662867781	R	DBLU	RHS	DBLUR	ori	2017-04-12_14-56-17
42.60293056	mov	0.584942033	R	DBLU	RHS	DBLUR	ori	2017-04-12_14-56-17
6.601132248	btwn	0.336375759	R	DBLU	RHS	DBLUR	ori	2017-04-12_14-56-17
5.634957103	btwn	0.298017691	R	DBLU	RHS	DBLUR	ori	2017-04-12_14-56-17
11.043082	btwn	0.163211767	R	DBLU	RHS	DBLUR	ori	2017-04-12_14-56-17
5.19486454	btwn	0.397595234	R	DBLU	RHS	DBLUR	ori	2017-04-12_14-56-17
13.06811258	btwn	0.440870338	R	DBLU	RHS	DBLUR	ori	2017-04-12_14-56-17
34.28445881	mov	0.375677555	R	DBLU	RHS	DBLUR	ori	2017-04-12_14-56-17
22.6566552	mov	0.519651024	R	DBLU	RHS	DBLUR	ori	2017-04-12_14-56-17
18.76215995	btwn	0.289484912	R	DBLU	RHS	DBLUR	ori	2017-04-12_14-56-17
17.89577581	btwn	0.514023942	R	DBLU	RHS	DBLUR	ori	2017-04-12_14-56-17
1.565843724	imm	0.154829031	R	DBLU	RHS	DBLUR	ori	2017-04-12_14-56-17
0.886059365	imm	0.172212399	R	DBLU	RHS	DBLUR	ori	2017-04-12_14-56-17
1.488408703	imm	0.215855074	R	DBLU	RHS	DBLUR	ori	2017-04-12_14-56-17
7.148282555	btwn	0.141764555	R	DBLU	RHS	DBLUR	ori	2017-04-12_14-56-17
3.666361889	imm	0.183597249	R	DBLU	RHS	DBLUR	ori	2017-04-12_14-56-17
48.28377592	mov	0.736390777	R	DBLU	RHS	DBLUR	ori	2017-04-12_14-56-17
19.78297606	btwn	0.67674359	R	DBLU	RHS	DBLUR	ori	2017-04-12_14-56-17
7.006482205	btwn	0.181098233	R	DBLU	RHS	DBLUR	ori	2017-04-12_14-56-17
5.172999091	btwn	0.233785491	R	DBLU	RHS	DBLUR	ori	2017-04-12_14-56-17
3.666115433	imm	0.15326277	R	DBLU	RHS	DBLUR	ori	2017-04-12_14-56-17
13.28768785	btwn	0.347204061	R	DBLU	RHS	DBLUR	ori	2017-04-12_14-56-17
0.914780832	imm	0.186890761	R	DBLU	RHS	DBLUR	ori	2017-04-12_14-56-17
5.732612591	btwn	0.46107453	R	DBLU	RHS	DBLUR	ori	2017-04-12_14-56-17
6.894139165	btwn	0.104377658	R	DBLU	RHS	DBLUR	ori	2017-04-13_12-58-40
7.209455697	btwn	0.13921678	R	DBLU	RHS	DBLUR	ori	2017-04-13_12-58-40
5.304261091	btwn	0.15786647	R	DBLU	RHS	DBLUR	ori	2017-04-13_12-58-40
2.739300525	imm	0.271074566	R	DBLU	RHS	DBLUR	ori	2017-04-13_12-58-40
5.624179925	btwn	0.152493385	R	DBLU	RHS	DBLUR	ori	2017-04-13_12-58-40
7.127076916	btwn	0.132513686	R	DBLU	RHS	DBLUR	ori	2017-04-13_12-58-40
8.467634464	btwn	0.113710623	R	DBLU	RHS	DBLUR	ori	2017-04-13_12-58-40
14.0440503	btwn	0.20564098	R	DBLU	RHS	DBLUR	ori	2017-04-13_12-58-40
5.385096394	btwn	0.2311676	R	DBLU	RHS	DBLUR	ori	2017-04-13_12-58-40
7.380528951	btwn	0.297197315	R	DBLU	RHS	DBLUR	ori	2017-04-13_12-58-40
3.093097431	imm	0.399246663	R	DBLU	RHS	DBLUR	ori	2017-04-13_12-58-40
3.151281134	imm	0.146370535	R	DBLU	RHS	DBLUR	ori	2017-04-13_12-58-40
3.097628263	imm	0.393600298	R	DBLU	RHS	DBLUR	ori	2017-04-13_12-58-40
10.37432262	btwn	0.486396507	R	DBLU	RHS	DBLUR	ori	2017-04-13_12-58-40
8.013376162	btwn	0.398827753	R	DBLU	RHS	DBLUR	ori	2017-04-13_12-58-40
14.90274233	btwn	0.333167489	R	DBLU	RHS	DBLUR	ori	2017-04-13_12-58-40
11.45468207	btwn	0.207861617	R	DBLU	RHS	DBLUR	ori	2017-04-13_12-58-40
6.087525024	btwn	0.264449803	R	DBLU	RHS	DBLUR	ori	2017-04-13_12-58-40
18.68441337	btwn	0.501543796	R	DBLU	RHS	DBLUR	ori	2017-04-13_12-58-40
10.30954842	btwn	0.569178502	R	DBLU	RHS	DBLUR	ori	2017-04-13_12-58-40
12.03358366	btwn	0.37022843	R	DBLU	RHS	DBLUR	ori	2017-04-13_12-58-40
24.22673994	mov	0.556293369	R	DBLU	RHS	DBLUR	ori	2017-04-13_12-58-40
15.52314161	btwn	0.455488062	R	DBLU	RHS	DBLUR	ori	2017-04-13_12-58-40
17.26428208	btwn	0.23750064	R	DBLU	RHS	DBLUR	ori	2017-04-13_12-58-40
3.157722322	imm	0.584641548	R	DBLU	RHS	DBLUR	ori	2017-04-13_12-58-40
9.683291736	btwn	0.361353408	R	DBLU	RHS	DBLUR	ori	2017-04-13_12-58-40
27.59164221	mov	0.50157635	R	DBLU	RHS	DBLUR	ori	2017-04-13_12-58-40
27.14170599	mov	0.597842578	R	DBLU	RHS	DBLUR	ori	2017-04-13_12-58-40
9.081668265	btwn	0.482355408	R	DBLU	RHS	DBLUR	ori	2017-04-13_12-58-40
32.29020078	mov	0.496442439	R	DBLU	RHS	DBLUR	ori	2017-04-13_12-58-40
19.84939715	btwn	0.444727584	R	DBLU	RHS	DBLUR	ori	2017-04-13_12-58-40
15.9557434	btwn	0.221543164	R	DBLU	RHS	DBLUR	ori	2017-04-13_12-58-40
8.196376876	btwn	0.187664177	R	DBLU	RHS	DBLUR	ori	2017-04-13_12-58-40
1.229407375	imm	0.124851	R	DBLU	RHS	DBLUR	ori	2017-04-13_12-58-40
1.141569579	imm	0.118312012	R	DBLU	RHS	DBLUR	ori	2017-04-13_12-58-40
10.78465438	btwn	0.319993352	R	DBLU	RHS	DBLUR	ori	2017-04-13_12-58-40
46.84579851	mov	0.47040526	R	DBLU	RHS	DBLUR	ori	2017-04-13_12-58-40
42.38238224	mov	0.532506378	R	DBLU	RHS	DBLUR	ori	2017-04-13_12-58-40
3.408066237	imm	0.207310838	R	DBLU	RHS	DBLUR	ori	2017-04-13_12-58-40
8.494701209	btwn	0.385508019	R	DBLU	RHS	DBLUR	ori	2017-04-13_12-58-40
8.357131882	btwn	0.414743555	R	DBLU	RHS	DBLUR	ori	2017-04-13_12-58-40
6.766889847	btwn	0.462518839	R	DBLU	RHS	DBLUR	ori	2017-04-13_12-58-40
11.53856999	btwn	0.529919866	R	DBLU	RHS	DBLUR	ori	2017-04-13_12-58-40
9.215210771	btwn	0.312602586	R	DBLU	RHS	DBLUR	ori	2017-04-13_12-58-40
18.24621963	btwn	0.622073176	R	DBLU	RHS	DBLUR	ori	2017-04-13_12-58-40
15.37208133	btwn	0.294291937	R	DBLU	RHS	DBLUR	ori	2017-04-13_12-58-40
15.57167538	btwn	0.41906473	R	DBLU	RHS	DBLUR	ori	2017-04-13_12-58-40
13.15797934	btwn	0.298851517	R	DBLU	RHS	DBLUR	ori	2017-04-13_12-58-40
44.86658447	mov	0.480156146	R	DBLU	RHS	DBLUR	ori	2017-04-13_12-58-40
50.14926209	mov	0.384262808	R	DBLU	RHS	DBLUR	ori	2017-04-13_12-58-40
9.005279126	btwn	0.16891831	R	DBLU	RHS	DBLUR	ori	2017-04-13_12-58-40
16.1156909	btwn	0.166443382	R	DBLU	RHS	DBLUR	ori	2017-04-13_12-58-40
59.25743041	mov	0.598581008	R	DBLU	RHS	DBLUR	ori	2017-04-13_12-58-40
31.15903996	mov	0.424523896	R	DBLU	RHS	DBLUR	ori	2017-04-13_12-58-40
6.69492142	btwn	0.234714151	R	DBLU	RHS	DBLUR	ori	2017-04-13_12-58-40
5.710981492	btwn	0.342298256	R	DBLU	RHS	DBLUR	ori	2017-04-13_12-58-40
9.352764257	btwn	0.404215301	R	DBLU	RHS	DBLUR	ori	2017-04-13_12-58-40
14.37777758	btwn	0.601672247	R	DBLU	RHS	DBLUR	ori	2017-04-13_12-58-40
9.844205319	btwn	0.406143975	R	DBLU	RHS	DBLUR	ori	2017-04-13_12-58-40
24.76132976	mov	0.220538982	R	DBLU	RHS	DBLUR	ori	2017-04-13_12-58-40
5.466090388	btwn	0.323512007	R	DBLU	RHS	DBLUR	ori	2017-04-13_12-58-40
10.1573725	btwn	0.201617973	R	DBLU	RHS	DBLUR	ori	2017-04-13_12-58-40
23.68928409	mov	0.233769803	R	DBLU	RHS	DBLUR	ori	2017-04-13_12-58-40
6.719087625	btwn	0.146232173	R	DBLU	RHS	DBLUR	ori	2017-04-13_12-58-40
7.76701481	btwn	0.158042155	R	DBLU	RHS	DBLUR	ori	2017-04-13_12-58-40
8.000124736	btwn	0.37417826	R	DBLU	RHS	DBLUR	ori	2017-04-13_12-58-40
7.563463427	btwn	0.402888403	R	DBLU	RHS	DBLUR	ori	2017-04-13_12-58-40
9.302733572	btwn	0.136119574	R	DBLU	RHS	DBLUR	ori	2017-04-13_12-58-40
6.385985133	btwn	0.144833037	R	DBLU	RHS	DBLUR	ori	2017-04-13_12-58-40
21.37158942	mov	0.335343562	R	DBLU	RHS	DBLUR	ori	2017-04-13_12-58-40
5.100525273	btwn	0.424860264	R	DBLU	RHS	DBLUR	ori	2017-04-13_12-58-40
14.91990031	btwn	0.279264801	R	DBLU	RHS	DBLUR	ori	2017-04-13_12-58-40
22.4573723	mov	0.395060161	R	DBLU	RHS	DBLUR	ori	2017-04-13_12-58-40
22.49334088	mov	0.511295282	R	DBLU	RHS	DBLUR	ori	2017-04-13_12-58-40
18.47912328	btwn	0.509625358	R	DBLU	RHS	DBLUR	ori	2017-04-13_12-58-40
4.857471658	imm	0.23617761	R	DBLU	RHS	DBLUR	ori	2017-04-13_12-58-40
1.326107636	imm	0.200471342	R	DBLU	RHS	DBLUR	ori	2017-04-13_12-58-40
1.676218629	imm	0.242563322	R	DBLU	RHS	DBLUR	ori	2017-04-13_12-58-40
0.791014658	imm	0.290351691	R	DBLU	RHS	DBLUR	ori	2017-04-13_12-58-40
1.736286828	imm	0.280562477	R	DBLU	RHS	DBLUR	ori	2017-04-13_12-58-40
2.034852479	imm	0.185909283	R	DBLU	RHS	DBLUR	ori	2017-04-13_12-58-40
1.690120048	imm	0.359020924	R	DBLU	RHS	DBLUR	ori	2017-04-13_12-58-40
7.089027249	btwn	0.186013809	R	DBLU	RHS	DBLUR	ori	2017-04-13_12-58-40
11.82191578	btwn	0.688863307	R	DBLU	RHS	DBLUR	ori	2017-04-13_12-58-40
7.08610154	btwn	0.618426454	R	DBLU	RHS	DBLUR	ori	2017-04-13_12-58-40
4.329412734	imm	0.522327797	R	DBLU	RHS	DBLUR	ori	2017-04-13_12-58-40
30.55362174	mov	0.460908407	R	DBLU	RHS	DBLUR	ori	2017-04-13_12-58-40
48.85796511	mov	0.532874501	R	DBLU	RHS	DBLUR	ori	2017-04-13_12-58-40
30.45269714	mov	0.261999116	R	DBLU	RHS	DBLUR	ori	2017-04-13_12-58-40
6.459245174	btwn	0.085511693	R	DBLU	RHS	DBLUR	ori	2017-04-13_12-58-40
10.09781782	btwn	0.270724142	R	DBLU	RHS	DBLUR	ori	2017-04-13_12-58-40
6.572668114	btwn	0.170482601	R	DBLU	RHS	DBLUR	ori	2017-04-13_12-58-40
5.698071479	btwn	0.320979709	R	DBLU	RHS	DBLUR	ori	2017-04-13_12-58-40
6.035708073	btwn	0.199053146	R	DBLU	RHS	DBLUR	ori	2017-04-13_12-58-40
10.44517741	btwn	0.581691727	R	DBLU	RHS	DBLUR	ori	2017-04-13_12-58-40
8.324404784	btwn	0.230211794	R	DBLU	RHS	DBLUR	ori	2017-04-13_12-58-40
12.62667982	btwn	0.372298891	R	DBLU	RHS	DBLUR	ori	2017-04-13_12-58-40
4.331727288	imm	0.119204603	R	DBLU	RHS	DBLUR	ori	2017-04-13_12-58-40
4.149823189	imm	0.188979387	R	DBLU	RHS	DBLUR	ori	2017-04-13_12-58-40
2.945785816	imm	0.318808494	R	DBLU	RHS	DBLUR	ori	2017-04-13_12-58-40
2.181809588	imm	0.147641555	R	DBLU	RHS	DBLUR	ori	2017-04-13_12-58-40
2.780428141	imm	0.099107957	R	DBLU	RHS	DBLUR	ori	2017-04-13_12-58-40
3.180942872	imm	0.299350501	R	DBLU	RHS	DBLUR	ori	2017-04-13_12-58-40
5.783508768	btwn	0.216372948	R	DBLU	RHS	DBLUR	ori	2017-04-13_12-58-40
3.815316562	imm	0.325814886	R	DBLU	RHS	DBLUR	ori	2017-04-13_12-58-40
11.83843853	btwn	0.388884898	R	DBLU	RHS	DBLUR	ori	2017-04-13_12-58-40
12.65717871	btwn	0.44393539	R	DBLU	RHS	DBLUR	ori	2017-04-13_12-58-40
2.86598876	imm	0.116103073	R	DBLU	RHS	DBLUR	ori	2017-04-13_12-58-40
5.408980014	btwn	0.432050475	R	DBLU	RHS	DBLUR	ori	2017-04-13_12-58-40
2.869429444	imm	0.304880901	R	DBLU	RHS	DBLUR	ori	2017-04-13_12-58-40
1.497056138	imm	0.400903071	R	DBLU	RHS	DBLUR	ori	2017-04-13_12-58-40
74.94716237	mov	0.617894719	R	DBLU	RHS	DBLUR	ori	2017-04-13_12-58-40
26.86665884	mov	0.438750784	R	DBLU	RHS	DBLUR	ori	2017-04-13_12-58-40
5.87105028	btwn	0.306322194	R	DBLU	RHS	DBLUR	ori	2017-04-13_12-58-40
8.938444138	btwn	0.393502054	R	DBLU	RHS	DBLUR	ori	2017-04-13_12-58-40
6.881774157	btwn	0.347257725	R	DBLU	RHS	DBLUR	ori	2017-04-13_12-58-40
12.51727843	btwn	0.430826441	R	DBLU	RHS	DBLUR	ori	2017-04-13_12-58-40
12.19600014	btwn	0.328215068	R	DBLU	RHS	DBLUR	ori	2017-04-13_12-58-40
3.980689629	imm	0.352398473	R	DBLU	RHS	DBLUR	ori	2017-04-13_12-58-40
13.85652613	btwn	0.474480457	R	DBLU	RHS	DBLUR	ori	2017-04-13_12-58-40
14.72591558	btwn	0.629147388	R	DBLU	RHS	DBLUR	ori	2017-04-13_12-58-40
44.91989504	mov	0.535158475	R	DBLU	RHS	DBLUR	ori	2017-04-13_12-58-40
13.49159236	btwn	0.474106613	R	DBLU	RHS	DBLUR	ori	2017-04-13_12-58-40
2.894628065	imm	0.344279371	R	DBLU	RHS	DBLUR	ori	2017-04-13_12-58-40
1.882809178	imm	0.140448195	R	DBLU	RHS	DBLUR	ori	2017-04-13_12-58-40
50.66093186	mov	0.533023798	R	DBLU	RHS	DBLUR	ori	2017-04-13_12-58-40
58.47053868	mov	0.53421713	R	DBLU	RHS	DBLUR	ori	2017-04-13_12-58-40
12.14880324	btwn	0.150205121	R	DBLU	RHS	DBLUR	ori	2017-04-13_12-58-40
3.585450386	imm	0.111495631	R	DBLU	RHS	DBLUR	ori	2017-04-13_12-58-40
4.893136732	imm	0.148328618	R	DBLU	RHS	DBLUR	ori	2017-04-13_12-58-40
8.36692633	btwn	0.355042203	R	DBLU	RHS	DBLUR	ori	2017-04-13_12-58-40
12.98267222	btwn	0.302215934	R	DBLU	RHS	DBLUR	ori	2017-04-13_12-58-40
15.51053084	btwn	0.360032759	R	DBLU	RHS	DBLUR	ori	2017-04-13_12-58-40
25.09207786	mov	0.444326865	R	DBLU	RHS	DBLUR	ori	2017-04-13_12-58-40
40.87045962	mov	0.468352619	R	DBLU	RHS	DBLUR	ori	2017-04-13_12-58-40
20.63484095	mov	0.384692848	R	DBLU	RHS	DBLUR	ori	2017-04-13_12-58-40
19.38987217	btwn	0.340062365	R	DBLU	RHS	DBLUR	ori	2017-04-13_12-58-40
[truncated: 413,321 more rows]
