# Supplementary material for: Behaviourally modulated hippocampal theta oscillations in the ferret persist during both locomotion and immobility
Source: Nat Commun. 2022 Oct 7;13:5905. doi: 10.1038/s41467-022-33507-2 (PMC9547075; doi:10.1038/s41467-022-33507-2)
Supplement: Supplementary file 4 — Source Data [file 41467_2022_33507_MOESM4_ESM.zip › figure5data.csv]

Speed	MovFlag	Peakrangenorm	Species	ID	Chan	Session	DrugFlag
3.407038175	imm	0.473949937	F	KIW	ori	KIW_Block10-147_2016-01-18T10-21	A
5.921656469	btwn	0.331020076	F	KIW	ori	KIW_Block10-147_2016-01-18T10-21	A
0.636472718	imm	0.247033026	F	KIW	ori	KIW_Block10-147_2016-01-18T10-21	A
10.31354092	btwn	0.24939517	F	KIW	ori	KIW_Block10-147_2016-01-18T10-21	A
3.123461036	imm	0.264477955	F	KIW	ori	KIW_Block10-147_2016-01-18T10-21	A
10.41268689	btwn	0.345602268	F	KIW	ori	KIW_Block10-147_2016-01-18T10-21	A
5.886896182	btwn	0.219684965	F	KIW	ori	KIW_Block10-147_2016-01-18T10-21	A
0.113744355	imm	0.583851264	F	KIW	ori	KIW_Block10-147_2016-01-18T10-21	A
1.134360029	imm	0.317000817	F	KIW	ori	KIW_Block10-147_2016-01-18T10-21	A
15.83464917	btwn	0.42304538	F	KIW	ori	KIW_Block10-147_2016-01-18T10-21	A
22.62011541	mov	0.338562061	F	KIW	ori	KIW_Block10-147_2016-01-18T10-21	A
14.2656427	btwn	0.551050492	F	KIW	ori	KIW_Block10-147_2016-01-18T10-21	A
5.727366055	btwn	0.601043932	F	KIW	ori	KIW_Block10-147_2016-01-18T10-21	A
3.197525274	imm	0.243266669	F	KIW	ori	KIW_Block10-147_2016-01-18T10-21	A
4.001802158	imm	0.210517584	F	KIW	ori	KIW_Block10-147_2016-01-18T10-21	A
0.915819237	imm	0.205584944	F	KIW	ori	KIW_Block10-147_2016-01-18T10-21	A
4.786524611	imm	0.393451714	F	KIW	ori	KIW_Block10-147_2016-01-18T10-21	A
16.03348443	btwn	0.474871566	F	KIW	ori	KIW_Block10-147_2016-01-18T10-21	A
10.884764	btwn	0.605905755	F	KIW	ori	KIW_Block10-147_2016-01-18T10-21	A
21.53134834	mov	0.385696949	F	KIW	ori	KIW_Block10-147_2016-01-18T10-21	A
14.82784298	btwn	0.429227428	F	KIW	ori	KIW_Block10-147_2016-01-18T10-21	A
18.32587776	btwn	0.494365	F	KIW	ori	KIW_Block10-147_2016-01-18T10-21	A
17.45112228	btwn	0.384650591	F	KIW	ori	KIW_Block10-147_2016-01-18T10-21	A
13.73285874	btwn	0.346780783	F	KIW	ori	KIW_Block10-147_2016-01-18T10-21	A
9.528650751	btwn	0.498059252	F	KIW	ori	KIW_Block10-147_2016-01-18T10-21	A
5.976045389	btwn	0.218058012	F	KIW	ori	KIW_Block10-147_2016-01-18T10-21	A
0.195037271	imm	0.37463283	F	KIW	ori	KIW_Block10-147_2016-01-18T10-21	A
3.839828758	imm	0.560759746	F	KIW	ori	KIW_Block10-147_2016-01-18T10-21	A
6.338489058	btwn	0.325229553	F	KIW	ori	KIW_Block10-147_2016-01-18T10-21	A
22.08132105	mov	0.574968333	F	KIW	ori	KIW_Block10-147_2016-01-18T10-21	A
9.449000852	btwn	0.635432453	F	KIW	ori	KIW_Block10-147_2016-01-18T10-21	A
2.108699469	imm	0.413891265	F	KIW	ori	KIW_Block10-147_2016-01-18T10-21	A
0.163857846	imm	0.244977821	F	KIW	ori	KIW_Block10-147_2016-01-18T10-21	A
0.271356957	imm	0.229006426	F	KIW	ori	KIW_Block10-147_2016-01-18T10-21	A
36.73261836	mov	0.377066657	F	KIW	ori	KIW_Block10-147_2016-01-18T10-21	A
26.43534137	mov	0.651465828	F	KIW	ori	KIW_Block10-147_2016-01-18T10-21	A
3.875409348	imm	0.356247128	F	KIW	ori	KIW_Block10-147_2016-01-18T10-21	A
7.961034359	btwn	0.303687817	F	KIW	ori	KIW_Block10-147_2016-01-18T10-21	A
4.720993209	imm	0.308277768	F	KIW	ori	KIW_Block10-147_2016-01-18T10-21	A
11.20661821	btwn	0.246712487	F	KIW	ori	KIW_Block10-147_2016-01-18T10-21	A
14.07858853	btwn	0.61680676	F	KIW	ori	KIW_Block10-147_2016-01-18T10-21	A
15.01192371	btwn	0.610364539	F	KIW	ori	KIW_Block10-147_2016-01-18T10-21	A
19.29039492	btwn	0.66097611	F	KIW	ori	KIW_Block10-147_2016-01-18T10-21	A
19.32079133	btwn	0.692432905	F	KIW	ori	KIW_Block10-147_2016-01-18T10-21	A
12.47497167	btwn	0.600265006	F	KIW	ori	KIW_Block10-147_2016-01-18T10-21	A
8.047655456	btwn	0.283770027	F	KIW	ori	KIW_Block10-147_2016-01-18T10-21	A
5.709330445	btwn	0.422631499	F	KIW	ori	KIW_Block10-147_2016-01-18T10-21	A
3.587398188	imm	0.234847664	F	KIW	ori	KIW_Block10-147_2016-01-18T10-21	A
17.80557612	btwn	0.349833602	F	KIW	ori	KIW_Block10-147_2016-01-18T10-21	A
11.52698725	btwn	0.431873138	F	KIW	ori	KIW_Block10-147_2016-01-18T10-21	A
21.17263932	mov	0.771026705	F	KIW	ori	KIW_Block10-147_2016-01-18T10-21	A
10.12918758	btwn	0.326812456	F	KIW	ori	KIW_Block10-147_2016-01-18T10-21	A
10.79512892	btwn	0.316402459	F	KIW	ori	KIW_Block10-147_2016-01-18T10-21	A
13.29541184	btwn	0.526261035	F	KIW	ori	KIW_Block10-147_2016-01-18T10-21	A
16.57661821	btwn	0.304336613	F	KIW	ori	KIW_Block10-147_2016-01-18T10-21	A
28.55315507	mov	0.503861574	F	KIW	ori	KIW_Block10-147_2016-01-18T10-21	A
20.98897811	mov	0.401955963	F	KIW	ori	KIW_Block10-147_2016-01-18T10-21	A
10.38609502	btwn	0.299212323	F	KIW	ori	KIW_Block10-147_2016-01-18T10-21	A
9.355090809	btwn	0.334265534	F	KIW	ori	KIW_Block10-147_2016-01-18T10-21	A
0.637246018	imm	0.460443402	F	KIW	ori	KIW_Block10-147_2016-01-18T10-21	A
0.417387573	imm	0.229598109	F	KIW	ori	KIW_Block10-147_2016-01-18T10-21	A
3.109893628	imm	0.292423702	F	KIW	ori	KIW_Block10-147_2016-01-18T10-21	A
4.513088679	imm	0.36530573	F	KIW	ori	KIW_Block10-147_2016-01-18T10-21	A
21.89577605	mov	0.579060718	F	KIW	ori	KIW_Block10-147_2016-01-18T10-21	A
21.5691301	mov	0.491144179	F	KIW	ori	KIW_Block10-147_2016-01-18T10-21	A
20.42330086	mov	0.686511018	F	KIW	ori	KIW_Block10-147_2016-01-18T10-21	A
13.47481602	btwn	0.616074299	F	KIW	ori	KIW_Block10-147_2016-01-18T10-21	A
11.54327857	btwn	0.389428592	F	KIW	ori	KIW_Block10-147_2016-01-18T10-21	A
28.77339926	mov	0.428874735	F	KIW	ori	KIW_Block10-147_2016-01-18T10-21	A
13.25226922	btwn	0.491635708	F	KIW	ori	KIW_Block10-147_2016-01-18T10-21	A
11.20173733	btwn	0.290239213	F	KIW	ori	KIW_Block10-147_2016-01-18T10-21	A
3.796456422	imm	0.272811677	F	KIW	ori	KIW_Block10-147_2016-01-18T10-21	A
4.293348859	imm	0.416269563	F	KIW	ori	KIW_Block10-147_2016-01-18T10-21	A
2.340055743	imm	0.232660256	F	KIW	ori	KIW_Block10-147_2016-01-18T10-21	A
16.32666543	btwn	0.469758651	F	KIW	ori	KIW_Block10-147_2016-01-18T10-21	A
21.30240656	mov	0.295185584	F	KIW	ori	KIW_Block10-147_2016-01-18T10-21	A
16.77232501	btwn	0.477870485	F	KIW	ori	KIW_Block10-147_2016-01-18T10-21	A
12.28361053	btwn	0.697688392	F	KIW	ori	KIW_Block10-147_2016-01-18T10-21	A
6.713486522	btwn	0.281863005	F	KIW	ori	KIW_Block10-147_2016-01-18T10-21	A
5.336957834	btwn	0.247909402	F	KIW	ori	KIW_Block10-147_2016-01-18T10-21	A
9.783184723	btwn	0.69387425	F	KIW	ori	KIW_Block10-147_2016-01-18T10-21	A
17.46081452	btwn	0.52524074	F	KIW	ori	KIW_Block10-147_2016-01-18T10-21	A
19.31384613	btwn	0.681884319	F	KIW	ori	KIW_Block10-147_2016-01-18T10-21	A
10.75780344	btwn	0.429837081	F	KIW	ori	KIW_Block10-147_2016-01-18T10-21	A
16.62505823	btwn	0.495779807	F	KIW	ori	KIW_Block10-147_2016-01-18T10-21	A
18.98191774	btwn	0.632127133	F	KIW	ori	KIW_Block10-147_2016-01-18T10-21	A
5.225818677	btwn	0.622196842	F	KIW	ori	KIW_Block10-147_2016-01-18T10-21	A
8.132070895	btwn	0.452647458	F	KIW	ori	KIW_Block10-147_2016-01-18T10-21	A
9.597120682	btwn	0.409120003	F	KIW	ori	KIW_Block10-147_2016-01-18T10-21	A
6.120148596	btwn	0.535106744	F	KIW	ori	KIW_Block10-147_2016-01-18T10-21	A
7.762115719	btwn	0.609529935	F	KIW	ori	KIW_Block10-147_2016-01-18T10-21	A
20.8354098	mov	0.706993805	F	KIW	ori	KIW_Block10-147_2016-01-18T10-21	A
19.665726	btwn	0.636307397	F	KIW	ori	KIW_Block10-147_2016-01-18T10-21	A
15.94271252	btwn	0.450177882	F	KIW	ori	KIW_Block10-147_2016-01-18T10-21	A
12.06538723	btwn	0.571108919	F	KIW	ori	KIW_Block10-147_2016-01-18T10-21	A
20.55230997	mov	0.593647804	F	KIW	ori	KIW_Block10-147_2016-01-18T10-21	A
20.00641007	mov	0.627575933	F	KIW	ori	KIW_Block10-147_2016-01-18T10-21	A
7.043483654	btwn	0.505541368	F	KIW	ori	KIW_Block10-147_2016-01-18T10-21	A
12.62272262	btwn	0.745361346	F	KIW	ori	KIW_Block10-147_2016-01-18T10-21	A
11.54655369	btwn	0.46505719	F	KIW	ori	KIW_Block10-147_2016-01-18T10-21	A
4.327192741	imm	0.518884218	F	KIW	ori	KIW_Block10-147_2016-01-18T10-21	A
31.60428612	mov	0.501287619	F	KIW	ori	KIW_Block10-147_2016-01-18T10-21	A
17.35715999	btwn	0.554186356	F	KIW	ori	KIW_Block10-147_2016-01-18T10-21	A
8.792372827	btwn	0.728316396	F	KIW	ori	KIW_Block10-147_2016-01-18T10-21	A
12.87862462	btwn	0.355787445	F	KIW	ori	KIW_Block10-147_2016-01-18T10-21	A
7.53892438	btwn	0.266614781	F	KIW	ori	KIW_Block10-147_2016-01-18T10-21	A
0.814566034	imm	0.474600706	F	KIW	ori	KIW_Block10-147_2016-01-18T10-21	A
0.527442719	imm	0.413400059	F	KIW	ori	KIW_Block10-147_2016-01-18T10-21	A
2.44869034	imm	0.489069154	F	KIW	ori	KIW_Block10-147_2016-01-18T10-21	A
9.591206787	btwn	0.454987243	F	KIW	ori	KIW_Block10-147_2016-01-18T10-21	A
19.02269332	btwn	0.532320767	F	KIW	ori	KIW_Block10-147_2016-01-18T10-21	A
16.03145295	btwn	0.214071263	F	KIW	ori	KIW_Block10-147_2016-01-18T10-21	A
12.29922267	btwn	0.306271687	F	KIW	ori	KIW_Block10-147_2016-01-18T10-21	A
20.12969147	mov	0.385462802	F	KIW	ori	KIW_Block10-147_2016-01-18T10-21	A
2.428380464	imm	0.562400213	F	KIW	ori	KIW_Block10-147_2016-01-18T10-21	A
1.811288034	imm	0.395334872	F	KIW	ori	KIW_Block10-147_2016-01-18T10-21	A
8.172831896	btwn	0.371948002	F	KIW	ori	KIW_Block10-147_2016-01-18T10-21	A
9.97332994	btwn	0.310996563	F	KIW	ori	KIW_Block10-147_2016-01-18T10-21	A
2.570635526	imm	0.282228891	F	KIW	ori	KIW_Block10-147_2016-01-18T10-21	A
1.091935975	imm	0.58126239	F	KIW	ori	KIW_Block10-147_2016-01-18T10-21	A
0.857600704	imm	0.289920609	F	KIW	ori	KIW_Block10-147_2016-01-18T10-21	A
0.887858	imm	0.372799216	F	KIW	ori	KIW_Block10-147_2016-01-18T10-21	A
7.994230674	btwn	0.195190342	F	KIW	ori	KIW_Block10-147_2016-01-18T10-21	A
1.052470499	imm	0.492702837	F	KIW	ori	KIW_Block10-147_2016-01-18T10-21	A
0.260840101	imm	0.398258998	F	KIW	ori	KIW_Block10-147_2016-01-18T10-21	A
0.211165513	imm	0.694443011	F	KIW	ori	KIW_Block10-147_2016-01-18T10-21	A
0.319737911	imm	0.570651035	F	KIW	ori	KIW_Block10-147_2016-01-18T10-21	A
2.008690621	imm	0.455933511	F	KIW	ori	KIW_Block10-147_2016-01-18T10-21	A
1.411178821	imm	0.216384867	F	KIW	ori	KIW_Block10-147_2016-01-18T10-21	A
0.896985775	imm	0.313969771	F	KIW	ori	KIW_Block10-147_2016-01-18T10-21	A
6.270025983	btwn	0.370161933	F	KIW	ori	KIW_Block10-147_2016-01-18T10-21	A
3.300006502	imm	0.274525286	F	KIW	ori	KIW_Block10-147_2016-01-18T10-21	A
0.539377513	imm	0.69396627	F	KIW	ori	KIW_Block10-147_2016-01-18T10-21	A
1.250117803	imm	0.218393294	F	KIW	ori	KIW_Block10-147_2016-01-18T10-21	A
6.964345342	btwn	0.135740001	F	KIW	ori	KIW_Block10-147_2016-01-18T10-21	A
3.341755453	imm	0.180619312	F	KIW	ori	KIW_Block10-147_2016-01-18T10-21	A
7.400975121	btwn	0.413076542	F	KIW	ori	KIW_Block10-147_2016-01-18T10-21	A
3.641550896	imm	0.140717507	F	KIW	ori	KIW_Block10-147_2016-01-18T10-21	A
8.720188035	btwn	0.270955034	F	KIW	ori	KIW_Block10-147_2016-01-18T10-21	A
0.939587936	imm	0.174565651	F	KIW	ori	KIW_Block10-147_2016-01-18T10-21	A
0.64904418	imm	0.232929018	F	KIW	ori	KIW_Block10-147_2016-01-18T10-21	A
8.824066375	btwn	0.199308667	F	KIW	ori	KIW_Block10-147_2016-01-18T10-21	A
3.47598605	imm	0.482499462	F	KIW	ori	KIW_Block10-147_2016-01-18T10-21	A
4.421606658	imm	0.267802743	F	KIW	ori	KIW_Block10-147_2016-01-18T10-21	A
2.049023302	imm	0.071408778	F	KIW	ori	KIW_Block10-147_2016-01-18T10-21	A
1.897930917	imm	0.174211803	F	KIW	ori	KIW_Block10-147_2016-01-18T10-21	A
1.473576116	imm	0.405298002	F	KIW	ori	KIW_Block10-147_2016-01-18T10-21	A
7.441022667	btwn	0.35159879	F	KIW	ori	KIW_Block10-147_2016-01-18T10-21	A
4.743835563	imm	0.222411068	F	KIW	ori	KIW_Block10-147_2016-01-18T10-21	A
1.423603039	imm	0.552568463	F	KIW	ori	KIW_Block10-147_2016-01-18T10-21	A
3.167429242	imm	0.228246092	F	KIW	ori	KIW_Block10-147_2016-01-18T10-21	A
3.534462443	imm	0.400918427	F	KIW	ori	KIW_Block10-147_2016-01-18T10-21	A
7.578213024	btwn	0.452398046	F	KIW	ori	KIW_Block10-147_2016-01-18T10-21	A
9.515293565	btwn	0.454814331	F	KIW	ori	KIW_Block10-147_2016-01-18T10-21	A
4.779017734	imm	0.412849243	F	KIW	ori	KIW_Block10-147_2016-01-18T10-21	A
10.83971506	btwn	0.700015399	F	KIW	ori	KIW_Block10-147_2016-01-18T10-21	A
10.48515063	btwn	0.465126117	F	KIW	ori	KIW_Block10-147_2016-01-18T10-21	A
13.06051479	btwn	0.554524206	F	KIW	ori	KIW_Block10-147_2016-01-18T10-21	A
10.45968658	btwn	0.259120117	F	KIW	ori	KIW_Block10-147_2016-01-18T10-21	A
9.612050347	btwn	0.327384173	F	KIW	ori	KIW_Block10-147_2016-01-18T10-21	A
7.199318476	btwn	0.569097714	F	KIW	ori	KIW_Block10-147_2016-01-18T10-21	A
2.251139449	imm	0.396815286	F	KIW	ori	KIW_Block10-147_2016-01-18T10-21	A
0.872973247	imm	0.374352397	F	KIW	ori	KIW_Block10-147_2016-01-18T10-21	A
1.603876134	imm	0.430175946	F	KIW	ori	KIW_Block10-147_2016-01-18T10-21	A
13.01765374	btwn	0.353538841	F	KIW	ori	KIW_Block10-147_2016-01-18T10-21	A
14.81430651	btwn	0.237851071	F	KIW	ori	KIW_Block10-147_2016-01-18T10-21	A
23.09115159	mov	0.632165452	F	KIW	ori	KIW_Block10-147_2016-01-18T10-21	A
17.58915759	btwn	0.413071376	F	KIW	ori	KIW_Block10-147_2016-01-18T10-21	A
5.819110331	btwn	0.437467726	F	KIW	ori	KIW_Block10-147_2016-01-18T10-21	A
0.964357436	imm	0.164729197	F	KIW	ori	KIW_Block10-147_2016-01-18T10-21	A
24.30482141	mov	0.32090257	F	KIW	ori	KIW_Block10-147_2016-01-18T10-21	A
10.38492258	btwn	0.313555088	F	KIW	ori	KIW_Block10-147_2016-01-18T10-21	A
14.8292443	btwn	0.554849281	F	KIW	ori	KIW_Block10-147_2016-01-18T10-21	A
14.50286686	btwn	0.288028689	F	KIW	ori	KIW_Block10-147_2016-01-18T10-21	A
26.57696716	mov	0.500112265	F	KIW	ori	KIW_Block10-147_2016-01-18T10-21	A
13.83817005	btwn	0.325907344	F	KIW	ori	KIW_Block10-147_2016-01-18T10-21	A
5.634645208	btwn	0.500070077	F	KIW	ori	KIW_Block10-147_2016-01-18T10-21	A
0.665891842	imm	0.460674665	F	KIW	ori	KIW_Block10-147_2016-01-18T10-21	A
17.45544578	btwn	0.18604712	F	KIW	ori	KIW_Block10-147_2016-01-18T10-21	A
16.46861045	btwn	0.758682931	F	KIW	ori	KIW_Block10-147_2016-01-18T10-21	A
10.64064319	btwn	0.304110661	F	KIW	ori	KIW_Block10-147_2016-01-18T10-21	A
6.078431797	btwn	0.460809618	F	KIW	ori	KIW_Block10-147_2016-01-18T10-21	A
9.254549723	btwn	0.328211795	F	KIW	ori	KIW_Block10-147_2016-01-18T10-21	A
3.212165102	imm	0.196470207	F	KIW	ori	KIW_Block10-147_2016-01-18T10-21	A
11.66669138	btwn	0.194116771	F	KIW	ori	KIW_Block10-147_2016-01-18T10-21	A
29.07231773	mov	0.654135932	F	KIW	ori	KIW_Block10-147_2016-01-18T10-21	A
23.12884849	mov	0.575973654	F	KIW	ori	KIW_Block10-147_2016-01-18T10-21	A
8.818361157	btwn	0.420581237	F	KIW	ori	KIW_Block10-147_2016-01-18T10-21	A
14.70614975	btwn	0.366889367	F	KIW	ori	KIW_Block10-147_2016-01-18T10-21	A
9.768322798	btwn	0.262163522	F	KIW	ori	KIW_Block10-147_2016-01-18T10-21	A
3.019977619	imm	0.500133983	F	KIW	ori	KIW_Block10-147_2016-01-18T10-21	A
0.688477554	imm	0.39209652	F	KIW	ori	KIW_Block10-147_2016-01-18T10-21	A
0.554159558	imm	0.249176138	F	KIW	ori	KIW_Block10-147_2016-01-18T10-21	A
0.385267603	imm	0.535558755	F	KIW	ori	KIW_Block10-147_2016-01-18T10-21	A
0.215534773	imm	0.456272885	F	KIW	ori	KIW_Block10-147_2016-01-18T10-21	A
0.283146194	imm	0.401410514	F	KIW	ori	KIW_Block10-147_2016-01-18T10-21	A
0.232174938	imm	0.271483688	F	KIW	ori	KIW_Block10-147_2016-01-18T10-21	A
0.592369709	imm	0.357616461	F	KIW	ori	KIW_Block10-147_2016-01-18T10-21	A
0.318130722	imm	0.436094149	F	KIW	ori	KIW_Block10-147_2016-01-18T10-21	A
1.656428031	imm	0.15712795	F	KIW	ori	KIW_Block10-147_2016-01-18T10-21	A
0.733326388	imm	0.531924213	F	KIW	ori	KIW_Block10-147_2016-01-18T10-21	A
0.125866857	imm	0.392062891	F	KIW	ori	KIW_Block10-147_2016-01-18T10-21	A
0.669714944	imm	0.60209501	F	KIW	ori	KIW_Block10-147_2016-01-18T10-21	A
0.419755632	imm	0.316168154	F	KIW	ori	KIW_Block10-147_2016-01-18T10-21	A
0.35004626	imm	0.189630532	F	KIW	ori	KIW_Block10-147_2016-01-18T10-21	A
0.605338317	imm	0.380945042	F	KIW	ori	KIW_Block10-147_2016-01-18T10-21	A
0.756020628	imm	0.308988594	F	KIW	ori	KIW_Block10-147_2016-01-18T10-21	A
1.460813161	imm	0.108960864	F	KIW	ori	KIW_Block10-147_2016-01-18T10-21	A
1.516687704	imm	0.194943845	F	KIW	ori	KIW_Block10-147_2016-01-18T10-21	A
2.507735805	imm	0.110417839	F	KIW	ori	KIW_Block10-147_2016-01-18T10-21	A
2.817642093	imm	0.361871034	F	KIW	ori	KIW_Block10-147_2016-01-18T10-21	A
1.750995175	imm	0.231678601	F	KIW	ori	KIW_Block10-147_2016-01-18T10-21	A
3.598322276	imm	0.178913298	F	KIW	ori	KIW_Block10-147_2016-01-18T10-21	A
4.062340759	imm	0.261142208	F	KIW	ori	KIW_Block10-147_2016-01-18T10-21	A
1.2658566	imm	0.295125691	F	KIW	ori	KIW_Block10-147_2016-01-18T10-21	A
4.712001923	imm	0.314413689	F	KIW	ori	KIW_Block10-147_2016-01-18T10-21	A
3.092973207	imm	0.494077613	F	KIW	ori	KIW_Block10-147_2016-01-18T10-21	A
27.18472408	mov	0.333022655	F	KIW	ori	KIW_Block10-147_2016-01-18T10-21	A
13.08886028	btwn	0.505245531	F	KIW	ori	KIW_Block10-147_2016-01-18T10-21	A
2.150549867	imm	0.343237185	F	KIW	ori	KIW_Block10-147_2016-01-18T10-21	A
0.824314806	imm	0.665666503	F	KIW	ori	KIW_Block10-147_2016-01-18T10-21	A
0.578657062	imm	0.575151775	F	KIW	ori	KIW_Block10-147_2016-01-18T10-21	A
0.30246812	imm	0.456573329	F	KIW	ori	KIW_Block10-147_2016-01-18T10-21	A
2.870386534	imm	0.427581178	F	KIW	ori	KIW_Block10-147_2016-01-18T10-21	A
37.66372906	mov	0.348320286	F	KIW	ori	KIW_Block10-147_2016-01-18T10-21	A
16.93893026	btwn	0.680986259	F	KIW	ori	KIW_Block10-147_2016-01-18T10-21	A
22.55632678	mov	0.529201978	F	KIW	ori	KIW_Block10-147_2016-01-18T10-21	A
15.06665869	btwn	0.291023097	F	KIW	ori	KIW_Block10-147_2016-01-18T10-21	A
6.831322482	btwn	0.409167425	F	KIW	ori	KIW_Block10-147_2016-01-18T10-21	A
6.84657371	btwn	0.241859382	F	KIW	ori	KIW_Block10-147_2016-01-18T10-21	A
1.53917404	imm	0.242255379	F	KIW	ori	KIW_Block10-147_2016-01-18T10-21	A
22.97939291	mov	0.338521333	F	KIW	ori	KIW_Block10-147_2016-01-18T10-21	A
21.52629491	mov	0.652458783	F	KIW	ori	KIW_Block10-147_2016-01-18T10-21	A
6.77448644	btwn	0.421350676	F	KIW	ori	KIW_Block10-147_2016-01-18T10-21	A
15.44699233	btwn	0.55153248	F	KIW	ori	KIW_Block10-147_2016-01-18T10-21	A
8.533031619	btwn	0.412749524	F	KIW	ori	KIW_Block10-147_2016-01-18T10-21	A
2.653377352	imm	0.39899138	F	KIW	ori	KIW_Block10-147_2016-01-18T10-21	A
2.710631135	imm	0.458691709	F	KIW	ori	KIW_Block10-147_2016-01-18T10-21	A
1.893742601	imm	0.228423634	F	KIW	ori	KIW_Block10-147_2016-01-18T10-21	A
21.67772687	mov	0.563254633	F	KIW	ori	KIW_Block10-147_2016-01-18T10-21	A
29.19545449	mov	0.459855211	F	KIW	ori	KIW_Block10-147_2016-01-18T10-21	A
8.558042338	btwn	0.383613444	F	KIW	ori	KIW_Block10-147_2016-01-18T10-21	A
8.006975056	btwn	0.308512963	F	KIW	ori	KIW_Block10-147_2016-01-18T10-21	A
1.403597793	imm	0.308152753	F	KIW	ori	KIW_Block10-147_2016-01-18T10-21	A
0.283955447	imm	0.341307782	F	KIW	ori	KIW_Block10-147_2016-01-18T10-21	A
5.976549763	btwn	0.28020695	F	KIW	ori	KIW_Block10-147_2016-01-18T10-21	A
0.313383877	imm	0.250068395	F	KIW	ori	KIW_Block10-147_2016-01-18T10-21	A
4.979611912	imm	0.385072304	F	KIW	ori	KIW_Block10-147_2016-01-18T10-21	A
32.59994626	mov	0.310306466	F	KIW	ori	KIW_Block10-147_2016-01-18T10-21	A
28.06721632	mov	0.705921792	F	KIW	ori	KIW_Block10-147_2016-01-18T10-21	A
10.49023621	btwn	0.54408183	F	KIW	ori	KIW_Block10-147_2016-01-18T10-21	A
20.2801128	mov	0.745365592	F	KIW	ori	KIW_Block10-147_2016-01-18T10-21	A
6.179878673	btwn	0.471892828	F	KIW	ori	KIW_Block10-147_2016-01-18T10-21	A
4.61465062	imm	0.473911027	F	KIW	ori	KIW_Block10-147_2016-01-18T10-21	A
0.483815191	imm	0.380031905	F	KIW	ori	KIW_Block10-147_2016-01-18T10-21	A
2.311773143	imm	0.459059684	F	KIW	ori	KIW_Block10-147_2016-01-18T10-21	A
18.41346155	btwn	0.27407294	F	KIW	ori	KIW_Block10-147_2016-01-18T10-21	A
13.06535643	btwn	0.205614643	F	KIW	ori	KIW_Block10-147_2016-01-18T10-21	A
25.6028873	mov	0.722509846	F	KIW	ori	KIW_Block10-147_2016-01-18T10-21	A
19.17100109	btwn	0.326169384	F	KIW	ori	KIW_Block10-147_2016-01-18T10-21	A
6.756798423	btwn	0.619291771	F	KIW	ori	KIW_Block10-147_2016-01-18T10-21	A
1.800461267	imm	0.333486915	F	KIW	ori	KIW_Block10-147_2016-01-18T10-21	A
0.450324282	imm	0.561873465	F	KIW	ori	KIW_Block10-147_2016-01-18T10-21	A
1.852987083	imm	0.614932637	F	KIW	ori	KIW_Block10-147_2016-01-18T10-21	A
12.95189649	btwn	0.408722389	F	KIW	ori	KIW_Block10-147_2016-01-18T10-21	A
29.24706624	mov	0.486216637	F	KIW	ori	KIW_Block10-147_2016-01-18T10-21	A
16.85850871	btwn	0.525433035	F	KIW	ori	KIW_Block10-147_2016-01-18T10-21	A
9.731009866	btwn	0.510540803	F	KIW	ori	KIW_Block10-147_2016-01-18T10-21	A
33.44013026	mov	0.530782817	F	KIW	ori	KIW_Block10-147_2016-01-18T10-21	A
28.3144594	mov	0.400019454	F	KIW	ori	KIW_Block10-147_2016-01-18T10-21	A
8.032675223	btwn	0.259684938	F	KIW	ori	KIW_Block10-147_2016-01-18T10-21	A
8.192558523	btwn	0.474358067	F	KIW	ori	KIW_Block10-147_2016-01-18T10-21	A
0.859016002	imm	0.208176202	F	KIW	ori	KIW_Block10-147_2016-01-18T10-21	A
0.628378045	imm	0.36689225	F	KIW	ori	KIW_Block10-147_2016-01-18T10-21	A
0.610128417	imm	0.379056715	F	KIW	ori	KIW_Block10-147_2016-01-18T10-21	A
0.596334323	imm	0.314638168	F	KIW	ori	KIW_Block10-147_2016-01-18T10-21	A
1.184890387	imm	0.42093917	F	KIW	ori	KIW_Block10-147_2016-01-18T10-21	A
7.956008629	btwn	0.368652469	F	KIW	ori	KIW_Block10-147_2016-01-18T10-21	A
5.587917616	btwn	0.315546002	F	KIW	ori	KIW_Block10-147_2016-01-18T10-21	A
3.796133077	imm	0.351003244	F	KIW	ori	KIW_Block10-147_2016-01-18T10-21	A
1.85244544	imm	0.484835082	F	KIW	ori	KIW_Block10-147_2016-01-18T10-21	A
1.526653745	imm	0.224806822	F	KIW	ori	KIW_Block10-147_2016-01-18T10-21	A
3.429174592	imm	0.30508686	F	KIW	ori	KIW_Block10-147_2016-01-18T10-21	A
7.015547723	btwn	0.190015384	F	KIW	ori	KIW_Block10-147_2016-01-18T10-21	A
1.927055662	imm	0.509436978	F	KIW	ori	KIW_Block10-147_2016-01-18T10-21	A
0.834244647	imm	0.360306195	F	KIW	ori	KIW_Block10-147_2016-01-18T10-21	A
4.285107103	imm	0.198700052	F	KIW	ori	KIW_Block10-147_2016-01-18T10-21	A
1.137746368	imm	0.21030671	F	KIW	ori	KIW_Block10-147_2016-01-18T10-21	A
2.101744345	imm	0.206412318	F	KIW	ori	KIW_Block10-147_2016-01-18T10-21	A
1.338318831	imm	0.499392636	F	KIW	ori	KIW_Block10-147_2016-01-18T10-21	A
8.889559281	btwn	0.341831078	F	KIW	ori	KIW_Block10-147_2016-01-18T10-21	A
9.25197322	btwn	0.314242005	F	KIW	ori	KIW_Block10-147_2016-01-18T10-21	A
2.937186345	imm	0.17036428	F	KIW	ori	KIW_Block10-147_2016-01-18T10-21	A
3.229146595	imm	0.212842127	F	KIW	ori	KIW_Block10-147_2016-01-18T10-21	A
9.404377686	btwn	0.543283262	F	KIW	ori	KIW_Block10-147_2016-01-18T10-21	A
5.592994567	btwn	0.270554235	F	KIW	ori	KIW_Block10-147_2016-01-18T10-21	A
8.747906503	btwn	0.435097973	F	KIW	ori	KIW_Block10-147_2016-01-18T10-21	A
15.85671302	btwn	0.595949425	F	KIW	ori	KIW_Block10-147_2016-01-18T10-21	A
15.56203981	btwn	0.485698311	F	KIW	ori	KIW_Block10-147_2016-01-18T10-21	A
9.559263017	btwn	0.310021343	F	KIW	ori	KIW_Block10-147_2016-01-18T10-21	A
20.5475184	mov	0.316295653	F	KIW	ori	KIW_Block10-147_2016-01-18T10-21	A
7.146930239	btwn	0.165304036	F	KIW	ori	KIW_Block10-147_2016-01-18T10-21	A
25.25645738	mov	0.478047638	F	KIW	ori	KIW_Block10-147_2016-01-18T10-21	A
17.62935316	btwn	0.460343363	F	KIW	ori	KIW_Block10-147_2016-01-18T10-21	A
6.623939947	btwn	0.63859037	F	KIW	ori	KIW_Block10-147_2016-01-18T10-21	A
3.245814733	imm	0.456980778	F	KIW	ori	KIW_Block10-147_2016-01-18T10-21	A
4.592326162	imm	0.263033917	F	KIW	ori	KIW_Block10-147_2016-01-18T10-21	A
1.286423279	imm	0.386799263	F	KIW	ori	KIW_Block10-147_2016-01-18T10-21	A
1.478690173	imm	0.274833358	F	KIW	ori	KIW_Block10-147_2016-01-18T10-21	A
0.759611398	imm	0.390080387	F	KIW	ori	KIW_Block10-147_2016-01-18T10-21	A
1.604391338	imm	0.19241763	F	KIW	ori	KIW_Block10-147_2016-01-18T10-21	A
1.108197233	imm	0.254939083	F	KIW	ori	KIW_Block10-147_2016-01-18T10-21	A
0.22321139	imm	0.399897533	F	KIW	ori	KIW_Block10-147_2016-01-18T10-21	A
0.494079129	imm	0.135264499	F	KIW	ori	KIW_Block10-147_2016-01-18T10-21	A
1.910323727	imm	0.297235461	F	KIW	ori	KIW_Block10-147_2016-01-18T10-21	A
1.433808656	imm	0.466323825	F	KIW	ori	KIW_Block10-147_2016-01-18T10-21	A
2.009314203	imm	0.350485986	F	KIW	ori	KIW_Block10-147_2016-01-18T10-21	A
2.480907987	imm	0.204800676	F	KIW	ori	KIW_Block10-147_2016-01-18T10-21	A
2.683767279	imm	0.285727192	F	KIW	ori	KIW_Block10-147_2016-01-18T10-21	A
1.612188772	imm	0.152231087	F	KIW	ori	KIW_Block10-147_2016-01-18T10-21	A
2.65883501	imm	0.198719132	F	KIW	ori	KIW_Block10-147_2016-01-18T10-21	A
2.569873706	imm	0.175960707	F	KIW	ori	KIW_Block10-147_2016-01-18T10-21	A
0.573222784	imm	0.168233013	F	KIW	ori	KIW_Block10-147_2016-01-18T10-21	A
1.456149199	imm	0.294681853	F	KIW	ori	KIW_Block10-147_2016-01-18T10-21	A
1.83705832	imm	0.403252878	F	KIW	ori	KIW_Block10-147_2016-01-18T10-21	A
1.726174146	imm	0.404823776	F	KIW	ori	KIW_Block10-147_2016-01-18T10-21	A
2.181687894	imm	0.139498532	F	KIW	ori	KIW_Block10-147_2016-01-18T10-21	A
3.930751903	imm	0.601691637	F	KIW	ori	KIW_Block10-147_2016-01-18T10-21	A
11.2475202	btwn	0.438613055	F	KIW	ori	KIW_Block10-147_2016-01-18T10-21	A
11.61816266	btwn	0.508908633	F	KIW	ori	KIW_Block10-147_2016-01-18T10-21	A
24.51681265	mov	0.610563506	F	KIW	ori	KIW_Block10-147_2016-01-18T10-21	A
22.05129577	mov	0.395896504	F	KIW	ori	KIW_Block10-147_2016-01-18T10-21	A
16.53519144	btwn	0.323912616	F	KIW	ori	KIW_Block10-147_2016-01-18T10-21	A
7.875542661	btwn	0.524447673	F	KIW	ori	KIW_Block10-147_2016-01-18T10-21	A
3.957814743	imm	0.387392014	F	KIW	ori	KIW_Block10-147_2016-01-18T10-21	A
4.369337379	imm	0.205545557	F	KIW	ori	KIW_Block10-147_2016-01-18T10-21	A
15.54697102	btwn	0.211188272	F	KIW	ori	KIW_Block10-147_2016-01-18T10-21	A
14.48171096	btwn	0.104679358	F	KIW	ori	KIW_Block10-147_2016-01-18T10-21	A
4.733325562	imm	0.151060172	F	KIW	ori	KIW_Block10-147_2016-01-18T10-21	A
24.58653193	mov	0.469533276	F	KIW	ori	KIW_Block10-147_2016-01-18T10-21	A
6.695300973	btwn	0.302019154	F	KIW	ori	KIW_Block10-147_2016-01-18T10-21	A
1.256929277	imm	0.162397132	F	KIW	ori	KIW_Block10-147_2016-01-18T10-21	A
1.560260986	imm	0.162103867	F	KIW	ori	KIW_Block10-147_2016-01-18T10-21	A
8.538977568	btwn	0.107800719	F	KIW	ori	KIW_Block10-147_2016-01-18T10-21	A
2.392061634	imm	0.39357276	F	KIW	ori	KIW_Block10-147_2016-01-18T10-21	A
4.291626854	imm	0.297364232	F	KIW	ori	KIW_Block10-147_2016-01-18T10-21	A
6.394935169	btwn	0.270927034	F	KIW	ori	KIW_Block10-147_2016-01-18T10-21	A
1.079453078	imm	0.252065157	F	KIW	ori	KIW_Block10-147_2016-01-18T10-21	A
1.204807181	imm	0.402710009	F	KIW	ori	KIW_Block10-147_2016-01-18T10-21	A
4.724262106	imm	0.202142801	F	KIW	ori	KIW_Block10-147_2016-01-18T10-21	A
4.266555624	imm	0.360688533	F	KIW	ori	KIW_Block10-147_2016-01-18T10-21	A
10.14695605	btwn	0.375114148	F	KIW	ori	KIW_Block10-147_2016-01-18T10-21	A
8.49600915	btwn	0.537827667	F	KIW	ori	KIW_Block10-147_2016-01-18T10-21	A
1.897636481	imm	0.298909808	F	KIW	ori	KIW_Block10-147_2016-01-18T10-21	A
2.41671423	imm	0.247304583	F	KIW	ori	KIW_Block10-147_2016-01-18T10-21	A
3.724929952	imm	0.168247368	F	KIW	ori	KIW_Block10-147_2016-01-18T10-21	A
6.953132593	btwn	0.417407485	F	KIW	ori	KIW_Block10-147_2016-01-18T10-21	A
9.377730586	btwn	0.469345541	F	KIW	ori	KIW_Block10-147_2016-01-18T10-21	A
6.188227927	btwn	0.413365685	F	KIW	ori	KIW_Block10-147_2016-01-18T10-21	A
6.803825266	btwn	0.205087953	F	KIW	ori	KIW_Block10-147_2016-01-18T10-21	A
3.991491461	imm	0.062526112	F	KIW	ori	KIW_Block10-147_2016-01-18T10-21	A
11.27829211	btwn	0.202013928	F	KIW	ori	KIW_Block10-147_2016-01-18T10-21	A
4.045049292	imm	0.260252819	F	KIW	ori	KIW_Block10-147_2016-01-18T10-21	A
11.14953598	btwn	0.457957565	F	KIW	ori	KIW_Block10-147_2016-01-18T10-21	A
2.740262422	imm	0.425270908	F	KIW	ori	KIW_Block10-147_2016-01-18T10-21	A
0.137767932	imm	0.231794315	F	KIW	ori	KIW_Block10-147_2016-01-18T10-21	A
20.68022953	mov	0.441489473	F	KIW	ori	KIW_Block10-147_2016-01-18T10-21	A
23.14112957	mov	0.542313159	F	KIW	ori	KIW_Block10-147_2016-01-18T10-21	A
10.48852263	btwn	0.528842997	F	KIW	ori	KIW_Block10-147_2016-01-18T10-21	A
21.50739502	mov	0.394866702	F	KIW	ori	KIW_Block10-147_2016-01-18T10-21	A
18.46326406	btwn	0.537693189	F	KIW	ori	KIW_Block10-147_2016-01-18T10-21	A
9.172994646	btwn	0.218679186	F	KIW	ori	KIW_Block10-147_2016-01-18T10-21	A
1.885346394	imm	0.327597031	F	KIW	ori	KIW_Block10-147_2016-01-18T10-21	A
3.195835328	imm	0.428538563	F	KIW	ori	KIW_Block10-147_2016-01-18T10-21	A
4.367195466	imm	0.645382215	F	KIW	ori	KIW_Block10-147_2016-01-18T10-21	A
2.698415571	imm	0.45484887	F	KIW	ori	KIW_Block10-147_2016-01-18T10-21	A
14.24476569	btwn	0.314667126	F	KIW	ori	KIW_Block10-147_2016-01-18T10-21	A
15.62367056	btwn	0.429888782	F	KIW	ori	KIW_Block10-147_2016-01-18T10-21	A
17.05584676	btwn	0.428433202	F	KIW	ori	KIW_Block10-147_2016-01-18T10-21	A
7.679966912	btwn	0.503787152	F	KIW	ori	KIW_Block10-147_2016-01-18T10-21	A
17.02426412	btwn	0.514492592	F	KIW	ori	KIW_Block10-147_2016-01-18T10-21	A
4.639367879	imm	0.287501835	F	KIW	ori	KIW_Block10-147_2016-01-18T10-21	A
0.652533611	imm	0.247637993	F	KIW	ori	KIW_Block10-147_2016-01-18T10-21	A
11.07336792	btwn	0.330910538	F	KIW	ori	KIW_Block10-147_2016-01-18T10-21	A
13.80805034	btwn	0.620383235	F	KIW	ori	KIW_Block10-147_2016-01-18T10-21	A
14.14503345	btwn	0.337146103	F	KIW	ori	KIW_Block10-147_2016-01-18T10-21	A
7.870583641	btwn	0.540802384	F	KIW	ori	KIW_Block10-147_2016-01-18T10-21	A
3.354695769	imm	0.518552005	F	KIW	ori	KIW_Block10-147_2016-01-18T10-21	A
11.99980703	btwn	0.308930067	F	KIW	ori	KIW_Block10-147_2016-01-18T10-21	A
10.33797034	btwn	0.25230539	F	KIW	ori	KIW_Block10-147_2016-01-18T10-21	A
14.05628139	btwn	0.147005307	F	KIW	ori	KIW_Block10-147_2016-01-18T10-21	A
15.11462843	btwn	0.168524549	F	KIW	ori	KIW_Block10-147_2016-01-18T10-21	A
8.72000265	btwn	0.184313517	F	KIW	ori	KIW_Block10-147_2016-01-18T10-21	A
9.559297756	btwn	0.4213652	F	KIW	ori	KIW_Block10-147_2016-01-18T10-21	A
0.609885052	imm	0.445296716	F	KIW	ori	KIW_Block10-147_2016-01-18T10-21	A
1.476840177	imm	0.444930764	F	KIW	ori	KIW_Block10-147_2016-01-18T10-21	A
0.932200359	imm	0.328166321	F	KIW	ori	KIW_Block10-147_2016-01-18T10-21	A
2.443317624	imm	0.334629165	F	KIW	ori	KIW_Block10-147_2016-01-18T10-21	A
10.25713321	btwn	0.396046534	F	KIW	ori	KIW_Block10-147_2016-01-18T10-21	A
3.782568767	imm	0.242972472	F	KIW	ori	KIW_Block10-147_2016-01-18T10-21	A
2.233654555	imm	0.576676898	F	KIW	ori	KIW_Block10-147_2016-01-18T10-21	A
6.764500626	btwn	0.302421943	F	KIW	ori	KIW_Block10-147_2016-01-18T10-21	A
8.454554367	btwn	0.696211014	F	KIW	ori	KIW_Block10-147_2016-01-18T10-21	A
18.04282478	btwn	0.606601274	F	KIW	ori	KIW_Block10-147_2016-01-18T10-21	A
14.09474672	btwn	0.377413323	F	KIW	ori	KIW_Block10-147_2016-01-18T10-21	A
11.13175479	btwn	0.365416561	F	KIW	ori	KIW_Block10-147_2016-01-18T10-21	A
10.5418458	btwn	0.488284273	F	KIW	ori	KIW_Block10-147_2016-01-18T10-21	A
3.770879946	imm	0.104182901	F	KIW	ori	KIW_Block10-147_2016-01-18T10-21	A
0.96177802	imm	0.350284417	F	KIW	ori	KIW_Block10-147_2016-01-18T10-21	A
0.134396028	imm	0.202080128	F	KIW	ori	KIW_Block10-147_2016-01-18T10-21	A
0.488840906	imm	0.467921062	F	KIW	ori	KIW_Block10-147_2016-01-18T10-21	A
3.641323754	imm	0.28218474	F	KIW	ori	KIW_Block10-147_2016-01-18T10-21	A
1.65918057	imm	0.103348306	F	KIW	ori	KIW_Block10-147_2016-01-18T10-21	A
2.334244832	imm	0.157900747	F	KIW	ori	KIW_Block10-147_2016-01-18T10-21	A
7.779058156	btwn	0.454471488	F	KIW	ori	KIW_Block10-147_2016-01-18T10-21	A
11.98889863	btwn	0.457634916	F	KIW	ori	KIW_Block10-147_2016-01-18T10-21	A
27.4656986	mov	0.552210081	F	KIW	ori	KIW_Block10-147_2016-01-18T10-21	A
7.812448946	btwn	0.266241217	F	KIW	ori	KIW_Block10-147_2016-01-18T10-21	A
10.64291288	btwn	0.366209437	F	KIW	ori	KIW_Block10-147_2016-01-18T10-21	A
0.684834836	imm	0.32370152	F	KIW	ori	KIW_Block10-147_2016-01-18T10-21	A
7.872950859	btwn	0.265454887	F	KIW	ori	KIW_Block10-147_2016-01-18T10-21	A
13.83563357	btwn	0.174762839	F	KIW	ori	KIW_Block10-147_2016-01-18T10-21	A
16.54222095	btwn	0.453081235	F	KIW	ori	KIW_Block10-147_2016-01-18T10-21	A
6.459421039	btwn	0.373186532	F	KIW	ori	KIW_Block10-147_2016-01-18T10-21	A
21.81963816	mov	0.575259488	F	KIW	ori	KIW_Block10-147_2016-01-18T10-21	A
7.042379022	btwn	0.141449919	F	KIW	ori	KIW_Block10-147_2016-01-18T10-21	A
0.55725527	imm	0.163081964	F	KIW	ori	KIW_Block10-147_2016-01-18T10-21	A
6.109694195	btwn	0.311491942	F	KIW	ori	KIW_Block10-147_2016-01-18T10-21	A
12.45043244	btwn	0.253596637	F	KIW	ori	KIW_Block10-147_2016-01-18T10-21	A
6.352787256	btwn	0.198508098	F	KIW	ori	KIW_Block10-147_2016-01-18T10-21	A
2.158975114	imm	0.350571801	F	KIW	ori	KIW_Block10-147_2016-01-18T10-21	A
0.392120999	imm	0.507334412	F	KIW	ori	KIW_Block10-147_2016-01-18T10-21	A
0.901624186	imm	0.247145983	F	KIW	ori	KIW_Block10-147_2016-01-18T10-21	A
14.36005903	btwn	0.390823361	F	KIW	ori	KIW_Block10-147_2016-01-18T10-21	A
19.10714108	btwn	0.663832986	F	KIW	ori	KIW_Block10-147_2016-01-18T10-21	A
22.44103773	mov	0.463162156	F	KIW	ori	KIW_Block10-147_2016-01-18T10-21	A
20.72982314	mov	0.4481911	F	KIW	ori	KIW_Block10-147_2016-01-18T10-21	A
17.06649248	btwn	0.39663746	F	KIW	ori	KIW_Block10-147_2016-01-18T10-21	A
5.862601745	btwn	0.60259384	F	KIW	ori	KIW_Block10-147_2016-01-18T10-21	A
5.321387072	btwn	0.234266057	F	KIW	ori	KIW_Block10-147_2016-01-18T10-21	A
7.960486292	btwn	0.288326725	F	KIW	ori	KIW_Block10-147_2016-01-18T10-21	A
2.873933958	imm	0.373601327	F	KIW	ori	KIW_Block10-147_2016-01-18T10-21	A
9.975630087	btwn	0.309699098	F	KIW	ori	KIW_Block10-147_2016-01-18T10-21	A
5.255712169	btwn	0.091323801	F	KIW	ori	KIW_Block10-147_2016-01-18T10-21	A
6.46128935	btwn	0.452580988	F	KIW	ori	KIW_Block10-147_2016-01-18T10-21	A
3.777850347	imm	0.608809384	F	KIW	ori	KIW_Block10-147_2016-01-18T10-21	A
8.623882874	btwn	0.411481686	F	KIW	ori	KIW_Block10-147_2016-01-18T10-21	A
10.62089952	btwn	0.126402433	F	KIW	ori	KIW_Block10-147_2016-01-18T10-21	A
3.760056637	imm	0.541641641	F	KIW	ori	KIW_Block10-147_2016-01-18T10-21	A
25.12980922	mov	0.347225695	F	KIW	ori	KIW_Block10-147_2016-01-18T10-21	A
13.27279119	btwn	0.656439813	F	KIW	ori	KIW_Block10-147_2016-01-18T10-21	A
2.979569682	imm	0.396710408	F	KIW	ori	KIW_Block10-147_2016-01-18T10-21	A
22.63236871	mov	0.51604546	F	KIW	ori	KIW_Block10-147_2016-01-18T10-21	A
25.4474058	mov	0.484041952	F	KIW	ori	KIW_Block10-147_2016-01-18T10-21	A
10.20792327	btwn	0.230975426	F	KIW	ori	KIW_Block10-147_2016-01-18T10-21	A
0.655667367	imm	0.174034852	F	KIW	ori	KIW_Block10-147_2016-01-18T10-21	A
1.059026497	imm	0.434326291	F	KIW	ori	KIW_Block10-147_2016-01-18T10-21	A
0.939215065	imm	0.213038773	F	KIW	ori	KIW_Block10-147_2016-01-18T10-21	A
6.271374295	btwn	0.371518466	F	KIW	ori	KIW_Block10-147_2016-01-18T10-21	A
5.183469478	btwn	0.193392025	F	KIW	ori	KIW_Block10-147_2016-01-18T10-21	A
9.719575479	btwn	0.28078424	F	KIW	ori	KIW_Block10-147_2016-01-18T10-21	A
2.715497222	imm	0.11582367	F	KIW	ori	KIW_Block10-147_2016-01-18T10-21	A
2.120073688	imm	0.427352878	F	KIW	ori	KIW_Block10-147_2016-01-18T10-21	A
8.827423607	btwn	0.300192364	F	KIW	ori	KIW_Block10-147_2016-01-18T10-21	A
8.834416803	btwn	0.435609937	F	KIW	ori	KIW_Block10-147_2016-01-18T10-21	A
9.70729265	btwn	0.466690223	F	KIW	ori	KIW_Block10-147_2016-01-18T10-21	A
26.27214416	mov	0.661008127	F	KIW	ori	KIW_Block10-147_2016-01-18T10-21	A
16.97855723	btwn	0.538356977	F	KIW	ori	KIW_Block10-147_2016-01-18T10-21	A
8.494466822	btwn	0.544253819	F	KIW	ori	KIW_Block10-147_2016-01-18T10-21	A
20.89138089	mov	0.597027395	F	KIW	ori	KIW_Block10-147_2016-01-18T10-21	A
13.3609808	btwn	0.461489154	F	KIW	ori	KIW_Block10-147_2016-01-18T10-21	A
5.94728374	btwn	0.491273802	F	KIW	ori	KIW_Block10-147_2016-01-18T10-21	A
4.384403523	imm	0.524991338	F	KIW	ori	KIW_Block10-147_2016-01-18T10-21	A
8.565650697	btwn	0.169180871	F	KIW	ori	KIW_Block10-147_2016-01-18T10-21	A
24.0234504	mov	0.330761125	F	KIW	ori	KIW_Block10-147_2016-01-18T10-21	A
19.25603655	btwn	0.632374782	F	KIW	ori	KIW_Block10-147_2016-01-18T10-21	A
4.612090169	imm	0.384446321	F	KIW	ori	KIW_Block10-147_2016-01-18T10-21	A
8.373285	btwn	0.228763094	F	KIW	ori	KIW_Block10-147_2016-01-18T10-21	A
4.75069356	imm	0.285073757	F	KIW	ori	KIW_Block10-147_2016-01-18T10-21	A
6.124349873	btwn	0.339056348	F	KIW	ori	KIW_Block10-147_2016-01-18T10-21	A
1.931877349	imm	0.321386611	F	KIW	ori	KIW_Block10-147_2016-01-18T10-21	A
6.921072533	btwn	0.176243547	F	KIW	ori	KIW_Block10-147_2016-01-18T10-21	A
4.646796552	imm	0.370308682	F	KIW	ori	KIW_Block10-147_2016-01-18T10-21	A
9.394840767	btwn	0.644892481	F	KIW	ori	KIW_Block10-147_2016-01-18T10-21	A
4.443189002	imm	0.449824883	F	KIW	ori	KIW_Block10-147_2016-01-18T10-21	A
29.64781576	mov	0.275345992	F	KIW	ori	KIW_Block10-147_2016-01-18T10-21	A
19.68595272	btwn	0.652495961	F	KIW	ori	KIW_Block10-147_2016-01-18T10-21	A
12.47630072	btwn	0.411268302	F	KIW	ori	KIW_Block10-147_2016-01-18T10-21	A
1.120051571	imm	0.155473884	F	KIW	ori	KIW_Block10-147_2016-01-18T10-21	A
3.951590841	imm	0.343900511	F	KIW	ori	KIW_Block10-147_2016-01-18T10-21	A
1.51576006	imm	0.373424958	F	KIW	ori	KIW_Block10-147_2016-01-18T10-21	A
2.02738413	imm	0.195993082	F	KIW	ori	KIW_Block10-147_2016-01-18T10-21	A
1.561793371	imm	0.662813355	F	KIW	ori	KIW_Block10-147_2016-01-18T10-21	A
2.308930249	imm	0.637509856	F	KIW	ori	KIW_Block10-147_2016-01-18T10-21	A
0.590048558	imm	0.662969995	F	KIW	ori	KIW_Block10-147_2016-01-18T10-21	A
0.409366079	imm	0.28705898	F	KIW	ori	KIW_Block10-147_2016-01-18T10-21	A
1.435336884	imm	0.494369604	F	KIW	ori	KIW_Block10-147_2016-01-18T10-21	A
0.437633705	imm	0.39442879	F	KIW	ori	KIW_Block10-147_2016-01-18T10-21	A
0.149819528	imm	0.531304127	F	KIW	ori	KIW_Block10-147_2016-01-18T10-21	A
0.227060011	imm	0.439559191	F	KIW	ori	KIW_Block10-147_2016-01-18T10-21	A
0.735117668	imm	0.18697327	F	KIW	ori	KIW_Block10-147_2016-01-18T10-21	A
3.539068864	imm	0.245886476	F	KIW	ori	KIW_Block10-147_2016-01-18T10-21	A
4.47244361	imm	0.258338802	F	KIW	ori	KIW_Block10-147_2016-01-18T10-21	A
3.903739996	imm	0.363334973	F	KIW	ori	KIW_Block10-147_2016-01-18T10-21	A
4.484109547	imm	0.455230476	F	KIW	ori	KIW_Block10-147_2016-01-18T10-21	A
2.231304613	imm	0.453264934	F	KIW	ori	KIW_Block10-147_2016-01-18T10-21	A
1.91868657	imm	0.297739285	F	KIW	ori	KIW_Block10-147_2016-01-18T10-21	A
1.293335838	imm	0.221665979	F	KIW	ori	KIW_Block10-147_2016-01-18T10-21	A
2.976885459	imm	0.312036375	F	KIW	ori	KIW_Block10-147_2016-01-18T10-21	A
1.829768618	imm	0.364602697	F	KIW	ori	KIW_Block10-147_2016-01-18T10-21	A
1.800643914	imm	0.319627589	F	KIW	ori	KIW_Block10-147_2016-01-18T10-21	A
5.275424645	btwn	0.228505375	F	KIW	ori	KIW_Block10-147_2016-01-18T10-21	A
3.286091599	imm	0.188617231	F	KIW	ori	KIW_Block10-147_2016-01-18T10-21	A
3.307326176	imm	0.39957219	F	KIW	ori	KIW_Block10-147_2016-01-18T10-21	A
1.942117301	imm	0.583314881	F	KIW	ori	KIW_Block10-147_2016-01-18T10-21	A
15.57645146	btwn	0.345603355	F	KIW	ori	KIW_Block10-147_2016-01-18T10-21	A
11.34457951	btwn	0.523255526	F	KIW	ori	KIW_Block10-147_2016-01-18T10-21	A
4.800310206	imm	0.357995783	F	KIW	ori	KIW_Block10-147_2016-01-18T10-21	A
8.087204466	btwn	0.122950365	F	KIW	ori	KIW_Block10-147_2016-01-18T10-21	A
31.1115169	mov	0.490681949	F	KIW	ori	KIW_Block10-147_2016-01-18T10-21	A
21.9415537	mov	0.566163087	F	KIW	ori	KIW_Block10-147_2016-01-18T10-21	A
9.428803171	btwn	0.437250685	F	KIW	ori	KIW_Block10-147_2016-01-18T10-21	A
8.746330058	btwn	0.350116551	F	KIW	ori	KIW_Block10-147_2016-01-18T10-21	A
8.801159937	btwn	0.26064333	F	KIW	ori	KIW_Block10-147_2016-01-18T10-21	A
7.698371609	btwn	0.286511509	F	KIW	ori	KIW_Block10-147_2016-01-18T10-21	A
0.629734403	imm	0.306482481	F	KIW	ori	KIW_Block10-147_2016-01-18T10-21	A
2.129719829	imm	0.553739272	F	KIW	ori	KIW_Block10-147_2016-01-18T10-21	A
18.88673058	btwn	0.631602076	F	KIW	ori	KIW_Block10-147_2016-01-18T10-21	A
9.920454626	btwn	0.515785027	F	KIW	ori	KIW_Block10-147_2016-01-18T10-21	A
14.91292061	btwn	0.252729834	F	KIW	ori	KIW_Block10-147_2016-01-18T10-21	A
19.27350887	btwn	0.333836453	F	KIW	ori	KIW_Block10-147_2016-01-18T10-21	A
8.787278807	btwn	0.245047588	F	KIW	ori	KIW_Block10-147_2016-01-18T10-21	A
2.996574272	imm	0.645720782	F	KIW	ori	KIW_Block10-147_2016-01-18T10-21	A
9.074762713	btwn	0.513023299	F	KIW	ori	KIW_Block10-147_2016-01-18T10-21	A
8.681905671	btwn	0.243388575	F	KIW	ori	KIW_Block10-147_2016-01-18T10-21	A
22.03118456	mov	0.334830611	F	KIW	ori	KIW_Block10-147_2016-01-18T10-21	A
19.26473852	btwn	0.595677572	F	KIW	ori	KIW_Block10-147_2016-01-18T10-21	A
10.606628	btwn	0.67727753	F	KIW	ori	KIW_Block10-147_2016-01-18T10-21	A
6.37835589	btwn	0.553100751	F	KIW	ori	KIW_Block10-147_2016-01-18T10-21	A
15.14723694	btwn	0.213760109	F	KIW	ori	KIW_Block10-147_2016-01-18T10-21	A
13.62342236	btwn	0.243252018	F	KIW	ori	KIW_Block10-147_2016-01-18T10-21	A
14.82925524	btwn	0.253076102	F	KIW	ori	KIW_Block10-147_2016-01-18T10-21	A
20.17201196	mov	0.459322169	F	KIW	ori	KIW_Block10-147_2016-01-18T10-21	A
4.669790877	imm	0.396462196	F	KIW	ori	KIW_Block10-147_2016-01-18T10-21	A
23.23210453	mov	0.409366505	F	KIW	ori	KIW_Block10-147_2016-01-18T10-21	A
13.08464895	btwn	0.372664521	F	KIW	ori	KIW_Block10-147_2016-01-18T10-21	A
5.88091902	btwn	0.380277788	F	KIW	ori	KIW_Block10-147_2016-01-18T10-21	A
8.120505231	btwn	0.276088905	F	KIW	ori	KIW_Block10-147_2016-01-18T10-21	A
4.983406514	imm	0.205746914	F	KIW	ori	KIW_Block10-147_2016-01-18T10-21	A
7.561220369	btwn	0.254810451	F	KIW	ori	KIW_Block10-147_2016-01-18T10-21	A
1.587755699	imm	0.322096569	F	KIW	ori	KIW_Block10-147_2016-01-18T10-21	A
3.586991954	imm	0.155135353	F	KIW	ori	KIW_Block10-147_2016-01-18T10-21	A
5.282059291	btwn	0.458879199	F	KIW	ori	KIW_Block10-147_2016-01-18T10-21	A
11.85414538	btwn	0.71176109	F	KIW	ori	KIW_Block10-147_2016-01-18T10-21	A
8.650439295	btwn	0.226101468	F	KIW	ori	KIW_Block10-147_2016-01-18T10-21	A
10.4786204	btwn	0.218333378	F	KIW	ori	KIW_Block10-147_2016-01-18T10-21	A
21.08889679	mov	0.437658913	F	KIW	ori	KIW_Block10-147_2016-01-18T10-21	A
23.95082281	mov	0.430566784	F	KIW	ori	KIW_Block10-147_2016-01-18T10-21	A
9.006988216	btwn	0.228820667	F	KIW	ori	KIW_Block10-147_2016-01-18T10-21	A
4.608660777	imm	0.405507025	F	KIW	ori	KIW_Block10-147_2016-01-18T10-21	A
12.35722378	btwn	0.568733991	F	KIW	ori	KIW_Block10-147_2016-01-18T10-21	A
14.12968787	btwn	0.456293744	F	KIW	ori	KIW_Block10-147_2016-01-18T10-21	A
12.71077958	btwn	0.331773894	F	KIW	ori	KIW_Block10-147_2016-01-18T10-21	A
13.12301507	btwn	0.266474919	F	KIW	ori	KIW_Block10-147_2016-01-18T10-21	A
23.21754634	mov	0.578233011	F	KIW	ori	KIW_Block10-147_2016-01-18T10-21	A
4.50620916	imm	0.3417303	F	KIW	ori	KIW_Block10-147_2016-01-18T10-21	A
11.34843216	btwn	0.385802474	F	KIW	ori	KIW_Block10-147_2016-01-18T10-21	A
4.734318275	imm	0.266076738	F	KIW	ori	KIW_Block10-147_2016-01-18T10-21	A
7.020236524	btwn	0.171497518	F	KIW	ori	KIW_Block10-147_2016-01-18T10-21	A
11.11798573	btwn	0.166951247	F	KIW	ori	KIW_Block10-147_2016-01-18T10-21	A
15.97692153	btwn	0.462346358	F	KIW	ori	KIW_Block10-147_2016-01-18T10-21	A
16.7272526	btwn	0.433691869	F	KIW	ori	KIW_Block10-147_2016-01-18T10-21	A
19.29319417	btwn	0.413584681	F	KIW	ori	KIW_Block10-147_2016-01-18T10-21	A
9.460645917	btwn	0.534846634	F	KIW	ori	KIW_Block10-147_2016-01-18T10-21	A
11.50757376	btwn	0.499410829	F	KIW	ori	KIW_Block10-147_2016-01-18T10-21	A
12.88115816	btwn	0.542050608	F	KIW	ori	KIW_Block10-147_2016-01-18T10-21	A
19.44832045	btwn	0.209319317	F	KIW	ori	KIW_Block10-147_2016-01-18T10-21	A
4.790842143	imm	0.190233086	F	KIW	ori	KIW_Block10-147_2016-01-18T10-21	A
2.734711038	imm	0.502804765	F	KIW	ori	KIW_Block10-147_2016-01-18T10-21	A
3.43628067	imm	0.398245827	F	KIW	ori	KIW_Block10-147_2016-01-18T10-21	A
7.875864833	btwn	0.447750253	F	KIW	ori	KIW_Block10-147_2016-01-18T10-21	A
9.444109463	btwn	0.351480566	F	KIW	ori	KIW_Block10-147_2016-01-18T10-21	A
2.192053776	imm	0.492884764	F	KIW	ori	KIW_Block10-147_2016-01-18T10-21	A
7.722739441	btwn	0.303601816	F	KIW	ori	KIW_Block10-147_2016-01-18T10-21	A
1.622148597	imm	0.390728311	F	KIW	ori	KIW_Block10-147_2016-01-18T10-21	A
23.28438698	mov	0.289159772	F	KIW	ori	KIW_Block10-147_2016-01-18T10-21	A
18.22534867	btwn	0.278544083	F	KIW	ori	KIW_Block10-147_2016-01-18T10-21	A
17.48405393	btwn	0.690118082	F	KIW	ori	KIW_Block10-147_2016-01-18T10-21	A
10.08458104	btwn	0.45761943	F	KIW	ori	KIW_Block10-147_2016-01-18T10-21	A
4.114111113	imm	0.359016763	F	KIW	ori	KIW_Block10-147_2016-01-18T10-21	A
1.781823582	imm	0.275450183	F	KIW	ori	KIW_Block10-147_2016-01-18T10-21	A
14.82702999	btwn	0.341194513	F	KIW	ori	KIW_Block10-147_2016-01-18T10-21	A
8.552924231	btwn	0.293028673	F	KIW	ori	KIW_Block10-147_2016-01-18T10-21	A
4.175597371	imm	0.51785325	F	KIW	ori	KIW_Block10-147_2016-01-18T10-21	A
8.385456077	btwn	0.354666914	F	KIW	ori	KIW_Block10-147_2016-01-18T10-21	A
7.599458091	btwn	0.459998337	F	KIW	ori	KIW_Block10-147_2016-01-18T10-21	A
10.36873469	btwn	0.418544944	F	KIW	ori	KIW_Block10-147_2016-01-18T10-21	A
27.5698849	mov	0.499895634	F	KIW	ori	KIW_Block10-147_2016-01-18T10-21	A
26.12264096	mov	0.418714482	F	KIW	ori	KIW_Block10-147_2016-01-18T10-21	A
16.53792425	btwn	0.359998414	F	KIW	ori	KIW_Block10-147_2016-01-18T10-21	A
4.472410925	imm	0.612841071	F	KIW	ori	KIW_Block10-147_2016-01-18T10-21	A
1.994628381	imm	0.154499088	F	KIW	ori	KIW_Block10-147_2016-01-18T10-21	A
9.035467697	btwn	0.197720903	F	KIW	ori	KIW_Block10-147_2016-01-18T10-21	A
1.612584903	imm	0.16482815	F	KIW	ori	KIW_Block10-147_2016-01-18T10-21	A
0.446931255	imm	0.627599097	F	KIW	ori	KIW_Block10-147_2016-01-18T10-21	A
0.615738778	imm	0.166374414	F	KIW	ori	KIW_Block10-147_2016-01-18T10-21	A
0.582662097	imm	0.57996968	F	KIW	ori	KIW_Block10-147_2016-01-18T10-21	A
2.968997486	imm	0.484557784	F	KIW	ori	KIW_Block10-147_2016-01-18T10-21	A
4.441868595	imm	0.437145632	F	KIW	ori	KIW_Block10-147_2016-01-18T10-21	A
3.938582363	imm	0.216475651	F	KIW	ori	KIW_Block10-147_2016-01-18T10-21	A
1.900917056	imm	0.270244475	F	KIW	ori	KIW_Block10-147_2016-01-18T10-21	A
8.341128708	btwn	0.214739336	F	KIW	ori	KIW_Block10-147_2016-01-18T10-21	A
3.613208557	imm	0.376362677	F	KIW	ori	KIW_Block10-147_2016-01-18T10-21	A
11.16618898	btwn	0.330660847	F	KIW	ori	KIW_Block10-147_2016-01-18T10-21	A
4.763245285	imm	0.199366686	F	KIW	ori	KIW_Block10-147_2016-01-18T10-21	A
28.25831196	mov	0.349412626	F	KIW	ori	KIW_Block10-147_2016-01-18T10-21	A
9.493507625	btwn	0.73337988	F	KIW	ori	KIW_Block10-147_2016-01-18T10-21	A
14.18651514	btwn	0.298680207	F	KIW	ori	KIW_Block10-147_2016-01-18T10-21	A
21.08527322	mov	0.558098603	F	KIW	ori	KIW_Block10-147_2016-01-18T10-21	A
22.09562536	mov	0.33101484	F	KIW	ori	KIW_Block10-147_2016-01-18T10-21	A
20.91936504	mov	0.155694696	F	KIW	ori	KIW_Block10-147_2016-01-18T10-21	A
6.507584646	btwn	0.158086809	F	KIW	ori	KIW_Block10-147_2016-01-18T10-21	A
2.699788592	imm	0.365687244	F	KIW	ori	KIW_Block10-147_2016-01-18T10-21	A
9.112440366	btwn	0.52806228	F	KIW	ori	KIW_Block10-147_2016-01-18T10-21	A
3.293096065	imm	0.450742633	F	KIW	ori	KIW_Block10-147_2016-01-18T10-21	A
7.577843384	btwn	0.284231572	F	KIW	ori	KIW_Block10-147_2016-01-18T10-21	A
4.407746448	imm	0.210941064	F	KIW	ori	KIW_Block10-147_2016-01-18T10-21	A
23.31625089	mov	0.341476859	F	KIW	ori	KIW_Block10-147_2016-01-18T10-21	A
12.94524138	btwn	0.554461393	F	KIW	ori	KIW_Block10-147_2016-01-18T10-21	A
12.51772613	btwn	0.466502403	F	KIW	ori	KIW_Block10-147_2016-01-18T10-21	A
17.67313124	btwn	0.507682882	F	KIW	ori	KIW_Block10-147_2016-01-18T10-21	A
17.82286547	btwn	0.621426863	F	KIW	ori	KIW_Block10-147_2016-01-18T10-21	A
6.332005403	btwn	0.392909606	F	KIW	ori	KIW_Block10-147_2016-01-18T10-21	A
3.296466562	imm	0.196043894	F	KIW	ori	KIW_Block10-147_2016-01-18T10-21	A
19.01811106	btwn	0.235412983	F	KIW	ori	KIW_Block10-147_2016-01-18T10-21	A
25.86277748	mov	0.57868548	F	KIW	ori	KIW_Block10-147_2016-01-18T10-21	A
15.26966981	btwn	0.426339301	F	KIW	ori	KIW_Block10-147_2016-01-18T10-21	A
8.091688726	btwn	0.347118112	F	KIW	ori	KIW_Block10-147_2016-01-18T10-21	A
11.7524803	btwn	0.275550815	F	KIW	ori	KIW_Block10-147_2016-01-18T10-21	A
5.266270765	btwn	0.440485808	F	KIW	ori	KIW_Block10-147_2016-01-18T10-21	A
9.287783379	btwn	0.457123725	F	KIW	ori	KIW_Block10-147_2016-01-18T10-21	A
12.22529417	btwn	0.247358818	F	KIW	ori	KIW_Block10-147_2016-01-18T10-21	A
11.98448991	btwn	0.540381251	F	KIW	ori	KIW_Block10-147_2016-01-18T10-21	A
19.23791862	btwn	0.453055993	F	KIW	ori	KIW_Block10-147_2016-01-18T10-21	A
14.86590293	btwn	0.640944347	F	KIW	ori	KIW_Block10-147_2016-01-18T10-21	A
16.89997325	btwn	0.397715062	F	KIW	ori	KIW_Block10-147_2016-01-18T10-21	A
12.52102403	btwn	0.480640301	F	KIW	ori	KIW_Block10-147_2016-01-18T10-21	A
17.01088294	btwn	0.517645159	F	KIW	ori	KIW_Block10-147_2016-01-18T10-21	A
10.97312137	btwn	0.296917255	F	KIW	ori	KIW_Block10-147_2016-01-18T10-21	A
2.592477932	imm	0.346933132	F	KIW	ori	KIW_Block10-147_2016-01-18T10-21	A
4.217398939	imm	0.38247484	F	KIW	ori	KIW_Block10-147_2016-01-18T10-21	A
12.29105933	btwn	0.503278873	F	KIW	ori	KIW_Block10-147_2016-01-18T10-21	A
10.17308842	btwn	0.109423021	F	KIW	ori	KIW_Block10-147_2016-01-18T10-21	A
2.492379688	imm	0.460095201	F	KIW	ori	KIW_Block10-147_2016-01-18T10-21	A
1.243351919	imm	0.466622615	F	KIW	ori	KIW_Block10-147_2016-01-18T10-21	A
1.461208558	imm	0.484598537	F	KIW	ori	KIW_Block10-147_2016-01-18T10-21	A
8.778762621	btwn	0.201595723	F	KIW	ori	KIW_Block10-147_2016-01-18T10-21	A
22.82417944	mov	0.240337983	F	KIW	ori	KIW_Block10-147_2016-01-18T10-21	A
15.51577642	btwn	0.591414171	F	KIW	ori	KIW_Block10-147_2016-01-18T10-21	A
13.65035268	btwn	0.587610062	F	KIW	ori	KIW_Block10-147_2016-01-18T10-21	A
11.84962147	btwn	0.575983925	F	KIW	ori	KIW_Block10-147_2016-01-18T10-21	A
8.212456229	btwn	0.425990754	F	KIW	ori	KIW_Block10-147_2016-01-18T10-21	A
19.26415635	btwn	0.655679276	F	KIW	ori	KIW_Block10-147_2016-01-18T10-21	A
10.74434395	btwn	0.375814173	F	KIW	ori	KIW_Block10-147_2016-01-18T10-21	A
4.308244975	imm	0.681699767	F	KIW	ori	KIW_Block10-147_2016-01-18T10-21	A
20.22026373	mov	0.27553008	F	KIW	ori	KIW_Block10-147_2016-01-18T10-21	A
27.00179665	mov	0.60269034	F	KIW	ori	KIW_Block10-147_2016-01-18T10-21	A
12.71024955	btwn	0.536266625	F	KIW	ori	KIW_Block10-147_2016-01-18T10-21	A
10.12429558	btwn	0.426395327	F	KIW	ori	KIW_Block10-147_2016-01-18T10-21	A
11.31740222	btwn	0.422143348	F	KIW	ori	KIW_Block10-147_2016-01-18T10-21	A
3.543859383	imm	0.342284375	F	KIW	ori	KIW_Block10-147_2016-01-18T10-21	A
2.09463974	imm	0.237550829	F	KIW	ori	KIW_Block10-147_2016-01-18T10-21	A
2.495531412	imm	0.371356866	F	KIW	ori	KIW_Block10-147_2016-01-18T10-21	A
9.917811085	btwn	0.368190527	F	KIW	ori	KIW_Block10-147_2016-01-18T10-21	A
0.636560376	imm	0.275535558	F	KIW	ori	KIW_Block10-147_2016-01-18T10-21	A
0.105102454	imm	0.390309368	F	KIW	ori	KIW_Block10-147_2016-01-18T10-21	A
5.03073324	btwn	0.188416736	F	KIW	ori	KIW_Block10-147_2016-01-18T10-21	A
13.69205912	btwn	0.425577957	F	KIW	ori	KIW_Block10-147_2016-01-18T10-21	A
30.27632304	mov	0.319119311	F	KIW	ori	KIW_Block10-147_2016-01-18T10-21	A
18.28468367	btwn	0.372943027	F	KIW	ori	KIW_Block10-147_2016-01-18T10-21	A
5.38088069	btwn	0.375975208	F	KIW	ori	KIW_Block10-147_2016-01-18T10-21	A
18.33535021	btwn	0.640070564	F	KIW	ori	KIW_Block10-147_2016-01-18T10-21	A
4.467466524	imm	0.304376187	F	KIW	ori	KIW_Block10-147_2016-01-18T10-21	A
19.33529931	btwn	0.690066534	F	KIW	ori	KIW_Block10-147_2016-01-18T10-21	A
6.483910845	btwn	0.390004069	F	KIW	ori	KIW_Block10-147_2016-01-18T10-21	A
3.65199815	imm	0.240191374	F	KIW	ori	KIW_Block10-147_2016-01-18T10-21	A
8.689349105	btwn	0.429797119	F	KIW	ori	KIW_Block10-147_2016-01-18T10-21	A
2.663596863	imm	0.436596986	F	KIW	ori	KIW_Block10-147_2016-01-18T10-21	A
9.81445614	btwn	0.573379076	F	KIW	ori	KIW_Block10-147_2016-01-18T10-21	A
8.097527964	btwn	0.653841982	F	KIW	ori	KIW_Block10-147_2016-01-18T10-21	A
23.49001694	mov	0.533620259	F	KIW	ori	KIW_Block10-147_2016-01-18T10-21	A
20.06836925	mov	0.324554982	F	KIW	ori	KIW_Block10-147_2016-01-18T10-21	A
8.593265528	btwn	0.553369173	F	KIW	ori	KIW_Block10-147_2016-01-18T10-21	A
0.000685289	imm	0.673328538	F	KIW	ori	KIW_Block10-147_2016-01-18T10-21	A
0.000572923	imm	0.32092926	F	KIW	ori	KIW_Block10-147_2016-01-18T10-21	A
0.001018346	imm	0.090207285	F	KIW	ori	KIW_Block10-147_2016-01-18T10-21	A
0.001403996	imm	0.133458088	F	KIW	ori	KIW_Block10-147_2016-01-18T10-21	A
0.002235976	imm	0.125144779	F	KIW	ori	KIW_Block10-147_2016-01-18T10-21	A
0	imm	0.064879052	F	KIW	ori	KIW_Block10-147_2016-01-18T10-21	A
0.001621179	imm	0.150171652	F	KIW	ori	KIW_Block10-147_2016-01-18T10-21	A
0.000767647	imm	0.164576425	F	KIW	ori	KIW_Block10-147_2016-01-18T10-21	A
0.003721348	imm	0.334699239	F	KIW	ori	KIW_Block10-147_2016-01-18T10-21	A
0.002847252	imm	0.272579015	F	KIW	ori	KIW_Block10-147_2016-01-18T10-21	A
0.001430604	imm	0.143470028	F	KIW	ori	KIW_Block10-147_2016-01-18T10-21	A
0.300660948	imm	0.181274049	F	KIW	ori	KIW_Block10-147_2016-01-18T10-21	A
0.133110949	imm	0.092431273	F	KIW	ori	KIW_Block10-147_2016-01-18T10-21	A
0.074910587	imm	0.161876091	F	KIW	ori	KIW_Block10-147_2016-01-18T10-21	A
0.099664357	imm	0.141625912	F	KIW	ori	KIW_Block10-147_2016-01-18T10-21	A
13.38989766	btwn	0.49813314	F	KIW	ori	KIW_Block10-147_2016-01-18T10-21	A
8.249638281	btwn	0.318520349	F	KIW	ori	KIW_Block10-147_2016-01-18T10-21	A
3.633508118	imm	0.200993279	F	KIW	ori	KIW_Block10-147_2016-01-18T10-21	A
7.518331611	btwn	0.596462212	F	KIW	ori	KIW_Block10-147_2016-01-18T10-21	A
5.772341638	btwn	0.408157287	F	KIW	ori	KIW_Block10-147_2016-01-18T10-21	A
9.518924802	btwn	0.274485455	F	KIW	ori	KIW_Block10-147_2016-01-18T10-21	A
2.934941265	imm	0.553824264	F	KIW	ori	KIW_Block10-147_2016-01-18T10-21	A
2.938903375	imm	0.444172203	F	KIW	ori	KIW_Block10-147_2016-01-18T10-21	A
0.770785907	imm	0.372677403	F	KIW	ori	KIW_Block10-147_2016-01-18T10-21	A
5.067830877	btwn	0.320838125	F	KIW	ori	KIW_Block10-147_2016-01-18T10-21	A
10.76260442	btwn	0.21035259	F	KIW	ori	KIW_Block10-147_2016-01-18T10-21	A
11.72899143	btwn	0.493106556	F	KIW	ori	KIW_Block10-147_2016-01-18T10-21	A
4.015285304	imm	0.236517172	F	KIW	ori	KIW_Block10-147_2016-01-18T10-21	A
10.97439035	btwn	0.355717339	F	KIW	ori	KIW_Block10-147_2016-01-18T10-21	A
25.50483564	mov	0.671721048	F	KIW	ori	KIW_Block10-147_2016-01-18T10-21	A
14.36905567	btwn	0.266821978	F	KIW	ori	KIW_Block10-147_2016-01-18T10-21	A
11.29708888	btwn	0.260607863	F	KIW	ori	KIW_Block10-147_2016-01-18T10-21	A
10.90832204	btwn	0.240754339	F	KIW	ori	KIW_Block10-147_2016-01-18T10-21	A
1.984886425	imm	0.593581858	F	KIW	ori	KIW_Block10-147_2016-01-18T10-21	A
1.489803295	imm	0.237988111	F	KIW	ori	KIW_Block10-147_2016-01-18T10-21	A
9.086521776	btwn	0.372417898	F	KIW	ori	KIW_Block10-147_2016-01-18T10-21	A
7.826945387	btwn	0.463658879	F	KIW	ori	KIW_Block10-147_2016-01-18T10-21	A
19.3012177	btwn	0.535325576	F	KIW	ori	KIW_Block10-147_2016-01-18T10-21	A
12.10326656	btwn	0.299521041	F	KIW	ori	KIW_Block10-147_2016-01-18T10-21	A
2.880091088	imm	0.407646573	F	KIW	ori	KIW_Block10-147_2016-01-18T10-21	A
0.274974839	imm	0.236762654	F	KIW	ori	KIW_Block10-147_2016-01-18T10-21	A
6.123014272	btwn	0.269865328	F	KIW	ori	KIW_Block10-147_2016-01-18T10-21	A
2.857795848	imm	0.377159502	F	KIW	ori	KIW_Block10-147_2016-01-18T10-21	A
2.01179312	imm	0.625733811	F	KIW	ori	KIW_Block10-147_2016-01-18T10-21	A
0.355381306	imm	0.259813174	F	KIW	ori	KIW_Block10-147_2016-01-18T10-21	A
3.663583779	imm	0.250954101	F	KIW	ori	KIW_Block10-147_2016-01-18T10-21	A
37.89306976	mov	0.525760496	F	KIW	ori	KIW_Block10-147_2016-01-18T10-21	A
12.6978172	btwn	0.368936335	F	KIW	ori	KIW_Block10-147_2016-01-18T10-21	A
9.607691133	btwn	0.20678061	F	KIW	ori	KIW_Block10-147_2016-01-18T10-21	A
1.71087462	imm	0.171903793	F	KIW	ori	KIW_Block10-147_2016-01-18T10-21	A
4.973083641	imm	0.550495814	F	KIW	ori	KIW_Block10-147_2016-01-18T10-21	A
6.164076614	btwn	0.208755342	F	KIW	ori	KIW_Block10-147_2016-01-18T10-21	A
24.68932199	mov	0.343397204	F	KIW	ori	KIW_Block10-147_2016-01-18T10-21	A
13.5175588	btwn	0.578079526	F	KIW	ori	KIW_Block10-147_2016-01-18T10-21	A
8.561713977	btwn	0.286298059	F	KIW	ori	KIW_Block10-147_2016-01-18T10-21	A
13.30931994	btwn	0.268596568	F	KIW	ori	KIW_Block10-147_2016-01-18T10-21	A
15.16634435	btwn	0.597136234	F	KIW	ori	KIW_Block10-147_2016-01-18T10-21	A
4.738063391	imm	0.288151545	F	KIW	ori	KIW_Block10-147_2016-01-18T10-21	A
5.61549888	btwn	0.384792701	F	KIW	ori	KIW_Block10-147_2016-01-18T10-21	A
14.19225096	btwn	0.239514228	F	KIW	ori	KIW_Block10-147_2016-01-18T10-21	A
24.99556916	mov	0.432422915	F	KIW	ori	KIW_Block10-147_2016-01-18T10-21	A
3.921156838	imm	0.257467167	F	KIW	ori	KIW_Block10-147_2016-01-18T10-21	A
1.470809228	imm	0.462258955	F	KIW	ori	KIW_Block10-147_2016-01-18T10-21	A
19.56201739	btwn	0.205694708	F	KIW	ori	KIW_Block10-147_2016-01-18T10-21	A
15.3716525	btwn	0.362967315	F	KIW	ori	KIW_Block10-147_2016-01-18T10-21	A
7.932403709	btwn	0.251029569	F	KIW	ori	KIW_Block10-147_2016-01-18T10-21	A
3.478985053	imm	0.327379937	F	KIW	ori	KIW_Block10-147_2016-01-18T10-21	A
1.351539259	imm	0.259586332	F	KIW	ori	KIW_Block10-147_2016-01-18T10-21	A
7.738072725	btwn	0.323809018	F	KIW	ori	KIW_Block10-147_2016-01-18T10-21	A
1.2862681	imm	0.363386142	F	KIW	ori	KIW_Block10-147_2016-01-18T10-21	A
5.41367236	btwn	0.290693697	F	KIW	ori	KIW_Block10-147_2016-01-18T10-21	A
5.859047481	btwn	0.333078756	F	KIW	ori	KIW_Block10-147_2016-01-18T10-21	A
1.139602464	imm	0.132915913	F	KIW	ori	KIW_Block10-147_2016-01-18T10-21	A
1.395179287	imm	0.204528015	F	KIW	ori	KIW_Block10-147_2016-01-18T10-21	A
8.735217845	btwn	0.31016107	F	KIW	ori	KIW_Block10-147_2016-01-18T10-21	A
6.966566666	btwn	0.271578827	F	KIW	ori	KIW_Block10-147_2016-01-18T10-21	A
6.445239071	btwn	0.091976882	F	KIW	ori	KIW_Block10-147_2016-01-18T10-21	A
10.09660875	btwn	0.26337488	F	KIW	ori	KIW_Block10-147_2016-01-18T10-21	A
5.770563574	btwn	0.153399604	F	KIW	ori	KIW_Block10-147_2016-01-18T10-21	A
4.31286359	imm	0.180161749	F	KIW	ori	KIW_Block10-147_2016-01-18T10-21	A
4.070755391	imm	0.619447451	F	KIW	ori	KIW_Block10-147_2016-01-18T10-21	A
13.54295345	btwn	0.546188018	F	KIW	ori	KIW_Block10-147_2016-01-18T10-21	A
8.96533573	btwn	0.344135136	F	KIW	ori	KIW_Block10-147_2016-01-18T10-21	A
19.62833203	btwn	0.251727178	F	KIW	ori	KIW_Block10-147_2016-01-18T10-21	A
19.35678441	btwn	0.391592045	F	KIW	ori	KIW_Block10-147_2016-01-18T10-21	A
16.71595584	btwn	0.335634006	F	KIW	ori	KIW_Block10-147_2016-01-18T10-21	A
5.627464097	btwn	0.514806945	F	KIW	ori	KIW_Block10-147_2016-01-18T10-21	A
1.038364274	imm	0.454206829	F	KIW	ori	KIW_Block10-147_2016-01-18T10-21	A
6.56897438	btwn	0.531569073	F	KIW	ori	KIW_Block10-147_2016-01-18T10-21	A
17.50883887	btwn	0.21760735	F	KIW	ori	KIW_Block10-147_2016-01-18T10-21	A
15.99797814	btwn	0.592341857	F	KIW	ori	KIW_Block10-147_2016-01-18T10-21	A
2.180454193	imm	0.194491273	F	KIW	ori	KIW_Block10-147_2016-01-18T10-21	A
1.802700523	imm	0.415319464	F	KIW	ori	KIW_Block10-147_2016-01-18T10-21	A
8.982096042	btwn	0.329362942	F	KIW	ori	KIW_Block10-147_2016-01-18T10-21	A
8.574227672	btwn	0.583843429	F	KIW	ori	KIW_Block10-147_2016-01-18T10-21	A
28.1046041	mov	0.199257713	F	KIW	ori	KIW_Block10-147_2016-01-18T10-21	A
26.05376131	mov	0.442388232	F	KIW	ori	KIW_Block10-147_2016-01-18T10-21	A
25.39233793	mov	0.277313119	F	KIW	ori	KIW_Block10-147_2016-01-18T10-21	A
4.940269392	imm	0.221936859	F	KIW	ori	KIW_Block10-147_2016-01-18T10-21	A
7.126539505	btwn	0.29667424	F	KIW	ori	KIW_Block10-147_2016-01-18T10-21	A
6.520609403	btwn	0.180321518	F	KIW	ori	KIW_Block10-147_2016-01-18T10-21	A
22.6694234	mov	0.489313969	F	KIW	ori	KIW_Block10-147_2016-01-18T10-21	A
18.51972077	btwn	0.393210021	F	KIW	ori	KIW_Block10-147_2016-01-18T10-21	A
3.109746658	imm	0.553540539	F	KIW	ori	KIW_Block10-147_2016-01-18T10-21	A
10.58791078	btwn	0.273034819	F	KIW	ori	KIW_Block10-147_2016-01-18T10-21	A
1.496704177	imm	0.205209542	F	KIW	ori	KIW_Block10-147_2016-01-18T10-21	A
11.7780173	btwn	0.220719368	F	KIW	ori	KIW_Block10-147_2016-01-18T10-21	A
18.43429953	btwn	0.653250886	F	KIW	ori	KIW_Block10-147_2016-01-18T10-21	A
6.406894618	btwn	0.151902195	F	KIW	ori	KIW_Block10-147_2016-01-18T10-21	A
1.297787653	imm	0.190590657	F	KIW	ori	KIW_Block10-147_2016-01-18T10-21	A
3.651591843	imm	0.214383618	F	KIW	ori	KIW_Block10-147_2016-01-18T10-21	A
16.57933019	btwn	0.517078433	F	KIW	ori	KIW_Block10-147_2016-01-18T10-21	A
5.271435942	btwn	0.419953031	F	KIW	ori	KIW_Block10-147_2016-01-18T10-21	A
10.49689459	btwn	0.482433842	F	KIW	ori	KIW_Block10-147_2016-01-18T10-21	A
13.24843263	btwn	0.572289144	F	KIW	ori	KIW_Block10-147_2016-01-18T10-21	A
7.526058614	btwn	0.274318236	F	KIW	ori	KIW_Block10-147_2016-01-18T10-21	A
8.903238764	btwn	0.585061165	F	KIW	ori	KIW_Block10-147_2016-01-18T10-21	A
1.605976818	imm	0.271241701	F	KIW	ori	KIW_Block10-147_2016-01-18T10-21	A
15.55758204	btwn	0.226515692	F	KIW	ori	KIW_Block10-147_2016-01-18T10-21	A
17.82860298	btwn	0.732262201	F	KIW	ori	KIW_Block10-147_2016-01-18T10-21	A
11.53514746	btwn	0.222615159	F	KIW	ori	KIW_Block10-147_2016-01-18T10-21	A
15.89879134	btwn	0.282449159	F	KIW	ori	KIW_Block10-147_2016-01-18T10-21	A
10.08731693	btwn	0.280126252	F	KIW	ori	KIW_Block10-147_2016-01-18T10-21	A
6.686457283	btwn	0.481773219	F	KIW	ori	KIW_Block10-147_2016-01-18T10-21	A
2.316865475	imm	0.253927863	F	KIW	ori	KIW_Block10-147_2016-01-18T10-21	A
36.68285804	mov	0.366566636	F	KIW	ori	KIW_Block10-147_2016-01-18T10-21	A
13.37627238	btwn	0.542812231	F	KIW	ori	KIW_Block10-147_2016-01-18T10-21	A
0.802139517	imm	0.294141487	F	KIW	ori	KIW_Block10-147_2016-01-18T10-21	A
1.723855107	imm	0.300797266	F	KIW	ori	KIW_Block10-147_2016-01-18T10-21	A
0.58466728	imm	0.533229414	F	KIW	ori	KIW_Block10-147_2016-01-18T10-21	A
4.985946552	imm	0.385032566	F	KIW	ori	KIW_Block10-147_2016-01-18T10-21	A
15.29482012	btwn	0.726740691	F	KIW	ori	KIW_Block10-147_2016-01-18T10-21	A
5.496238388	btwn	0.713144886	F	KIW	ori	KIW_Block10-147_2016-01-18T10-21	A
4.13680541	imm	0.16658863	F	KIW	ori	KIW_Block10-147_2016-01-18T10-21	A
6.215864547	btwn	0.422566488	F	KIW	ori	KIW_Block10-147_2016-01-18T10-21	A
0.900679919	imm	0.182709993	F	KIW	ori	KIW_Block10-147_2016-01-18T10-21	A
5.126205294	btwn	0.177675199	F	KIW	ori	KIW_Block10-147_2016-01-18T10-21	A
27.35575955	mov	0.435719877	F	KIW	ori	KIW_Block10-147_2016-01-18T10-21	A
5.530670142	btwn	0.293946957	F	KIW	ori	KIW_Block10-147_2016-01-18T10-21	A
3.8504176	imm	0.178192529	F	KIW	ori	KIW_Block10-147_2016-01-18T10-21	A
14.01936963	btwn	0.561940018	F	KIW	ori	KIW_Block10-147_2016-01-18T10-21	A
19.96031173	btwn	0.285569576	F	KIW	ori	KIW_Block10-147_2016-01-18T10-21	A
10.12865047	btwn	0.359906994	F	KIW	ori	KIW_Block10-147_2016-01-18T10-21	A
7.770241027	btwn	0.471460971	F	KIW	ori	KIW_Block10-147_2016-01-18T10-21	A
6.072362225	btwn	0.501717032	F	KIW	ori	KIW_Block10-147_2016-01-18T10-21	A
2.932381657	imm	0.273495359	F	KIW	ori	KIW_Block10-147_2016-01-18T10-21	A
7.86741209	btwn	0.417150532	F	KIW	ori	KIW_Block10-147_2016-01-18T10-21	A
6.900096306	btwn	0.248923566	F	KIW	ori	KIW_Block10-147_2016-01-18T10-21	A
12.73287057	btwn	0.22269801	F	KIW	ori	KIW_Block10-147_2016-01-18T10-21	A
27.77341041	mov	0.626403013	F	KIW	ori	KIW_Block10-147_2016-01-18T10-21	A
9.932030011	btwn	0.194432783	F	KIW	ori	KIW_Block10-147_2016-01-18T10-21	A
0.651231647	imm	0.544411756	F	KIW	ori	KIW_Block10-147_2016-01-18T10-21	A
0.824327835	imm	0.330880724	F	KIW	ori	KIW_Block10-147_2016-01-18T10-21	A
2.507053918	imm	0.278390081	F	KIW	ori	KIW_Block10-147_2016-01-18T10-21	A
1.568267044	imm	0.516300806	F	KIW	ori	KIW_Block10-147_2016-01-18T10-21	A
24.78032976	mov	0.361151738	F	KIW	ori	KIW_Block10-147_2016-01-18T10-21	A
11.25816251	btwn	0.514851083	F	KIW	ori	KIW_Block10-147_2016-01-18T10-21	A
4.303991712	imm	0.366625424	F	KIW	ori	KIW_Block10-147_2016-01-18T10-21	A
20.86431498	mov	0.378686169	F	KIW	ori	KIW_Block10-147_2016-01-18T10-21	A
19.82248776	btwn	0.446543657	F	KIW	ori	KIW_Block10-147_2016-01-18T10-21	A
17.5958491	btwn	0.451738769	F	KIW	ori	KIW_Block10-147_2016-01-18T10-21	A
7.409680937	btwn	0.23586908	F	KIW	ori	KIW_Block10-147_2016-01-18T10-21	A
18.51991788	btwn	0.425817011	F	KIW	ori	KIW_Block10-147_2016-01-18T10-21	A
7.236300325	btwn	0.272025928	F	KIW	ori	KIW_Block10-147_2016-01-18T10-21	A
2.100848845	imm	0.342638685	F	KIW	ori	KIW_Block10-147_2016-01-18T10-21	A
3.410868318	imm	0.562674718	F	KIW	ori	KIW_Block10-147_2016-01-18T10-21	A
12.57294613	btwn	0.276675899	F	KIW	ori	KIW_Block10-147_2016-01-18T10-21	A
23.02297936	mov	0.246376693	F	KIW	ori	KIW_Block10-147_2016-01-18T10-21	A
19.2043865	btwn	0.238459053	F	KIW	ori	KIW_Block10-147_2016-01-18T10-21	A
15.56244136	btwn	0.652140678	F	KIW	ori	KIW_Block10-147_2016-01-18T10-21	A
1.074884396	imm	0.264646067	F	KIW	ori	KIW_Block10-147_2016-01-18T10-21	A
5.749776751	btwn	0.411388052	F	KIW	ori	KIW_Block10-147_2016-01-18T10-21	A
28.1706515	mov	0.430335245	F	KIW	ori	KIW_Block10-147_2016-01-18T10-21	A
13.95664943	btwn	0.377523721	F	KIW	ori	KIW_Block10-147_2016-01-18T10-21	A
21.53650486	mov	0.3137275	F	KIW	ori	KIW_Block10-147_2016-01-18T10-21	A
22.28792246	mov	0.810635104	F	KIW	ori	KIW_Block10-147_2016-01-18T10-21	A
16.50546685	btwn	0.443573101	F	KIW	ori	KIW_Block10-147_2016-01-18T10-21	A
2.966333637	imm	0.318462575	F	KIW	ori	KIW_Block10-147_2016-01-18T10-21	A
18.15105156	btwn	0.564902934	F	KIW	ori	KIW_Block10-147_2016-01-18T10-21	A
12.16153213	btwn	0.550942487	F	KIW	ori	KIW_Block10-147_2016-01-18T10-21	A
16.00184035	btwn	0.623846222	F	KIW	ori	KIW_Block10-147_2016-01-18T10-21	A
2.388841797	imm	0.209977752	F	KIW	ori	KIW_Block10-147_2016-01-18T10-21	A
3.317341741	imm	0.394930841	F	KIW	ori	KIW_Block10-147_2016-01-18T10-21	A
8.688460658	btwn	0.330715903	F	KIW	ori	KIW_Block10-147_2016-01-18T10-21	A
14.28287972	btwn	0.358119946	F	KIW	ori	KIW_Block10-147_2016-01-18T10-21	A
4.197152624	imm	0.372124634	F	KIW	ori	KIW_Block10-147_2016-01-18T10-21	A
1.852003122	imm	0.280862113	F	KIW	ori	KIW_Block10-147_2016-01-18T10-21	A
20.66317907	mov	0.568445253	F	KIW	ori	KIW_Block10-147_2016-01-18T10-21	A
20.39675754	mov	0.654622653	F	KIW	ori	KIW_Block10-147_2016-01-18T10-21	A
12.62009236	btwn	0.325946806	F	KIW	ori	KIW_Block10-147_2016-01-18T10-21	A
10.76879751	btwn	0.480323839	F	KIW	ori	KIW_Block10-147_2016-01-18T10-21	A
5.990455037	btwn	0.418443737	F	KIW	ori	KIW_Block10-147_2016-01-18T10-21	A
2.141801067	imm	0.492073271	F	KIW	ori	KIW_Block10-147_2016-01-18T10-21	A
9.151843283	btwn	0.347947779	F	KIW	ori	KIW_Block10-147_2016-01-18T10-21	A
10.71078789	btwn	0.504563142	F	KIW	ori	KIW_Block10-147_2016-01-18T10-21	A
27.67901067	mov	0.377362977	F	KIW	ori	KIW_Block10-147_2016-01-18T10-21	A
19.71298175	btwn	0.505719691	F	KIW	ori	KIW_Block10-147_2016-01-18T10-21	A
7.240000077	btwn	0.291033279	F	KIW	ori	KIW_Block10-147_2016-01-18T10-21	A
18.47058406	btwn	0.545077505	F	KIW	ori	KIW_Block10-147_2016-01-18T10-21	A
4.450677136	imm	0.419456601	F	KIW	ori	KIW_Block10-147_2016-01-18T10-21	A
31.71339377	mov	0.424145306	F	KIW	ori	KIW_Block10-147_2016-01-18T10-21	A
32.82165703	mov	0.436075782	F	KIW	ori	KIW_Block10-147_2016-01-18T10-21	A
11.73847526	btwn	0.380046653	F	KIW	ori	KIW_Block10-147_2016-01-18T10-21	A
8.726163498	btwn	0.55005048	F	KIW	ori	KIW_Block10-147_2016-01-18T10-21	A
6.381798021	btwn	0.543909948	F	KIW	ori	KIW_Block10-147_2016-01-18T10-21	A
3.792690081	imm	0.150346699	F	KIW	ori	KIW_Block10-147_2016-01-18T10-21	A
7.727130138	btwn	0.400225354	F	KIW	ori	KIW_Block10-147_2016-01-18T10-21	A
20.40704244	mov	0.575969189	F	KIW	ori	KIW_Block10-147_2016-01-18T10-21	A
22.16237475	mov	0.660576477	F	KIW	ori	KIW_Block10-147_2016-01-18T10-21	A
16.01882568	btwn	0.539527847	F	KIW	ori	KIW_Block10-147_2016-01-18T10-21	A
17.2933167	btwn	0.692927942	F	KIW	ori	KIW_Block10-147_2016-01-18T10-21	A
17.81825315	btwn	0.533836172	F	KIW	ori	KIW_Block10-147_2016-01-18T10-21	A
10.04414482	btwn	0.43114721	F	KIW	ori	KIW_Block10-147_2016-01-18T10-21	A
8.652754245	btwn	0.33083479	F	KIW	ori	KIW_Block10-147_2016-01-18T10-21	A
13.73962739	btwn	0.22619641	F	KIW	ori	KIW_Block10-147_2016-01-18T10-21	A
26.84887445	mov	0.460565587	F	KIW	ori	KIW_Block10-147_2016-01-18T10-21	A
18.36705595	btwn	0.25877309	F	KIW	ori	KIW_Block10-147_2016-01-18T10-21	A
6.055131516	btwn	0.408170192	F	KIW	ori	KIW_Block10-147_2016-01-18T10-21	A
8.515355439	btwn	0.139120327	F	KIW	ori	KIW_Block10-147_2016-01-18T10-21	A
17.09408319	btwn	0.697421815	F	KIW	ori	KIW_Block10-147_2016-01-18T10-21	A
17.20906547	btwn	0.471321767	F	KIW	ori	KIW_Block10-147_2016-01-18T10-21	A
11.25859059	btwn	0.285736281	F	KIW	ori	KIW_Block10-147_2016-01-18T10-21	A
3.25619226	imm	0.545765993	F	KIW	ori	KIW_Block10-147_2016-01-18T10-21	A
10.78024105	btwn	0.362285307	F	KIW	ori	KIW_Block10-147_2016-01-18T10-21	A
18.67990189	btwn	0.285382254	F	KIW	ori	KIW_Block10-147_2016-01-18T10-21	A
27.98478906	mov	0.2875354	F	KIW	ori	KIW_Block10-147_2016-01-18T10-21	A
14.49303014	btwn	0.502690463	F	KIW	ori	KIW_Block10-147_2016-01-18T10-21	A
24.03776682	mov	0.510021039	F	KIW	ori	KIW_Block10-147_2016-01-18T10-21	A
12.20159529	btwn	0.445520656	F	KIW	ori	KIW_Block10-147_2016-01-18T10-21	A
10.45687207	btwn	0.318082336	F	KIW	ori	KIW_Block10-147_2016-01-18T10-21	A
4.687483032	imm	0.243533765	F	KIW	ori	KIW_Block10-147_2016-01-18T10-21	A
8.749192135	btwn	0.312931704	F	KIW	ori	KIW_Block10-147_2016-01-18T10-21	A
31.49768167	mov	0.493388402	F	KIW	ori	KIW_Block10-147_2016-01-18T10-21	A
21.23050861	mov	0.6591028	F	KIW	ori	KIW_Block10-147_2016-01-18T10-21	A
1.812545162	imm	0.588410038	F	KIW	ori	KIW_Block10-147_2016-01-18T10-21	A
1.232275431	imm	0.368182644	F	KIW	ori	KIW_Block10-147_2016-01-18T10-21	A
1.614868572	imm	0.331566468	F	KIW	ori	KIW_Block10-147_2016-01-18T10-21	A
2.080433217	imm	0.409780066	F	KIW	ori	KIW_Block10-147_2016-01-18T10-21	A
1.646155154	imm	0.427709441	F	KIW	ori	KIW_Block10-147_2016-01-18T10-21	A
1.760728317	imm	0.52456605	F	KIW	ori	KIW_Block10-147_2016-01-18T10-21	A
17.31268952	btwn	0.232815227	F	KIW	ori	KIW_Block10-147_2016-01-18T10-21	A
12.84050266	btwn	0.496617213	F	KIW	ori	KIW_Block10-147_2016-01-18T10-21	A
26.80762715	mov	0.576318476	F	KIW	ori	KIW_Block10-147_2016-01-18T10-21	A
21.03227067	mov	0.612412534	F	KIW	ori	KIW_Block10-147_2016-01-18T10-21	A
6.383749493	btwn	0.556720622	F	KIW	ori	KIW_Block10-147_2016-01-18T10-21	A
6.949711411	btwn	0.546131285	F	KIW	ori	KIW_Block10-147_2016-01-18T10-21	A
4.073187714	imm	0.431546106	F	KIW	ori	KIW_Block10-147_2016-01-18T10-21	A
7.496591368	btwn	0.141051872	F	KIW	ori	KIW_Block10-147_2016-01-18T10-21	A
1.724249784	imm	0.252943558	F	KIW	ori	KIW_Block10-147_2016-01-18T10-21	A
3.216658533	imm	0.30442817	F	KIW	ori	KIW_Block10-147_2016-01-18T10-21	A
32.91238337	mov	0.448281632	F	KIW	ori	KIW_Block10-147_2016-01-18T10-21	A
14.55142703	btwn	0.566500353	F	KIW	ori	KIW_Block10-147_2016-01-18T10-21	A
9.823831209	btwn	0.327798234	F	KIW	ori	KIW_Block10-147_2016-01-18T10-21	A
16.28281503	btwn	0.431518589	F	KIW	ori	KIW_Block10-147_2016-01-18T10-21	A
11.15884237	btwn	0.164004909	F	KIW	ori	KIW_Block10-147_2016-01-18T10-21	A
28.9459252	mov	0.506775588	F	KIW	ori	KIW_Block10-147_2016-01-18T10-21	A
17.52367377	btwn	0.459101776	F	KIW	ori	KIW_Block10-147_2016-01-18T10-21	A
1.680558447	imm	0.24641139	F	KIW	ori	KIW_Block10-147_2016-01-18T10-21	A
6.854418966	btwn	0.278256816	F	KIW	ori	KIW_Block10-147_2016-01-18T10-21	A
1.952379195	imm	0.306571051	F	KIW	ori	KIW_Block10-147_2016-01-18T10-21	A
16.69486808	btwn	0.418741411	F	KIW	ori	KIW_Block10-147_2016-01-18T10-21	A
10.05284793	btwn	0.248580272	F	KIW	ori	KIW_Block10-147_2016-01-18T10-21	A
14.39927375	btwn	0.456125804	F	KIW	ori	KIW_Block10-147_2016-01-18T10-21	A
7.955221104	btwn	0.231926158	F	KIW	ori	KIW_Block10-147_2016-01-18T10-21	A
4.407896094	imm	0.380976148	F	KIW	ori	KIW_Block10-147_2016-01-18T10-21	A
0.51150407	imm	0.618344895	F	KIW	ori	KIW_Block10-147_2016-01-18T10-21	A
0.350305624	imm	0.520864718	F	KIW	ori	KIW_Block10-147_2016-01-18T10-21	A
4.734800925	imm	0.217537875	F	KIW	ori	KIW_Block10-147_2016-01-18T10-21	A
17.96467251	btwn	0.477215322	F	KIW	ori	KIW_Block10-147_2016-01-18T10-21	A
23.33936604	mov	0.577141334	F	KIW	ori	KIW_Block10-147_2016-01-18T10-21	A
16.86579999	btwn	0.500145744	F	KIW	ori	KIW_Block10-147_2016-01-18T10-21	A
4.507622905	imm	0.316801509	F	KIW	ori	KIW_Block10-147_2016-01-18T10-21	A
5.491127871	btwn	0.132829131	F	KIW	ori	KIW_Block10-147_2016-01-18T10-21	A
29.95979543	mov	0.353606133	F	KIW	ori	KIW_Block10-147_2016-01-18T10-21	A
27.03272377	mov	0.491616445	F	KIW	ori	KIW_Block10-147_2016-01-18T10-21	A
30.30447543	mov	0.427008894	F	KIW	ori	KIW_Block10-147_2016-01-18T10-21	A
18.6687992	btwn	0.676283233	F	KIW	ori	KIW_Block10-147_2016-01-18T10-21	A
1.287285069	imm	0.397581554	F	KIW	ori	KIW_Block10-147_2016-01-18T10-21	A
3.176422368	imm	0.249860554	F	KIW	ori	KIW_Block10-147_2016-01-18T10-21	A
1.608398801	imm	0.508777817	F	KIW	ori	KIW_Block10-147_2016-01-18T10-21	A
2.200655385	imm	0.413512543	F	KIW	ori	KIW_Block10-147_2016-01-18T10-21	A
4.266078075	imm	0.29203836	F	KIW	ori	KIW_Block10-147_2016-01-18T10-21	A
3.633032147	imm	0.31584653	F	KIW	ori	KIW_Block10-147_2016-01-18T10-21	A
2.989259577	imm	0.323870596	F	KIW	ori	KIW_Block10-147_2016-01-18T10-21	A
3.953529395	imm	0.258729196	F	KIW	ori	KIW_Block10-147_2016-01-18T10-21	A
3.494681081	imm	0.383960122	F	KIW	ori	KIW_Block10-147_2016-01-18T10-21	A
13.68056093	btwn	0.368658618	F	KIW	ori	KIW_Block10-147_2016-01-18T10-21	A
31.72836575	mov	0.452160902	F	KIW	ori	KIW_Block10-147_2016-01-18T10-21	A
19.38155485	btwn	0.314679101	F	KIW	ori	KIW_Block10-147_2016-01-18T10-21	A
19.39342412	btwn	0.504989367	F	KIW	ori	KIW_Block10-147_2016-01-18T10-21	A
19.93261205	btwn	0.415662934	F	KIW	ori	KIW_Block10-147_2016-01-18T10-21	A
32.6557993	mov	0.307371478	F	KIW	ori	KIW_Block10-147_2016-01-18T10-21	A
14.88657279	btwn	0.224615921	F	KIW	ori	KIW_Block10-147_2016-01-18T10-21	A
1.222722603	imm	0.420408809	F	KIW	ori	KIW_Block10-147_2016-01-18T10-21	A
12.27358451	btwn	0.334685621	F	KIW	ori	KIW_Block10-147_2016-01-18T10-21	A
21.81837733	mov	0.280119927	F	KIW	ori	KIW_Block10-147_2016-01-18T10-21	A
21.98789661	mov	0.333580414	F	KIW	ori	KIW_Block10-147_2016-01-18T10-21	A
11.36088297	btwn	0.127628616	F	KIW	ori	KIW_Block10-147_2016-01-18T10-21	A
2.355468138	imm	0.256056048	F	KIW	ori	KIW_Block10-147_2016-01-18T10-21	A
0.901965557	imm	0.368139525	F	KIW	ori	KIW_Block10-147_2016-01-18T10-21	A
6.29560329	btwn	0.314554688	F	KIW	ori	KIW_Block10-147_2016-01-18T10-21	A
0.267423874	imm	0.552263443	F	KIW	ori	KIW_Block10-147_2016-01-18T10-21	A
7.414481252	btwn	0.141763613	F	KIW	ori	KIW_Block10-147_2016-01-18T10-21	A
36.45330936	mov	0.323762971	F	KIW	ori	KIW_Block10-147_2016-01-18T10-21	A
19.09720305	btwn	0.434019267	F	KIW	ori	KIW_Block10-147_2016-01-18T10-21	A
12.73245554	btwn	0.367398633	F	KIW	ori	KIW_Block10-147_2016-01-18T10-21	A
20.62147113	mov	0.461164102	F	KIW	ori	KIW_Block10-147_2016-01-18T10-21	A
18.87762164	btwn	0.3242243	F	KIW	ori	KIW_Block10-147_2016-01-18T10-21	A
17.1905836	btwn	0.573794546	F	KIW	ori	KIW_Block10-147_2016-01-18T10-21	A
17.72212555	btwn	0.338506584	F	KIW	ori	KIW_Block10-147_2016-01-18T10-21	A
20.78633761	mov	0.419317457	F	KIW	ori	KIW_Block10-147_2016-01-18T10-21	A
11.79541931	btwn	0.40926002	F	KIW	ori	KIW_Block10-147_2016-01-18T10-21	A
1.563199339	imm	0.468489747	F	KIW	ori	KIW_Block10-147_2016-01-18T10-21	A
31.84620129	mov	0.554489217	F	KIW	ori	KIW_Block10-147_2016-01-18T10-21	A
31.59212536	mov	0.048058231	F	KIW	ori	KIW_Block10-147_2016-01-18T10-21	A
13.26767159	btwn	0.567384574	F	KIW	ori	KIW_Block10-147_2016-01-18T10-21	A
7.290049018	btwn	0.258034495	F	KIW	ori	KIW_Block10-147_2016-01-18T10-21	A
7.367534428	btwn	0.311691966	F	KIW	ori	KIW_Block10-147_2016-01-18T10-21	A
17.4177619	btwn	0.19717498	F	KIW	ori	KIW_Block10-147_2016-01-18T10-21	A
20.05587922	mov	0.384861814	F	KIW	ori	KIW_Block10-147_2016-01-18T10-21	A
23.80765939	mov	0.561782114	F	KIW	ori	KIW_Block10-147_2016-01-18T10-21	A
6.404850919	btwn	0.214776418	F	KIW	ori	KIW_Block10-147_2016-01-18T10-21	A
1.576342245	imm	0.381664414	F	KIW	ori	KIW_Block10-147_2016-01-18T10-21	A
1.440118627	imm	0.560949774	F	KIW	ori	KIW_Block10-147_2016-01-18T10-21	A
0.642469769	imm	0.507454344	F	KIW	ori	KIW_Block10-147_2016-01-18T10-21	A
9.95188325	btwn	0.262624413	F	KIW	ori	KIW_Block10-147_2016-01-18T10-21	A
13.53640515	btwn	0.399119744	F	KIW	ori	KIW_Block10-147_2016-01-18T10-21	A
27.36331918	mov	0.529087073	F	KIW	ori	KIW_Block10-147_2016-01-18T10-21	A
32.56435309	mov	0.264549894	F	KIW	ori	KIW_Block10-147_2016-01-18T10-21	A
21.81558047	mov	0.338663885	F	KIW	ori	KIW_Block10-147_2016-01-18T10-21	A
21.36958375	mov	0.548025667	F	KIW	ori	KIW_Block10-147_2016-01-18T10-21	A
12.64343011	btwn	0.405705322	F	KIW	ori	KIW_Block10-147_2016-01-18T10-21	A
21.31995789	mov	0.330616036	F	KIW	ori	KIW_Block10-147_2016-01-18T10-21	A
22.27022225	mov	0.339823509	F	KIW	ori	KIW_Block10-147_2016-01-18T10-21	A
11.9489418	btwn	0.45011313	F	KIW	ori	KIW_Block10-147_2016-01-18T10-21	A
6.573023256	btwn	0.268231256	F	KIW	ori	KIW_Block10-147_2016-01-18T10-21	A
16.30020196	btwn	0.714680357	F	KIW	ori	KIW_Block10-147_2016-01-18T10-21	A
3.618310324	imm	0.407269469	F	KIW	ori	KIW_Block10-147_2016-01-18T10-21	A
10.97427969	btwn	0.360712618	F	KIW	ori	KIW_Block10-147_2016-01-18T10-21	A
20.7560339	mov	0.383123892	F	KIW	ori	KIW_Block10-147_2016-01-18T10-21	A
25.14918761	mov	0.550140328	F	KIW	ori	KIW_Block10-147_2016-01-18T10-21	A
20.09211779	mov	0.383491641	F	KIW	ori	KIW_Block10-147_2016-01-18T10-21	A
7.634355387	btwn	0.310794029	F	KIW	ori	KIW_Block10-147_2016-01-18T10-21	A
20.25514115	mov	0.30103321	F	KIW	ori	KIW_Block10-147_2016-01-18T10-21	A
12.50123012	btwn	0.647765604	F	KIW	ori	KIW_Block10-147_2016-01-18T10-21	A
5.519487161	btwn	0.383475784	F	KIW	ori	KIW_Block10-147_2016-01-18T10-21	A
1.869302797	imm	0.396160069	F	KIW	ori	KIW_Block10-147_2016-01-18T10-21	A
14.42405672	btwn	0.390768912	F	KIW	ori	KIW_Block10-147_2016-01-18T10-21	A
1.944682092	imm	0.410701957	F	KIW	ori	KIW_Block10-147_2016-01-18T10-21	A
0.381374129	imm	0.156024987	F	KIW	ori	KIW_Block10-147_2016-01-18T10-21	A
0.664453293	imm	0.389894386	F	KIW	ori	KIW_Block10-147_2016-01-18T10-21	A
27.91867894	mov	0.429552144	F	KIW	ori	KIW_Block10-147_2016-01-18T10-21	A
24.15542003	mov	0.55340853	F	KIW	ori	KIW_Block10-147_2016-01-18T10-21	A
17.20422074	btwn	0.205563241	F	KIW	ori	KIW_Block10-147_2016-01-18T10-21	A
11.57771953	btwn	0.511713743	F	KIW	ori	KIW_Block10-147_2016-01-18T10-21	A
33.28321136	mov	0.387379968	F	KIW	ori	KIW_Block10-147_2016-01-18T10-21	A
26.69498599	mov	0.319035701	F	KIW	ori	KIW_Block10-147_2016-01-18T10-21	A
7.17820602	btwn	0.20450392	F	KIW	ori	KIW_Block10-147_2016-01-18T10-21	A
8.495881428	btwn	0.444227053	F	KIW	ori	KIW_Block10-147_2016-01-18T10-21	A
9.596331928	btwn	0.119364727	F	KIW	ori	KIW_Block10-147_2016-01-18T10-21	A
24.76402035	mov	0.115420663	F	KIW	ori	KIW_Block10-147_2016-01-18T10-21	A
18.37182269	btwn	0.411152458	F	KIW	ori	KIW_Block10-147_2016-01-18T10-21	A
16.28759674	btwn	0.346248233	F	KIW	ori	KIW_Block10-147_2016-01-18T10-21	A
2.101973377	imm	0.255853173	F	KIW	ori	KIW_Block10-147_2016-01-18T10-21	A
3.659440855	imm	0.166067542	F	KIW	ori	KIW_Block10-147_2016-01-18T10-21	A
8.750005679	btwn	0.30684024	F	KIW	ori	KIW_Block10-147_2016-01-18T10-21	A
32.33198891	mov	0.368595701	F	KIW	ori	KIW_Block10-147_2016-01-18T10-21	A
32.70549288	mov	0.536072271	F	KIW	ori	KIW_Block10-147_2016-01-18T10-21	A
16.36930376	btwn	0.26411724	F	KIW	ori	KIW_Block10-147_2016-01-18T10-21	A
11.58959267	btwn	0.508305884	F	KIW	ori	KIW_Block10-147_2016-01-18T10-21	A
22.40721581	mov	0.358496734	F	KIW	ori	KIW_Block10-147_2016-01-18T10-21	A
13.71686099	btwn	0.430323979	F	KIW	ori	KIW_Block10-147_2016-01-18T10-21	A
11.53134578	btwn	0.655271787	F	KIW	ori	KIW_Block10-147_2016-01-18T10-21	A
16.47283837	btwn	0.347022951	F	KIW	ori	KIW_Block10-147_2016-01-18T10-21	A
7.36091348	btwn	0.373739945	F	KIW	ori	KIW_Block10-147_2016-01-18T10-21	A
17.49002386	btwn	0.533381433	F	KIW	ori	KIW_Block10-147_2016-01-18T10-21	A
18.98463058	btwn	0.644935627	F	KIW	ori	KIW_Block10-147_2016-01-18T10-21	A
4.720244184	imm	0.151624978	F	KIW	ori	KIW_Block10-147_2016-01-18T10-21	A
18.61817881	btwn	0.350661313	F	KIW	ori	KIW_Block10-147_2016-01-18T10-21	A
6.680579944	btwn	0.44556927	F	KIW	ori	KIW_Block10-147_2016-01-18T10-21	A
1.769867956	imm	0.367804626	F	KIW	ori	KIW_Block10-147_2016-01-18T10-21	A
1.433099996	imm	0.381001358	F	KIW	ori	KIW_Block10-147_2016-01-18T10-21	A
3.398555855	imm	0.461710877	F	KIW	ori	KIW_Block10-147_2016-01-18T10-21	A
1.820441759	imm	0.237158664	F	KIW	ori	KIW_Block10-147_2016-01-18T10-21	A
2.922619397	imm	0.24831297	F	KIW	ori	KIW_Block10-147_2016-01-18T10-21	A
0.844440853	imm	0.375165233	F	KIW	ori	KIW_Block10-147_2016-01-18T10-21	A
0.414350258	imm	0.353308328	F	KIW	ori	KIW_Block10-147_2016-01-18T10-21	A
4.040719409	imm	0.445943116	F	KIW	ori	KIW_Block10-147_2016-01-18T10-21	A
15.2115398	btwn	0.374487945	F	KIW	ori	KIW_Block10-147_2016-01-18T10-21	A
29.14465108	mov	0.473219851	F	KIW	ori	KIW_Block10-147_2016-01-18T10-21	A
18.07576464	btwn	0.429908864	F	KIW	ori	KIW_Block10-147_2016-01-18T10-21	A
24.05380525	mov	0.565450525	F	KIW	ori	KIW_Block10-147_2016-01-18T10-21	A
22.13798531	mov	0.488422719	F	KIW	ori	KIW_Block10-147_2016-01-18T10-21	A
16.48073108	btwn	0.369417164	F	KIW	ori	KIW_Block10-147_2016-01-18T10-21	A
9.328713053	btwn	0.385391016	F	KIW	ori	KIW_Block10-147_2016-01-18T10-21	A
10.88511361	btwn	0.150006028	F	KIW	ori	KIW_Block10-147_2016-01-18T10-21	A
5.375985608	btwn	0.231108099	F	KIW	ori	KIW_Block10-147_2016-01-18T10-21	A
2.198016936	imm	0.467829236	F	KIW	ori	KIW_Block10-147_2016-01-18T10-21	A
11.57022304	btwn	0.26602642	F	KIW	ori	KIW_Block10-147_2016-01-18T10-21	A
2.334257539	imm	0.324220045	F	KIW	ori	KIW_Block10-147_2016-01-18T10-21	A
6.468590559	btwn	0.259050821	F	KIW	ori	KIW_Block10-147_2016-01-18T10-21	A
7.073145966	btwn	0.200700166	F	KIW	ori	KIW_Block10-147_2016-01-18T10-21	A
17.07239716	btwn	0.324094276	F	KIW	ori	KIW_Block10-147_2016-01-18T10-21	A
33.66261165	mov	0.430583082	F	KIW	ori	KIW_Block10-147_2016-01-18T10-21	A
18.74694902	btwn	0.295829864	F	KIW	ori	KIW_Block10-147_2016-01-18T10-21	A
22.22001451	mov	0.534318615	F	KIW	ori	KIW_Block10-147_2016-01-18T10-21	A
16.74650665	btwn	0.5450152	F	KIW	ori	KIW_Block10-147_2016-01-18T10-21	A
20.53056458	mov	0.515381398	F	KIW	ori	KIW_Block10-147_2016-01-18T10-21	A
18.04071284	btwn	0.533055116	F	KIW	ori	KIW_Block10-147_2016-01-18T10-21	A
21.64979393	mov	0.355232156	F	KIW	ori	KIW_Block10-147_2016-01-18T10-21	A
20.24551179	mov	0.658160781	F	KIW	ori	KIW_Block10-147_2016-01-18T10-21	A
15.33920288	btwn	0.402396652	F	KIW	ori	KIW_Block10-147_2016-01-18T10-21	A
17.36070207	btwn	0.359561997	F	KIW	ori	KIW_Block10-147_2016-01-18T10-21	A
18.23661195	btwn	0.453538001	F	KIW	ori	KIW_Block10-147_2016-01-18T10-21	A
17.62517212	btwn	0.498719005	F	KIW	ori	KIW_Block10-147_2016-01-18T10-21	A
15.4252217	btwn	0.297378245	F	KIW	ori	KIW_Block10-147_2016-01-18T10-21	A
31.59768793	mov	0.399303051	F	KIW	ori	KIW_Block10-147_2016-01-18T10-21	A
15.09789458	btwn	0.289931704	F	KIW	ori	KIW_Block10-147_2016-01-18T10-21	A
8.575948229	btwn	0.318957035	F	KIW	ori	KIW_Block10-147_2016-01-18T10-21	A
29.19853771	mov	0.300513689	F	KIW	ori	KIW_Block10-147_2016-01-18T10-21	A
11.10115637	btwn	0.466405865	F	KIW	ori	KIW_Block10-147_2016-01-18T10-21	A
4.310726604	imm	0.297033823	F	KIW	ori	KIW_Block10-147_2016-01-18T10-21	A
14.1854104	btwn	0.483792644	F	KIW	ori	KIW_Block10-147_2016-01-18T10-21	A
10.63350835	btwn	0.394979646	F	KIW	ori	KIW_Block10-147_2016-01-18T10-21	A
4.742392685	imm	0.171382565	F	KIW	ori	KIW_Block10-147_2016-01-18T10-21	A
3.873930909	imm	0.315335544	F	KIW	ori	KIW_Block10-147_2016-01-18T10-21	A
6.429551439	btwn	0.347532112	F	KIW	ori	KIW_Block10-147_2016-01-18T10-21	A
15.9207053	btwn	0.685001887	F	KIW	ori	KIW_Block10-147_2016-01-18T10-21	A
3.551518327	imm	0.528259772	F	KIW	ori	KIW_Block10-147_2016-01-18T10-21	A
2.995505746	imm	0.422448501	F	KIW	ori	KIW_Block10-147_2016-01-18T10-21	A
10.93605405	btwn	0.282709944	F	KIW	ori	KIW_Block10-147_2016-01-18T10-21	A
22.22533937	mov	0.642849452	F	KIW	ori	KIW_Block10-147_2016-01-18T10-21	A
24.70164914	mov	0.508854411	F	KIW	ori	KIW_Block10-147_2016-01-18T10-21	A
18.46873573	btwn	0.466579401	F	KIW	ori	KIW_Block10-147_2016-01-18T10-21	A
21.91928122	mov	0.531509603	F	KIW	ori	KIW_Block10-147_2016-01-18T10-21	A
18.37876672	btwn	0.483120006	F	KIW	ori	KIW_Block10-147_2016-01-18T10-21	A
15.33032776	btwn	0.280767361	F	KIW	ori	KIW_Block10-147_2016-01-18T10-21	A
2.263367853	imm	0.341060543	F	KIW	ori	KIW_Block10-147_2016-01-18T10-21	A
13.66939663	btwn	0.403003521	F	KIW	ori	KIW_Block10-147_2016-01-18T10-21	A
33.76407393	mov	0.530004214	F	KIW	ori	KIW_Block10-147_2016-01-18T10-21	A
12.85909318	btwn	0.618724129	F	KIW	ori	KIW_Block10-147_2016-01-18T10-21	A
2.407726431	imm	0.281158897	F	KIW	ori	KIW_Block10-147_2016-01-18T10-21	A
1.733775508	imm	0.224767694	F	KIW	ori	KIW_Block10-147_2016-01-18T10-21	A
0.907010651	imm	0.500402243	F	KIW	ori	KIW_Block10-147_2016-01-18T10-21	A
0.9492453	imm	0.418160042	F	KIW	ori	KIW_Block10-147_2016-01-18T10-21	A
1.049325898	imm	0.39040271	F	KIW	ori	KIW_Block10-147_2016-01-18T10-21	A
1.217666489	imm	0.367310148	F	KIW	ori	KIW_Block10-147_2016-01-18T10-21	A
5.432767987	btwn	0.305699599	F	KIW	ori	KIW_Block10-147_2016-01-18T10-21	A
2.020757585	imm	0.291688649	F	KIW	ori	KIW_Block10-147_2016-01-18T10-21	A
3.04262074	imm	0.33541839	F	KIW	ori	KIW_Block10-147_2016-01-18T10-21	A
0.539569531	imm	0.346632896	F	KIW	ori	KIW_Block10-147_2016-01-18T10-21	A
2.419584086	imm	0.339845151	F	KIW	ori	KIW_Block10-147_2016-01-18T10-21	A
13.7784295	btwn	0.185007539	F	KIW	ori	KIW_Block10-147_2016-01-18T10-21	A
10.70111765	btwn	0.693551479	F	KIW	ori	KIW_Block10-147_2016-01-18T10-21	A
22.48421587	mov	0.368491426	F	KIW	ori	KIW_Block10-147_2016-01-18T10-21	A
18.64248734	btwn	0.529542541	F	KIW	ori	KIW_Block10-147_2016-01-18T10-21	A
15.85180683	btwn	0.567102153	F	KIW	ori	KIW_Block10-147_2016-01-18T10-21	A
12.72352668	btwn	0.701043827	F	KIW	ori	KIW_Block10-147_2016-01-18T10-21	A
17.26474969	btwn	0.514932666	F	KIW	ori	KIW_Block10-147_2016-01-18T10-21	A
6.009533012	btwn	0.429866351	F	KIW	ori	KIW_Block10-147_2016-01-18T10-21	A
4.295985612	imm	0.325178888	F	KIW	ori	KIW_Block10-147_2016-01-18T10-21	A
16.70340015	btwn	0.289914395	F	KIW	ori	KIW_Block10-147_2016-01-18T10-21	A
13.38496196	btwn	0.37282364	F	KIW	ori	KIW_Block10-147_2016-01-18T10-21	A
5.00178305	btwn	0.274087215	F	KIW	ori	KIW_Block10-147_2016-01-18T10-21	A
4.034465997	imm	0.328360401	F	KIW	ori	KIW_Block10-147_2016-01-18T10-21	A
8.37793468	btwn	0.439903422	F	KIW	ori	KIW_Block10-147_2016-01-18T10-21	A
21.3830752	mov	0.450175738	F	KIW	ori	KIW_Block10-147_2016-01-18T10-21	A
11.67500671	btwn	0.472479088	F	KIW	ori	KIW_Block10-147_2016-01-18T10-21	A
25.26571292	mov	0.708372072	F	KIW	ori	KIW_Block10-147_2016-01-18T10-21	A
24.59331551	mov	0.594777078	F	KIW	ori	KIW_Block10-147_2016-01-18T10-21	A
5.057850356	btwn	0.320705275	F	KIW	ori	KIW_Block10-147_2016-01-18T10-21	A
10.45442214	btwn	0.141959558	F	KIW	ori	KIW_Block10-147_2016-01-18T10-21	A
13.23211024	btwn	0.157476907	F	KIW	ori	KIW_Block10-147_2016-01-18T10-21	A
12.45226637	btwn	0.318633607	F	KIW	ori	KIW_Block10-147_2016-01-18T10-21	A
42.23956718	mov	0.476499495	F	KIW	ori	KIW_Block10-147_2016-01-18T10-21	A
26.18413328	mov	0.253044521	F	KIW	ori	KIW_Block10-147_2016-01-18T10-21	A
22.2542201	mov	0.749464322	F	KIW	ori	KIW_Block10-147_2016-01-18T10-21	A
19.13365425	btwn	0.489151619	F	KIW	ori	KIW_Block10-147_2016-01-18T10-21	A
14.77276265	btwn	0.547089879	F	KIW	ori	KIW_Block10-147_2016-01-18T10-21	A
10.8068649	btwn	0.456265553	F	KIW	ori	KIW_Block10-147_2016-01-18T10-21	A
20.375286	mov	0.35503317	F	KIW	ori	KIW_Block10-147_2016-01-18T10-21	A
26.39558558	mov	0.603016375	F	KIW	ori	KIW_Block10-147_2016-01-18T10-21	A
11.58503824	btwn	0.736714772	F	KIW	ori	KIW_Block10-147_2016-01-18T10-21	A
14.53691377	btwn	0.519444398	F	KIW	ori	KIW_Block10-147_2016-01-18T10-21	A
24.92258472	mov	0.500816041	F	KIW	ori	KIW_Block10-147_2016-01-18T10-21	A
17.47020801	btwn	0.555703735	F	KIW	ori	KIW_Block10-147_2016-01-18T10-21	A
12.69705873	btwn	0.392546435	F	KIW	ori	KIW_Block10-147_2016-01-18T10-21	A
4.466787108	imm	0.301327947	F	KIW	ori	KIW_Block10-147_2016-01-18T10-21	A
7.292502071	btwn	0.398413189	F	KIW	ori	KIW_Block10-147_2016-01-18T10-21	A
7.230666163	btwn	0.325991031	F	KIW	ori	KIW_Block10-147_2016-01-18T10-21	A
28.14902286	mov	0.467526854	F	KIW	ori	KIW_Block10-147_2016-01-18T10-21	A
17.02414586	btwn	0.577623281	F	KIW	ori	KIW_Block10-147_2016-01-18T10-21	A
22.77360019	mov	0.541787014	F	KIW	ori	KIW_Block10-147_2016-01-18T10-21	A
16.62648653	btwn	0.375924994	F	KIW	ori	KIW_Block10-147_2016-01-18T10-21	A
11.06830501	btwn	0.320594812	F	KIW	ori	KIW_Block10-147_2016-01-18T10-21	A
35.7022991	mov	0.352058174	F	KIW	ori	KIW_Block10-147_2016-01-18T10-21	A
18.50555923	btwn	0.479885953	F	KIW	ori	KIW_Block10-147_2016-01-18T10-21	A
29.24265284	mov	0.579896391	F	KIW	ori	KIW_Block10-147_2016-01-18T10-21	A
19.2647807	btwn	0.428680868	F	KIW	ori	KIW_Block10-147_2016-01-18T10-21	A
23.3892773	mov	0.699994846	F	KIW	ori	KIW_Block10-147_2016-01-18T10-21	A
24.65645069	mov	0.609002538	F	KIW	ori	KIW_Block10-147_2016-01-18T10-21	A
22.0222287	mov	0.536490401	F	KIW	ori	KIW_Block10-147_2016-01-18T10-21	A
31.42730893	mov	0.443588427	F	KIW	ori	KIW_Block10-147_2016-01-18T10-21	A
26.53364434	mov	0.728799229	F	KIW	ori	KIW_Block10-147_2016-01-18T10-21	A
20.11372152	mov	0.40584405	F	KIW	ori	KIW_Block10-147_2016-01-18T10-21	A
10.15913633	btwn	0.3126799	F	KIW	ori	KIW_Block10-147_2016-01-18T10-21	A
29.53987784	mov	0.433392591	F	KIW	ori	KIW_Block10-147_2016-01-18T10-21	A
20.20508562	mov	0.224895894	F	KIW	ori	KIW_Block10-147_2016-01-18T10-21	A
18.25639414	btwn	0.303169601	F	KIW	ori	KIW_Block10-147_2016-01-18T10-21	A
4.278483323	imm	0.501924889	F	KIW	ori	KIW_Block10-147_2016-01-18T10-21	A
6.810812039	btwn	0.237865945	F	KIW	ori	KIW_Block10-147_2016-01-18T10-21	A
30.21541431	mov	0.427484491	F	KIW	ori	KIW_Block10-147_2016-01-18T10-21	A
21.93180566	mov	0.259869811	F	KIW	ori	KIW_Block10-147_2016-01-18T10-21	A
17.9709283	btwn	0.352598183	F	KIW	ori	KIW_Block10-147_2016-01-18T10-21	A
26.48075875	mov	0.389487226	F	KIW	ori	KIW_Block10-147_2016-01-18T10-21	A
21.44191422	mov	0.393119615	F	KIW	ori	KIW_Block10-147_2016-01-18T10-21	A
12.70149464	btwn	0.290878629	F	KIW	ori	KIW_Block10-147_2016-01-18T10-21	A
14.61806029	btwn	0.537448526	F	KIW	ori	KIW_Block10-147_2016-01-18T10-21	A
6.198154608	btwn	0.365190341	F	KIW	ori	KIW_Block10-147_2016-01-18T10-21	A
6.33438464	btwn	0.211798162	F	KIW	ori	KIW_Block10-147_2016-01-18T10-21	A
22.84976542	mov	0.614468919	F	KIW	ori	KIW_Block10-147_2016-01-18T10-21	A
10.61935415	btwn	0.400309384	F	KIW	ori	KIW_Block10-147_2016-01-18T10-21	A
7.396259457	btwn	0.392822303	F	KIW	ori	KIW_Block10-147_2016-01-18T10-21	A
7.749215776	btwn	0.467903093	F	KIW	ori	KIW_Block10-147_2016-01-18T10-21	A
7.883313701	btwn	0.236194225	F	KIW	ori	KIW_Block10-147_2016-01-18T10-21	A
13.42495452	btwn	0.216706965	F	KIW	ori	KIW_Block10-147_2016-01-18T10-21	A
5.006073242	btwn	0.306331981	F	KIW	ori	KIW_Block10-147_2016-01-18T10-21	A
3.18849466	imm	0.226340918	F	KIW	ori	KIW_Block10-147_2016-01-18T10-21	A
9.982803747	btwn	0.378696979	F	KIW	ori	KIW_Block10-147_2016-01-18T10-21	A
20.23485541	mov	0.470066345	F	KIW	ori	KIW_Block10-147_2016-01-18T10-21	A
10.47949936	btwn	0.67407501	F	KIW	ori	KIW_Block10-147_2016-01-18T10-21	A
25.63080162	mov	0.656893266	F	KIW	ori	KIW_Block10-147_2016-01-18T10-21	A
23.9396314	mov	0.193653822	F	KIW	ori	KIW_Block10-147_2016-01-18T10-21	A
8.375382856	btwn	0.41515398	F	KIW	ori	KIW_Block10-147_2016-01-18T10-21	A
33.74170668	mov	0.70020989	F	KIW	ori	KIW_Block10-147_2016-01-18T10-21	A
20.47481614	mov	0.295674342	F	KIW	ori	KIW_Block10-147_2016-01-18T10-21	A
19.58407305	btwn	0.626603366	F	KIW	ori	KIW_Block10-147_2016-01-18T10-21	A
5.858149965	btwn	0.516241888	F	KIW	ori	KIW_Block10-147_2016-01-18T10-21	A
31.06415904	mov	0.483777633	F	KIW	ori	KIW_Block10-147_2016-01-18T10-21	A
23.21294599	mov	0.801541398	F	KIW	ori	KIW_Block10-147_2016-01-18T10-21	A
23.63350474	mov	0.629468836	F	KIW	ori	KIW_Block10-147_2016-01-18T10-21	A
3.518195601	imm	0.425547324	F	KIW	ori	KIW_Block10-147_2016-01-18T10-21	A
1.904100041	imm	0.150345138	F	KIW	ori	KIW_Block10-147_2016-01-18T10-21	A
10.5920195	btwn	0.253902049	F	KIW	ori	KIW_Block10-147_2016-01-18T10-21	A
20.61195635	mov	0.444292915	F	KIW	ori	KIW_Block10-147_2016-01-18T10-21	A
9.845963569	btwn	0.56316094	F	KIW	ori	KIW_Block10-147_2016-01-18T10-21	A
12.88042608	btwn	0.226186489	F	KIW	ori	KIW_Block10-147_2016-01-18T10-21	A
5.326925611	btwn	0.204715643	F	KIW	ori	KIW_Block10-147_2016-01-18T10-21	A
5.766256625	btwn	0.147479991	F	KIW	ori	KIW_Block10-147_2016-01-18T10-21	A
2.531683751	imm	0.460672192	F	KIW	ori	KIW_Block10-147_2016-01-18T10-21	A
2.022304812	imm	0.538873062	F	KIW	ori	KIW_Block10-147_2016-01-18T10-21	A
1.918458618	imm	0.345041337	F	KIW	ori	KIW_Block10-147_2016-01-18T10-21	A
1.228861239	imm	0.224248443	F	KIW	ori	KIW_Block10-147_2016-01-18T10-21	A
13.01265675	btwn	0.65021259	F	KIW	ori	KIW_Block10-147_2016-01-18T10-21	A
28.07484183	mov	0.586085412	F	KIW	ori	KIW_Block10-147_2016-01-18T10-21	A
15.54558962	btwn	0.569974134	F	KIW	ori	KIW_Block10-147_2016-01-18T10-21	A
17.49581785	btwn	0.496014033	F	KIW	ori	KIW_Block10-147_2016-01-18T10-21	A
5.413465304	btwn	0.407758286	F	KIW	ori	KIW_Block10-147_2016-01-18T10-21	A
20.89455426	mov	0.516784788	F	KIW	ori	KIW_Block10-147_2016-01-18T10-21	A
20.4358857	mov	0.554278924	F	KIW	ori	KIW_Block10-147_2016-01-18T10-21	A
20.47577098	mov	0.727170891	F	KIW	ori	KIW_Block10-147_2016-01-18T10-21	A
16.933188	btwn	0.636767749	F	KIW	ori	KIW_Block10-147_2016-01-18T10-21	A
26.73533649	mov	0.286679256	F	KIW	ori	KIW_Block10-147_2016-01-18T10-21	A
12.82703442	btwn	0.406654445	F	KIW	ori	KIW_Block10-147_2016-01-18T10-21	A
3.999919589	imm	0.55943587	F	KIW	ori	KIW_Block10-147_2016-01-18T10-21	A
7.971556876	btwn	0.474634627	F	KIW	ori	KIW_Block10-147_2016-01-18T10-21	A
19.60383498	btwn	0.590538122	F	KIW	ori	KIW_Block10-147_2016-01-18T10-21	A
11.29953891	btwn	0.575393675	F	KIW	ori	KIW_Block10-147_2016-01-18T10-21	A
4.035250054	imm	0.548405133	F	KIW	ori	KIW_Block10-147_2016-01-18T10-21	A
6.15799665	btwn	0.30180875	F	KIW	ori	KIW_Block10-147_2016-01-18T10-21	A
5.762549313	btwn	0.165722569	F	KIW	ori	KIW_Block10-147_2016-01-18T10-21	A
6.564612346	btwn	0.178791792	F	KIW	ori	KIW_Block10-147_2016-01-18T10-21	A
9.371451136	btwn	0.325319016	F	KIW	ori	KIW_Block10-147_2016-01-18T10-21	A
22.64072753	mov	0.153644678	F	KIW	ori	KIW_Block10-147_2016-01-18T10-21	A
4.457571534	imm	0.405712335	F	KIW	ori	KIW_Block10-147_2016-01-18T10-21	A
34.0578873	mov	0.399702502	F	KIW	ori	KIW_Block10-147_2016-01-18T10-21	A
24.58821857	mov	0.365365571	F	KIW	ori	KIW_Block10-147_2016-01-18T10-21	A
14.79677121	btwn	0.563910896	F	KIW	ori	KIW_Block10-147_2016-01-18T10-21	A
3.580590568	imm	0.465284064	F	KIW	ori	KIW_Block10-147_2016-01-18T10-21	A
14.27892776	btwn	0.444956991	F	KIW	ori	KIW_Block10-147_2016-01-18T10-21	A
45.91593368	mov	0.484768871	F	KIW	ori	KIW_Block10-147_2016-01-18T10-21	A
24.87005221	mov	0.399417263	F	KIW	ori	KIW_Block10-147_2016-01-18T10-21	A
21.73425924	mov	0.544983397	F	KIW	ori	KIW_Block10-147_2016-01-18T10-21	A
23.12388353	mov	0.283901369	F	KIW	ori	KIW_Block10-147_2016-01-18T10-21	A
10.3834382	btwn	0.507917019	F	KIW	ori	KIW_Block10-147_2016-01-18T10-21	A
3.091272118	imm	0.159052694	F	KIW	ori	KIW_Block10-147_2016-01-18T10-21	A
2.194992012	imm	0.440857414	F	KIW	ori	KIW_Block10-147_2016-01-18T10-21	A
12.35507893	btwn	0.205840043	F	KIW	ori	KIW_Block10-147_2016-01-18T10-21	A
4.303914582	imm	0.22507356	F	KIW	ori	KIW_Block10-147_2016-01-18T10-21	A
24.25493985	mov	0.383331323	F	KIW	ori	KIW_Block10-147_2016-01-18T10-21	A
16.42951119	btwn	0.510026398	F	KIW	ori	KIW_Block10-147_2016-01-18T10-21	A
18.80050781	btwn	0.478981578	F	KIW	ori	KIW_Block10-147_2016-01-18T10-21	A
14.11414912	btwn	0.435554038	F	KIW	ori	KIW_Block10-147_2016-01-18T10-21	A
5.308195451	btwn	0.549068413	F	KIW	ori	KIW_Block10-147_2016-01-18T10-21	A
13.25169793	btwn	0.381290868	F	KIW	ori	KIW_Block10-147_2016-01-18T10-21	A
20.58073668	mov	0.34696982	F	KIW	ori	KIW_Block10-147_2016-01-18T10-21	A
20.83199545	mov	0.565338705	F	KIW	ori	KIW_Block10-147_2016-01-18T10-21	A
12.60080546	btwn	0.449545673	F	KIW	ori	KIW_Block10-147_2016-01-18T10-21	A
19.65528363	btwn	0.208971865	F	KIW	ori	KIW_Block10-147_2016-01-18T10-21	A
15.06632654	btwn	0.577221367	F	KIW	ori	KIW_Block10-147_2016-01-18T10-21	A
13.56773044	btwn	0.59415051	F	KIW	ori	KIW_Block10-147_2016-01-18T10-21	A
11.12731961	btwn	0.712177343	F	KIW	ori	KIW_Block10-147_2016-01-18T10-21	A
18.24492901	btwn	0.47793615	F	KIW	ori	KIW_Block10-147_2016-01-18T10-21	A
17.91075425	btwn	0.679775499	F	KIW	ori	KIW_Block10-147_2016-01-18T10-21	A
5.929813837	btwn	0.194673655	F	KIW	ori	KIW_Block10-147_2016-01-18T10-21	A
4.782803443	imm	0.342895848	F	KIW	ori	KIW_Block10-147_2016-01-18T10-21	A
1.087886683	imm	0.470384579	F	KIW	ori	KIW_Block10-147_2016-01-18T10-21	A
1.557084845	imm	0.280928204	F	KIW	ori	KIW_Block10-147_2016-01-18T10-21	A
25.25141923	mov	0.542595851	F	KIW	ori	KIW_Block10-147_2016-01-18T10-21	A
25.6109104	mov	0.551796773	F	KIW	ori	KIW_Block10-147_2016-01-18T10-21	A
6.355567397	btwn	0.403927887	F	KIW	ori	KIW_Block10-147_2016-01-18T10-21	A
3.571251636	imm	0.521071532	F	KIW	ori	KIW_Block10-147_2016-01-18T10-21	A
10.75555991	btwn	0.596745597	F	KIW	ori	KIW_Block10-147_2016-01-18T10-21	A
17.4034839	btwn	0.444011943	F	KIW	ori	KIW_Block10-147_2016-01-18T10-21	A
13.43387696	btwn	0.486963939	F	KIW	ori	KIW_Block10-147_2016-01-18T10-21	A
8.737412062	btwn	0.586927026	F	KIW	ori	KIW_Block10-147_2016-01-18T10-21	A
1.92710319	imm	0.300565282	F	KIW	ori	KIW_Block10-147_2016-01-18T10-21	A
1.661755033	imm	0.403691342	F	KIW	ori	KIW_Block10-147_2016-01-18T10-21	A
2.049328091	imm	0.517791326	F	KIW	ori	KIW_Block10-147_2016-01-18T10-21	A
7.209741296	btwn	0.531442733	F	KIW	ori	KIW_Block10-147_2016-01-18T10-21	A
6.193522507	btwn	0.660509134	F	KIW	ori	KIW_Block10-147_2016-01-18T10-21	A
6.648571759	btwn	0.27864878	F	KIW	ori	KIW_Block10-147_2016-01-18T10-21	A
4.233162509	imm	0.145070666	F	KIW	ori	KIW_Block10-147_2016-01-18T10-21	A
5.513246957	btwn	0.624394201	F	KIW	ori	KIW_Block10-147_2016-01-18T10-21	A
22.03118874	mov	0.43357098	F	KIW	ori	KIW_Block10-147_2016-01-18T10-21	A
7.151278937	btwn	0.432920757	F	KIW	ori	KIW_Block10-147_2016-01-18T10-21	A
32.85427366	mov	0.453850687	F	KIW	ori	KIW_Block10-147_2016-01-18T10-21	A
16.7405765	btwn	0.253478337	F	KIW	ori	KIW_Block10-147_2016-01-18T10-21	A
15.87845448	btwn	0.462170944	F	KIW	ori	KIW_Block10-147_2016-01-18T10-21	A
10.88662524	btwn	0.521349078	F	KIW	ori	KIW_Block10-147_2016-01-18T10-21	A
8.45819531	btwn	0.721573591	F	KIW	ori	KIW_Block10-147_2016-01-18T10-21	A
5.573295846	btwn	0.428970795	F	KIW	ori	KIW_Block10-147_2016-01-18T10-21	A
4.415968899	imm	0.399169699	F	KIW	ori	KIW_Block10-147_2016-01-18T10-21	A
3.700193781	imm	0.276028189	F	KIW	ori	KIW_Block10-147_2016-01-18T10-21	A
1.032450115	imm	0.437095138	F	KIW	ori	KIW_Block10-147_2016-01-18T10-21	A
0.176705397	imm	0.254187663	F	KIW	ori	KIW_Block10-147_2016-01-18T10-21	A
0.228732976	imm	0.364727404	F	KIW	ori	KIW_Block10-147_2016-01-18T10-21	A
0.147811975	imm	0.536991721	F	KIW	ori	KIW_Block10-147_2016-01-18T10-21	A
0.017892793	imm	0.408138535	F	KIW	ori	KIW_Block10-147_2016-01-18T10-21	A
0.033847289	imm	0.542861996	F	KIW	ori	KIW_Block10-147_2016-01-18T10-21	A
0.190893873	imm	0.25360315	F	KIW	ori	KIW_Block10-147_2016-01-18T10-21	A
0.055136352	imm	0.141545142	F	KIW	ori	KIW_Block10-147_2016-01-18T10-21	A
1.019347401	imm	0.11648298	F	KIW	ori	KIW_Block10-147_2016-01-18T10-21	A
5.359173159	btwn	0.529503372	F	KIW	ori	KIW_Block10-147_2016-01-18T10-21	A
0.270612531	imm	0.151718727	F	KIW	ori	KIW_Block10-147_2016-01-18T10-21	A
0.145721252	imm	0.445209464	F	KIW	ori	KIW_Block10-147_2016-01-18T10-21	A
2.851905053	imm	0.284974425	F	KIW	ori	KIW_Block10-147_2016-01-18T10-21	A
8.583282863	btwn	0.320519933	F	KIW	ori	KIW_Block10-147_2016-01-18T10-21	A
11.09815168	btwn	0.369243787	F	KIW	ori	KIW_Block10-147_2016-01-18T10-21	A
10.15456626	btwn	0.619630139	F	KIW	ori	KIW_Block10-147_2016-01-18T10-21	A
9.534967832	btwn	0.421478031	F	KIW	ori	KIW_Block10-147_2016-01-18T10-21	A
8.733784193	btwn	0.27796514	F	KIW	ori	KIW_Block10-147_2016-01-18T10-21	A
2.160837294	imm	0.162021204	F	KIW	ori	KIW_Block10-147_2016-01-18T10-21	A
6.929932815	btwn	0.499866969	F	KIW	ori	KIW_Block10-147_2016-01-18T10-21	A
21.53195575	mov	0.447474638	F	KIW	ori	KIW_Block10-147_2016-01-18T10-21	A
11.15875726	btwn	0.622484015	F	KIW	ori	KIW_Block10-147_2016-01-18T10-21	A
14.87905585	btwn	0.518787174	F	KIW	ori	KIW_Block10-147_2016-01-18T10-21	A
5.424107931	btwn	0.42597648	F	KIW	ori	KIW_Block10-147_2016-01-18T10-21	A
0.674498403	imm	0.388441237	F	KIW	ori	KIW_Block10-147_2016-01-18T10-21	A
0.747268367	imm	0.234265039	F	KIW	ori	KIW_Block10-147_2016-01-18T10-21	A
0.352063836	imm	0.548791459	F	KIW	ori	KIW_Block10-147_2016-01-18T10-21	A
0.219212544	imm	0.164135889	F	KIW	ori	KIW_Block10-147_2016-01-18T10-21	A
0.103567718	imm	0.217907041	F	KIW	ori	KIW_Block10-147_2016-01-18T10-21	A
0.108080845	imm	0.281078167	F	KIW	ori	KIW_Block10-147_2016-01-18T10-21	A
0.106062109	imm	0.313869789	F	KIW	ori	KIW_Block10-147_2016-01-18T10-21	A
2.292698628	imm	0.414222427	F	KIW	ori	KIW_Block10-147_2016-01-18T10-21	A
10.44139452	btwn	0.333121229	F	KIW	ori	KIW_Block10-147_2016-01-18T10-21	A
4.459717487	imm	0.399200947	F	KIW	ori	KIW_Block10-147_2016-01-18T10-21	A
8.816817688	btwn	0.432837896	F	KIW	ori	KIW_Block10-147_2016-01-18T10-21	A
13.68695	btwn	0.344124562	F	KIW	ori	KIW_Block10-147_2016-01-18T10-21	A
9.856859686	btwn	0.310650228	F	KIW	ori	KIW_Block10-147_2016-01-18T10-21	A
20.98796391	mov	0.459213364	F	KIW	ori	KIW_Block10-147_2016-01-18T10-21	A
15.01741193	btwn	0.228119411	F	KIW	ori	KIW_Block10-147_2016-01-18T10-21	A
7.179777884	btwn	0.536550887	F	KIW	ori	KIW_Block10-147_2016-01-18T10-21	A
0.361227615	imm	0.522336308	F	KIW	ori	KIW_Block10-147_2016-01-18T10-21	A
0.019479851	imm	0.135981228	F	KIW	ori	KIW_Block10-147_2016-01-18T10-21	A
0.33788048	imm	0.339808871	F	KIW	ori	KIW_Block10-147_2016-01-18T10-21	A
0.264582179	imm	0.325381898	F	KIW	ori	KIW_Block10-147_2016-01-18T10-21	A
0.058706451	imm	0.583632082	F	KIW	ori	KIW_Block10-147_2016-01-18T10-21	A
0.037838708	imm	0.190576017	F	KIW	ori	KIW_Block10-147_2016-01-18T10-21	A
0.037579181	imm	0.210117598	F	KIW	ori	KIW_Block10-147_2016-01-18T10-21	A
0.058524058	imm	0.111867934	F	KIW	ori	KIW_Block10-147_2016-01-18T10-21	A
0.046538426	imm	0.210552062	F	KIW	ori	KIW_Block10-147_2016-01-18T10-21	A
0.033263636	imm	0.499496309	F	KIW	ori	KIW_Block10-147_2016-01-18T10-21	A
0.042197863	imm	0.176611016	F	KIW	ori	KIW_Block10-147_2016-01-18T10-21	A
0.02744957	imm	0.597345058	F	KIW	ori	KIW_Block10-147_2016-01-18T10-21	A
0.016743024	imm	0.243638197	F	KIW	ori	KIW_Block10-147_2016-01-18T10-21	A
0.031585284	imm	0.604213671	F	KIW	ori	KIW_Block10-147_2016-01-18T10-21	A
3.162201927	imm	0.304547163	F	KIW	ori	KIW_Block10-147_2016-01-18T10-21	A
1.698215457	imm	0.365968814	F	KIW	ori	KIW_Block10-147_2016-01-18T10-21	A
0.185154401	imm	0.519404457	F	KIW	ori	KIW_Block10-147_2016-01-18T10-21	A
0.927705397	imm	0.151196263	F	KIW	ori	KIW_Block10-147_2016-01-18T10-21	A
0.626270987	imm	0.354888378	F	KIW	ori	KIW_Block10-147_2016-01-18T10-21	A
0.051095596	imm	0.56128611	F	KIW	ori	KIW_Block10-147_2016-01-18T10-21	A
0.050007804	imm	0.36020678	F	KIW	ori	KIW_Block10-147_2016-01-18T10-21	A
0.073988527	imm	0.282821534	F	KIW	ori	KIW_Block10-147_2016-01-18T10-21	A
1.522385868	imm	0.320870335	F	KIW	ori	KIW_Block10-147_2016-01-18T10-21	A
12.3292476	btwn	0.40160844	F	KIW	ori	KIW_Block10-147_2016-01-18T10-21	A
32.50840141	mov	0.384534642	F	KIW	ori	KIW_Block10-147_2016-01-18T10-21	A
12.2377621	btwn	0.406922634	F	KIW	ori	KIW_Block10-147_2016-01-18T10-21	A
29.5093457	mov	0.38890758	F	KIW	ori	KIW_Block10-147_2016-01-18T10-21	A
22.31778205	mov	0.497213841	F	KIW	ori	KIW_Block10-147_2016-01-18T10-21	A
4.828383826	imm	0.539652677	F	KIW	ori	KIW_Block10-147_2016-01-18T10-21	A
4.393948823	imm	0.460777707	F	KIW	ori	KIW_Block10-147_2016-01-18T10-21	A
10.58952707	btwn	0.356342114	F	KIW	ori	KIW_Block10-147_2016-01-18T10-21	A
17.94689406	btwn	0.303656593	F	KIW	ori	KIW_Block10-147_2016-01-18T10-21	A
15.87498752	btwn	0.053677133	F	KIW	ori	KIW_Block10-147_2016-01-18T10-21	A
10.58420773	btwn	0.541461448	F	KIW	ori	KIW_Block10-147_2016-01-18T10-21	A
26.83696809	mov	0.491961359	F	KIW	ori	KIW_Block10-147_2016-01-18T10-21	A
14.34488866	btwn	0.446375506	F	KIW	ori	KIW_Block10-147_2016-01-18T10-21	A
5.456504335	btwn	0.433140087	F	KIW	ori	KIW_Block10-147_2016-01-18T10-21	A
0.281418832	imm	0.35490607	F	KIW	ori	KIW_Block10-147_2016-01-18T10-21	A
0.23900491	imm	0.315427798	F	KIW	ori	KIW_Block10-147_2016-01-18T10-21	A
0.166331359	imm	0.58427263	F	KIW	ori	KIW_Block10-147_2016-01-18T10-21	A
0.217423952	imm	0.182449125	F	KIW	ori	KIW_Block10-147_2016-01-18T10-21	A
0.086028089	imm	0.155373213	F	KIW	ori	KIW_Block10-147_2016-01-18T10-21	A
0.134235365	imm	0.381555899	F	KIW	ori	KIW_Block10-147_2016-01-18T10-21	A
0.675745674	imm	0.515606002	F	KIW	ori	KIW_Block10-147_2016-01-18T10-21	A
0.179006123	imm	0.30523517	F	KIW	ori	KIW_Block10-147_2016-01-18T10-21	A
0.119693579	imm	0.412402301	F	KIW	ori	KIW_Block10-147_2016-01-18T10-21	A
0.084107221	imm	0.2080626	F	KIW	ori	KIW_Block10-147_2016-01-18T10-21	A
0.102359027	imm	0.133342463	F	KIW	ori	KIW_Block10-147_2016-01-18T10-21	A
0.04794729	imm	0.272084812	F	KIW	ori	KIW_Block10-147_2016-01-18T10-21	A
0.034060477	imm	0.234040209	F	KIW	ori	KIW_Block10-147_2016-01-18T10-21	A
0.051552148	imm	0.243610217	F	KIW	ori	KIW_Block10-147_2016-01-18T10-21	A
0.091040211	imm	0.354923122	F	KIW	ori	KIW_Block10-147_2016-01-18T10-21	A
0.13824288	imm	0.327764681	F	KIW	ori	KIW_Block10-147_2016-01-18T10-21	A
0.111078924	imm	0.219438036	F	KIW	ori	KIW_Block10-147_2016-01-18T10-21	A
0.040894084	imm	0.422528988	F	KIW	ori	KIW_Block10-147_2016-01-18T10-21	A
0.075836862	imm	0.288117475	F	KIW	ori	KIW_Block10-147_2016-01-18T10-21	A
0.08351307	imm	0.396189626	F	KIW	ori	KIW_Block10-147_2016-01-18T10-21	A
0.030786914	imm	0.17390943	F	KIW	ori	KIW_Block10-147_2016-01-18T10-21	A
0.037605292	imm	0.237999685	F	KIW	ori	KIW_Block10-147_2016-01-18T10-21	A
0.352356208	imm	0.188358821	F	KIW	ori	KIW_Block10-147_2016-01-18T10-21	A
0.020272693	imm	0.421728992	F	KIW	ori	KIW_Block10-147_2016-01-18T10-21	A
0.048625865	imm	0.486124587	F	KIW	ori	KIW_Block10-147_2016-01-18T10-21	A
0.010653643	imm	0.221128003	F	KIW	ori	KIW_Block10-147_2016-01-18T10-21	A
0.032594995	imm	0.242335813	F	KIW	ori	KIW_Block10-147_2016-01-18T10-21	A
0.010984633	imm	0.270574167	F	KIW	ori	KIW_Block10-147_2016-01-18T10-21	A
0.017434996	imm	0.243492068	F	KIW	ori	KIW_Block10-147_2016-01-18T10-21	A
0.03647385	imm	0.385522818	F	KIW	ori	KIW_Block10-147_2016-01-18T10-21	A
0.028897751	imm	0.297695617	F	KIW	ori	KIW_Block10-147_2016-01-18T10-21	A
0.015946799	imm	0.086446465	F	KIW	ori	KIW_Block10-147_2016-01-18T10-21	A
0.044059935	imm	0.510761959	F	KIW	ori	KIW_Block10-147_2016-01-18T10-21	A
0.038483732	imm	0.55897087	F	KIW	ori	KIW_Block10-147_2016-01-18T10-21	A
0.024777891	imm	0.31144565	F	KIW	ori	KIW_Block10-147_2016-01-18T10-21	A
0.046994491	imm	0.243207768	F	KIW	ori	KIW_Block10-147_2016-01-18T10-21	A
0.024287693	imm	0.181605081	F	KIW	ori	KIW_Block10-147_2016-01-18T10-21	A
0.019878534	imm	0.225008846	F	KIW	ori	KIW_Block10-147_2016-01-18T10-21	A
0.062963375	imm	0.426447552	F	KIW	ori	KIW_Block10-147_2016-01-18T10-21	A
0.058644508	imm	0.287749468	F	KIW	ori	KIW_Block10-147_2016-01-18T10-21	A
0.093613657	imm	0.331615999	F	KIW	ori	KIW_Block10-147_2016-01-18T10-21	A
0.057131977	imm	0.193395164	F	KIW	ori	KIW_Block10-147_2016-01-18T10-21	A
0.05738464	imm	0.380135883	F	KIW	ori	KIW_Block10-147_2016-01-18T10-21	A
0.021811027	imm	0.257004274	F	KIW	ori	KIW_Block10-147_2016-01-18T10-21	A
0.061182314	imm	0.422339353	F	KIW	ori	KIW_Block10-147_2016-01-18T10-21	A
0.015392862	imm	0.249168552	F	KIW	ori	KIW_Block10-147_2016-01-18T10-21	A
0.041297146	imm	0.424511654	F	KIW	ori	KIW_Block10-147_2016-01-18T10-21	A
0.020586634	imm	0.389385859	F	KIW	ori	KIW_Block10-147_2016-01-18T10-21	A
0.037362043	imm	0.355881145	F	KIW	ori	KIW_Block10-147_2016-01-18T10-21	A
0.019035936	imm	0.644752982	F	KIW	ori	KIW_Block10-147_2016-01-18T10-21	A
0.026797315	imm	0.255579205	F	KIW	ori	KIW_Block10-147_2016-01-18T10-21	A
0.012117425	imm	0.302668526	F	KIW	ori	KIW_Block10-147_2016-01-18T10-21	A
0.001707585	imm	0.454181465	F	KIW	ori	KIW_Block10-147_2016-01-18T10-21	A
0.010734482	imm	0.633927296	F	KIW	ori	KIW_Block10-147_2016-01-18T10-21	A
0.008860023	imm	0.270472765	F	KIW	ori	KIW_Block10-147_2016-01-18T10-21	A
0.011569782	imm	0.665123813	F	KIW	ori	KIW_Block10-147_2016-01-18T10-21	A
0.009983136	imm	0.086456483	F	KIW	ori	KIW_Block10-147_2016-01-18T10-21	A
0.015202299	imm	0.262626103	F	KIW	ori	KIW_Block10-147_2016-01-18T10-21	A
0.002675016	imm	0.280544227	F	KIW	ori	KIW_Block10-147_2016-01-18T10-21	A
0.000185244	imm	0.060934999	F	KIW	ori	KIW_Block10-147_2016-01-18T10-21	A
0.011190496	imm	0.182658523	F	KIW	ori	KIW_Block10-147_2016-01-18T10-21	A
0.01824132	imm	0.28556911	F	KIW	ori	KIW_Block10-147_2016-01-18T10-21	A
0.02259614	imm	0.243661915	F	KIW	ori	KIW_Block10-147_2016-01-18T10-21	A
0.007348259	imm	0.411326951	F	KIW	ori	KIW_Block10-147_2016-01-18T10-21	A
0.083768898	imm	0.352722088	F	KIW	ori	KIW_Block10-147_2016-01-18T10-21	A
0.046265505	imm	0.678439989	F	KIW	ori	KIW_Block10-147_2016-01-18T10-21	A
0.083489971	imm	0.482672962	F	KIW	ori	KIW_Block10-147_2016-01-18T10-21	A
0.009073989	imm	0.173060499	F	KIW	ori	KIW_Block10-147_2016-01-18T10-21	A
0.058747277	imm	0.510200382	F	KIW	ori	KIW_Block10-147_2016-01-18T10-21	A
0.049356091	imm	0.174060383	F	KIW	ori	KIW_Block10-147_2016-01-18T10-21	A
0.071391685	imm	0.436136999	F	KIW	ori	KIW_Block10-147_2016-01-18T10-21	A
0.080186686	imm	0.237966995	F	KIW	ori	KIW_Block10-147_2016-01-18T10-21	A
0.046999204	imm	0.376891798	F	KIW	ori	KIW_Block10-147_2016-01-18T10-21	A
0.049459121	imm	0.36322136	F	KIW	ori	KIW_Block10-147_2016-01-18T10-21	A
0.080360576	imm	0.310593398	F	KIW	ori	KIW_Block10-147_2016-01-18T10-21	A
0.056526035	imm	0.272399216	F	KIW	ori	KIW_Block10-147_2016-01-18T10-21	A
0.032408084	imm	0.62779956	F	KIW	ori	KIW_Block10-147_2016-01-18T10-21	A
0.015298403	imm	0.364611588	F	KIW	ori	KIW_Block10-147_2016-01-18T10-21	A
0.007827257	imm	0.273878432	F	KIW	ori	KIW_Block10-147_2016-01-18T10-21	A
0.05227886	imm	0.148728142	F	KIW	ori	KIW_Block10-147_2016-01-18T10-21	A
0.007280236	imm	0.339436195	F	KIW	ori	KIW_Block10-147_2016-01-18T10-21	A
0.005718419	imm	0.250846387	F	KIW	ori	KIW_Block10-147_2016-01-18T10-21	A
0.015668481	imm	0.238465177	F	KIW	ori	KIW_Block10-147_2016-01-18T10-21	A
0.023270866	imm	0.405368751	F	KIW	ori	KIW_Block10-147_2016-01-18T10-21	A
0.016497356	imm	0.33160804	F	KIW	ori	KIW_Block10-147_2016-01-18T10-21	A
0.0320476	imm	0.320048971	F	KIW	ori	KIW_Block10-147_2016-01-18T10-21	A
0.017212176	imm	0.448126141	F	KIW	ori	KIW_Block10-147_2016-01-18T10-21	A
2.468367697	imm	0.114668025	F	KIW	ori	KIW_Block10-147_2016-01-18T10-21	A
0.504877399	imm	0.328485411	F	KIW	ori	KIW_Block10-147_2016-01-18T10-21	A
4.16918258	imm	0.183677805	F	KIW	ori	KIW_Block10-147_2016-01-18T10-21	A
0.714977529	imm	0.241761054	F	KIW	ori	KIW_Block10-147_2016-01-18T10-21	A
0.564654413	imm	0.177829855	F	KIW	ori	KIW_Block10-147_2016-01-18T10-21	A
0.731540215	imm	0.398508472	F	KIW	ori	KIW_Block10-147_2016-01-18T10-21	A
0.46658554	imm	0.389461666	F	KIW	ori	KIW_Block10-147_2016-01-18T10-21	A
0.564579243	imm	0.346331706	F	KIW	ori	KIW_Block10-147_2016-01-18T10-21	A
0.205221635	imm	0.353892376	F	KIW	ori	KIW_Block10-147_2016-01-18T10-21	A
0.114347857	imm	0.211432438	F	KIW	ori	KIW_Block10-147_2016-01-18T10-21	A
0.202845511	imm	0.403957211	F	KIW	ori	KIW_Block10-147_2016-01-18T10-21	A
0.401751599	imm	0.142373405	F	KIW	ori	KIW_Block10-147_2016-01-18T10-21	A
0.129077188	imm	0.33732579	F	KIW	ori	KIW_Block10-147_2016-01-18T10-21	A
0.333164457	imm	0.2445273	F	KIW	ori	KIW_Block10-147_2016-01-18T10-21	A
0.140200273	imm	0.390472211	F	KIW	ori	KIW_Block10-147_2016-01-18T10-21	A
4.09189283	imm	0.432497103	F	KIW	ori	KIW_Block10-147_2016-01-18T10-21	A
1.829979327	imm	0.712885535	F	KIW	ori	KIW_Block10-147_2016-01-18T10-21	A
1.178534889	imm	0.120639942	F	KIW	ori	KIW_Block10-147_2016-01-18T10-21	A
0.722968613	imm	0.25398134	F	KIW	ori	KIW_Block10-147_2016-01-18T10-21	A
1.376340338	imm	0.27930946	F	KIW	ori	KIW_Block10-147_2016-01-18T10-21	A
0.288994117	imm	0.377738881	F	KIW	ori	KIW_Block10-147_2016-01-18T10-21	A
0.261900241	imm	0.327566281	F	KIW	ori	KIW_Block10-147_2016-01-18T10-21	A
0.400244405	imm	0.436316955	F	KIW	ori	KIW_Block10-147_2016-01-18T10-21	A
0.476065864	imm	0.452280791	F	KIW	ori	KIW_Block10-147_2016-01-18T10-21	A
0.142914481	imm	0.083750117	F	KIW	ori	KIW_Block10-147_2016-01-18T10-21	A
0.614117096	imm	0.438608672	F	KIW	ori	KIW_Block10-147_2016-01-18T10-21	A
0.179251749	imm	0.552409743	F	KIW	ori	KIW_Block10-147_2016-01-18T10-21	A
2.211234451	imm	0.457751597	F	KIW	ori	KIW_Block10-147_2016-01-18T10-21	A
4.751031569	imm	0.561694244	F	KIW	ori	KIW_Block10-147_2016-01-18T10-21	A
13.41012291	btwn	0.518589055	F	KIW	ori	KIW_Block10-147_2016-01-18T10-21	A
38.18361994	mov	0.580411089	F	KIW	ori	KIW_Block10-147_2016-01-18T10-21	A
27.22413282	mov	0.249557916	F	KIW	ori	KIW_Block10-147_2016-01-18T10-21	A
13.31343905	btwn	0.549148228	F	KIW	ori	KIW_Block10-147_2016-01-18T10-21	A
2.366523501	imm	0.470618918	F	KIW	ori	KIW_Block10-147_2016-01-18T10-21	A
2.115390487	imm	0.495038646	F	KIW	ori	KIW_Block10-147_2016-01-18T10-21	A
0.504851839	imm	0.477517079	F	KIW	ori	KIW_Block10-147_2016-01-18T10-21	A
2.054488836	imm	0.248206777	F	KIW	ori	KIW_Block10-147_2016-01-18T10-21	A
0.900756063	imm	0.353656943	F	KIW	ori	KIW_Block10-147_2016-01-18T10-21	A
0.89390925	imm	0.126493278	F	KIW	ori	KIW_Block10-147_2016-01-18T10-21	A
2.155372521	imm	0.274373897	F	KIW	ori	KIW_Block10-147_2016-01-18T10-21	A
3.683716756	imm	0.303252379	F	KIW	ori	KIW_Block10-147_2016-01-18T10-21	A
1.423498196	imm	0.581147191	F	KIW	ori	KIW_Block10-147_2016-01-18T10-21	A
0.944239569	imm	0.290501813	F	KIW	ori	KIW_Block10-147_2016-01-18T10-21	A
1.286766898	imm	0.195040268	F	KIW	ori	KIW_Block10-147_2016-01-18T10-21	A
0.789542335	imm	0.308886145	F	KIW	ori	KIW_Block10-147_2016-01-18T10-21	A
1.738937886	imm	0.355894497	F	KIW	ori	KIW_Block10-147_2016-01-18T10-21	A
10.32721102	btwn	0.294074181	F	KIW	ori	KIW_Block10-147_2016-01-18T10-21	A
0.379903198	imm	0.180002854	F	KIW	ori	KIW_Block10-147_2016-01-18T10-21	A
4.057394089	imm	0.177188301	F	KIW	ori	KIW_Block10-147_2016-01-18T10-21	A
1.297720266	imm	0.213687108	F	KIW	ori	KIW_Block10-147_2016-01-18T10-21	A
0.479680012	imm	0.47493279	F	KIW	ori	KIW_Block10-147_2016-01-18T10-21	A
3.622950522	imm	0.256711688	F	KIW	ori	KIW_Block10-147_2016-01-18T10-21	A
2.377722007	imm	0.195123549	F	KIW	ori	KIW_Block10-147_2016-01-18T10-21	A
2.932350248	imm	0.124565891	F	KIW	ori	KIW_Block10-147_2016-01-18T10-21	A
12.08343793	btwn	0.341727197	F	KIW	ori	KIW_Block10-147_2016-01-18T10-21	A
1.969071526	imm	0.357821199	F	KIW	ori	KIW_Block10-147_2016-01-18T10-21	A
4.657197581	imm	0.409118131	F	KIW	ori	KIW_Block10-147_2016-01-18T10-21	A
1.674610573	imm	0.249841497	F	KIW	ori	KIW_Block10-147_2016-01-18T10-21	A
1.606613246	imm	0.202461928	F	KIW	ori	KIW_Block10-147_2016-01-18T10-21	A
3.080492818	imm	0.256182387	F	KIW	ori	KIW_Block10-147_2016-01-18T10-21	A
3.128449379	imm	0.438353609	F	KIW	ori	KIW_Block10-147_2016-01-18T10-21	A
0.644420821	imm	0.52121877	F	KIW	ori	KIW_Block10-147_2016-01-18T10-21	A
1.040652634	imm	0.171534538	F	KIW	ori	KIW_Block10-147_2016-01-18T10-21	A
0.890657819	imm	0.303098092	F	KIW	ori	KIW_Block10-147_2016-01-18T10-21	A
0.634464986	imm	0.512910367	F	KIW	ori	KIW_Block10-147_2016-01-18T10-21	A
4.119017216	imm	0.260065152	F	KIW	ori	KIW_Block10-147_2016-01-18T10-21	A
12.10441603	btwn	0.404645483	F	KIW	ori	KIW_Block10-147_2016-01-18T10-21	A
4.232041155	imm	0.260965296	F	KIW	ori	KIW_Block10-147_2016-01-18T10-21	A
2.394593801	imm	0.512338796	F	KIW	ori	KIW_Block10-147_2016-01-18T10-21	A
1.231685415	imm	0.248808797	F	KIW	ori	KIW_Block10-147_2016-01-18T10-21	A
1.36500659	imm	0.216872219	F	KIW	ori	KIW_Block10-147_2016-01-18T10-21	A
1.351757649	imm	0.355613182	F	KIW	ori	KIW_Block10-147_2016-01-18T10-21	A
2.465429266	imm	0.312413852	F	KIW	ori	KIW_Block10-147_2016-01-18T10-21	A
2.824762301	imm	0.402173642	F	KIW	ori	KIW_Block10-147_2016-01-18T10-21	A
1.163429254	imm	0.310986094	F	KIW	ori	KIW_Block10-147_2016-01-18T10-21	A
1.290003916	imm	0.225544921	F	KIW	ori	KIW_Block10-147_2016-01-18T10-21	A
6.165319324	btwn	0.32652309	F	KIW	ori	KIW_Block10-147_2016-01-18T10-21	A
1.357720623	imm	0.321427515	F	KIW	ori	KIW_Block10-147_2016-01-18T10-21	A
8.517923153	btwn	0.237015728	F	KIW	ori	KIW_Block10-147_2016-01-18T10-21	A
8.325017927	btwn	0.381088019	F	KIW	ori	KIW_Block10-147_2016-01-18T10-21	A
2.118388196	imm	0.315392513	F	KIW	ori	KIW_Block10-147_2016-01-18T10-21	A
0.733196302	imm	0.164114867	F	KIW	ori	KIW_Block10-147_2016-01-18T10-21	A
0.429989636	imm	0.342218584	F	KIW	ori	KIW_Block10-147_2016-01-18T10-21	A
15.46245606	btwn	0.350178856	F	KIW	ori	KIW_Block10-147_2016-01-18T10-21	A
13.32056621	btwn	0.296374109	F	KIW	ori	KIW_Block10-147_2016-01-18T10-21	A
8.641856482	btwn	0.293324061	F	KIW	ori	KIW_Block10-147_2016-01-18T10-21	A
16.01070693	btwn	0.30950062	F	KIW	ori	KIW_Block10-147_2016-01-18T10-21	A
23.18304513	mov	0.368118636	F	KIW	ori	KIW_Block10-147_2016-01-18T10-21	A
10.57171491	btwn	0.295440589	F	KIW	ori	KIW_Block10-147_2016-01-18T10-21	A
10.13233195	btwn	0.298873144	F	KIW	ori	KIW_Block10-147_2016-01-18T10-21	A
1.516299658	imm	0.440941582	F	KIW	ori	KIW_Block10-147_2016-01-18T10-21	A
0.622194636	imm	0.403289826	F	KIW	ori	KIW_Block10-147_2016-01-18T10-21	A
7.424513429	btwn	0.20486448	F	KIW	ori	KIW_Block10-147_2016-01-18T10-21	A
6.040025331	btwn	0.382268376	F	KIW	ori	KIW_Block10-147_2016-01-18T10-21	A
1.665730876	imm	0.389533693	F	KIW	ori	KIW_Block10-147_2016-01-18T10-21	A
20.84817973	mov	0.312599034	F	KIW	ori	KIW_Block10-147_2016-01-18T10-21	A
31.72514151	mov	0.403997977	F	KIW	ori	KIW_Block10-147_2016-01-18T10-21	A
19.90935306	btwn	0.345949999	F	KIW	ori	KIW_Block10-147_2016-01-18T10-21	A
11.76313228	btwn	0.539392501	F	KIW	ori	KIW_Block10-147_2016-01-18T10-21	A
3.359966872	imm	0.429715219	F	KIW	ori	KIW_Block10-147_2016-01-18T10-21	A
7.738697771	btwn	0.59779966	F	KIW	ori	KIW_Block10-147_2016-01-18T10-21	A
1.237970434	imm	0.506247866	F	KIW	ori	KIW_Block10-147_2016-01-18T10-21	A
2.804039985	imm	0.292966527	F	KIW	ori	KIW_Block10-147_2016-01-18T10-21	A
0.696602683	imm	0.603379832	F	KIW	ori	KIW_Block10-147_2016-01-18T10-21	A
0.911175692	imm	0.135770411	F	KIW	ori	KIW_Block10-147_2016-01-18T10-21	A
4.020884934	imm	0.412315735	F	KIW	ori	KIW_Block10-147_2016-01-18T10-21	A
12.39638196	btwn	0.357311366	F	KIW	ori	KIW_Block10-147_2016-01-18T10-21	A
29.97530206	mov	0.501007748	F	KIW	ori	KIW_Block10-147_2016-01-18T10-21	A
23.28039467	mov	0.522277097	F	KIW	ori	KIW_Block10-147_2016-01-18T10-21	A
17.4983964	btwn	0.703214136	F	KIW	ori	KIW_Block10-147_2016-01-18T10-21	A
1.592646795	imm	0.243303134	F	KIW	ori	KIW_Block10-147_2016-01-18T10-21	A
3.448182558	imm	0.304310873	F	KIW	ori	KIW_Block10-147_2016-01-18T10-21	A
0.872053034	imm	0.35301998	F	KIW	ori	KIW_Block10-147_2016-01-18T10-21	A
0.80139176	imm	0.403890607	F	KIW	ori	KIW_Block10-147_2016-01-18T10-21	A
2.476021651	imm	0.287418151	F	KIW	ori	KIW_Block10-147_2016-01-18T10-21	A
1.056336157	imm	0.212178316	F	KIW	ori	KIW_Block10-147_2016-01-18T10-21	A
1.407102305	imm	0.298917149	F	KIW	ori	KIW_Block10-147_2016-01-18T10-21	A
7.889088497	btwn	0.420394207	F	KIW	ori	KIW_Block10-147_2016-01-18T10-21	A
3.846651204	imm	0.53617854	F	KIW	ori	KIW_Block10-147_2016-01-18T10-21	A
11.14992605	btwn	0.661518477	F	KIW	ori	KIW_Block10-147_2016-01-18T10-21	A
5.323536631	btwn	0.521046071	F	KIW	ori	KIW_Block10-147_2016-01-18T10-21	A
2.484405763	imm	0.480315018	F	KIW	ori	KIW_Block10-147_2016-01-18T10-21	A
4.809888262	imm	0.618944032	F	KIW	ori	KIW_Block10-147_2016-01-18T10-21	A
4.823551774	imm	0.463190495	F	KIW	ori	KIW_Block10-147_2016-01-18T10-21	A
4.941722518	imm	0.281434082	F	KIW	ori	KIW_Block10-147_2016-01-18T10-21	A
6.496696544	btwn	0.339051926	F	KIW	ori	KIW_Block10-147_2016-01-18T10-21	A
14.68587378	btwn	0.373246257	F	KIW	ori	KIW_Block10-147_2016-01-18T10-21	A
7.19448039	btwn	0.614397951	F	KIW	ori	KIW_Block10-147_2016-01-18T10-21	A
11.56609051	btwn	0.663356289	F	KIW	ori	KIW_Block10-147_2016-01-18T10-21	A
12.65767306	btwn	0.616125259	F	KIW	ori	KIW_Block10-147_2016-01-18T10-21	A
4.858751482	imm	0.315494322	F	KIW	ori	KIW_Block10-147_2016-01-18T10-21	A
4.952428021	imm	0.495040754	F	KIW	ori	KIW_Block10-147_2016-01-18T10-21	A
11.58688535	btwn	0.374364191	F	KIW	ori	KIW_Block10-147_2016-01-18T10-21	A
21.85521144	mov	0.531977497	F	KIW	ori	KIW_Block10-147_2016-01-18T10-21	A
23.89527464	mov	0.367318222	F	KIW	ori	KIW_Block10-147_2016-01-18T10-21	A
21.78231925	mov	0.418781514	F	KIW	ori	KIW_Block10-147_2016-01-18T10-21	A
15.12239789	btwn	0.647764003	F	KIW	ori	KIW_Block10-147_2016-01-18T10-21	A
1.373959567	imm	0.189068514	F	KIW	ori	KIW_Block10-147_2016-01-18T10-21	A
8.083039924	btwn	0.240203038	F	KIW	ori	KIW_Block10-147_2016-01-18T10-21	A
5.293743938	btwn	0.26479501	F	KIW	ori	KIW_Block10-147_2016-01-18T10-21	A
18.07495031	btwn	0.645661782	F	KIW	ori	KIW_Block10-147_2016-01-18T10-21	A
12.03649808	btwn	0.515842996	F	KIW	ori	KIW_Block10-147_2016-01-18T10-21	A
19.11752928	btwn	0.409778819	F	KIW	ori	KIW_Block10-147_2016-01-18T10-21	A
22.82326483	mov	0.567773985	F	KIW	ori	KIW_Block10-147_2016-01-18T10-21	A
13.3303751	btwn	0.185354564	F	KIW	ori	KIW_Block10-147_2016-01-18T10-21	A
0.851812492	imm	0.312213554	F	KIW	ori	KIW_Block10-147_2016-01-18T10-21	A
0.660009973	imm	0.305422682	F	KIW	ori	KIW_Block10-147_2016-01-18T10-21	A
2.039008386	imm	0.522224182	F	KIW	ori	KIW_Block10-147_2016-01-18T10-21	A
21.4250959	mov	0.266145336	F	KIW	ori	KIW_Block10-147_2016-01-18T10-21	A
18.87085327	btwn	0.564102655	F	KIW	ori	KIW_Block10-147_2016-01-18T10-21	A
16.27063307	btwn	0.542825173	F	KIW	ori	KIW_Block10-147_2016-01-18T10-21	A
11.02578097	btwn	0.250954474	F	KIW	ori	KIW_Block10-147_2016-01-18T10-21	A
11.74991877	btwn	0.293227394	F	KIW	ori	KIW_Block10-147_2016-01-18T10-21	A
2.794496485	imm	0.528213993	F	KIW	ori	KIW_Block10-147_2016-01-18T10-21	A
0.221404514	imm	0.128768923	F	KIW	ori	KIW_Block10-147_2016-01-18T10-21	A
7.579087608	btwn	0.544752611	F	KIW	ori	KIW_Block10-147_2016-01-18T10-21	A
16.07440232	btwn	0.490146331	F	KIW	ori	KIW_Block10-147_2016-01-18T10-21	A
7.037551869	btwn	0.430071016	F	KIW	ori	KIW_Block10-147_2016-01-18T10-21	A
2.17663002	imm	0.529565118	F	KIW	ori	KIW_Block10-147_2016-01-18T10-21	A
8.87033675	btwn	0.383763743	F	KIW	ori	KIW_Block10-147_2016-01-18T10-21	A
4.7017342	imm	0.344378063	F	KIW	ori	KIW_Block10-147_2016-01-18T10-21	A
3.452571587	imm	0.236451038	F	KIW	ori	KIW_Block10-147_2016-01-18T10-21	A
20.24275198	mov	0.320179156	F	KIW	ori	KIW_Block10-147_2016-01-18T10-21	A
15.39389526	btwn	0.254602834	F	KIW	ori	KIW_Block10-147_2016-01-18T10-21	A
21.43180647	mov	0.322810596	F	KIW	ori	KIW_Block10-147_2016-01-18T10-21	A
20.46977595	mov	0.577908794	F	KIW	ori	KIW_Block10-147_2016-01-18T10-21	A
3.181178229	imm	0.272464035	F	KIW	ori	KIW_Block10-147_2016-01-18T10-21	A
4.458350055	imm	0.444974137	F	KIW	ori	KIW_Block10-147_2016-01-18T10-21	A
1.107427237	imm	0.155397089	F	KIW	ori	KIW_Block10-147_2016-01-18T10-21	A
0.536527341	imm	0.170564654	F	KIW	ori	KIW_Block10-147_2016-01-18T10-21	A
1.253104399	imm	0.344136722	F	KIW	ori	KIW_Block10-147_2016-01-18T10-21	A
1.017953197	imm	0.411443356	F	KIW	ori	KIW_Block10-147_2016-01-18T10-21	A
1.758120717	imm	0.399244509	F	KIW	ori	KIW_Block10-147_2016-01-18T10-21	A
1.663416993	imm	0.511482749	F	KIW	ori	KIW_Block10-147_2016-01-18T10-21	A
1.445592908	imm	0.250804805	F	KIW	ori	KIW_Block10-147_2016-01-18T10-21	A
4.936653724	imm	0.259090794	F	KIW	ori	KIW_Block10-147_2016-01-18T10-21	A
17.63189758	btwn	0.080928627	F	KIW	ori	KIW_Block10-147_2016-01-18T10-21	A
23.218669	mov	0.632929707	F	KIW	ori	KIW_Block10-147_2016-01-18T10-21	A
20.92280794	mov	0.239399007	F	KIW	ori	KIW_Block10-147_2016-01-18T10-21	A
26.59323492	mov	0.606188627	F	KIW	ori	KIW_Block10-147_2016-01-18T10-21	A
21.16564182	mov	0.579317605	F	KIW	ori	KIW_Block10-147_2016-01-18T10-21	A
11.09840946	btwn	0.608798833	F	KIW	ori	KIW_Block10-147_2016-01-18T10-21	A
2.434454524	imm	0.207748409	F	KIW	ori	KIW_Block10-147_2016-01-18T10-21	A
8.682637753	btwn	0.555521097	F	KIW	ori	KIW_Block10-147_2016-01-18T10-21	A
14.78253257	btwn	0.289474097	F	KIW	ori	KIW_Block10-147_2016-01-18T10-21	A
25.14727537	mov	0.593060841	F	KIW	ori	KIW_Block10-147_2016-01-18T10-21	A
16.30861501	btwn	0.32245273	F	KIW	ori	KIW_Block10-147_2016-01-18T10-21	A
19.33718702	btwn	0.459570146	F	KIW	ori	KIW_Block10-147_2016-01-18T10-21	A
13.62736671	btwn	0.718516663	F	KIW	ori	KIW_Block10-147_2016-01-18T10-21	A
16.7383316	btwn	0.388787701	F	KIW	ori	KIW_Block10-147_2016-01-18T10-21	A
12.57494223	btwn	0.416596965	F	KIW	ori	KIW_Block10-147_2016-01-18T10-21	A
19.97314899	btwn	0.60184515	F	KIW	ori	KIW_Block10-147_2016-01-18T10-21	A
4.573640748	imm	0.504405805	F	KIW	ori	KIW_Block10-147_2016-01-18T10-21	A
7.073795567	btwn	0.567768057	F	KIW	ori	KIW_Block10-147_2016-01-18T10-21	A
20.2629569	mov	0.694632035	F	KIW	ori	KIW_Block10-147_2016-01-18T10-21	A
15.36565441	btwn	0.553406103	F	KIW	ori	KIW_Block10-147_2016-01-18T10-21	A
8.466489058	btwn	0.62362034	F	KIW	ori	KIW_Block10-147_2016-01-18T10-21	A
18.97968127	btwn	0.427561723	F	KIW	ori	KIW_Block10-147_2016-01-18T10-21	A
11.15157606	btwn	0.637874252	F	KIW	ori	KIW_Block10-147_2016-01-18T10-21	A
6.608986216	btwn	0.344208279	F	KIW	ori	KIW_Block10-147_2016-01-18T10-21	A
12.64230539	btwn	0.49146017	F	KIW	ori	KIW_Block10-147_2016-01-18T10-21	A
8.312647455	btwn	0.30732189	F	KIW	ori	KIW_Block10-147_2016-01-18T10-21	A
1.315664158	imm	0.402759968	F	KIW	ori	KIW_Block10-147_2016-01-18T10-21	A
0.770405963	imm	0.299204462	F	KIW	ori	KIW_Block10-147_2016-01-18T10-21	A
15.38433612	btwn	0.371874805	F	KIW	ori	KIW_Block10-147_2016-01-18T10-21	A
20.25397496	mov	0.371037562	F	KIW	ori	KIW_Block10-147_2016-01-18T10-21	A
20.14661026	mov	0.430226555	F	KIW	ori	KIW_Block10-147_2016-01-18T10-21	A
26.04461646	mov	0.197535897	F	KIW	ori	KIW_Block10-147_2016-01-18T10-21	A
25.76827977	mov	0.616949695	F	KIW	ori	KIW_Block10-147_2016-01-18T10-21	A
12.07614139	btwn	0.585066672	F	KIW	ori	KIW_Block10-147_2016-01-18T10-21	A
7.678457311	btwn	0.581440843	F	KIW	ori	KIW_Block10-147_2016-01-18T10-21	A
10.66141203	btwn	0.537053806	F	KIW	ori	KIW_Block10-147_2016-01-18T10-21	A
3.575627967	imm	0.26016249	F	KIW	ori	KIW_Block10-147_2016-01-18T10-21	A
0.672983435	imm	0.512820884	F	KIW	ori	KIW_Block10-147_2016-01-18T10-21	A
0.061733255	imm	0.277050361	F	KIW	ori	KIW_Block10-147_2016-01-18T10-21	A
0.088806749	imm	0.427539427	F	KIW	ori	KIW_Block10-147_2016-01-18T10-21	A
0.87458637	imm	0.510023074	F	KIW	ori	KIW_Block10-147_2016-01-18T10-21	A
0.568427797	imm	0.391651948	F	KIW	ori	KIW_Block10-147_2016-01-18T10-21	A
0.09330582	imm	0.460649167	F	KIW	ori	KIW_Block10-147_2016-01-18T10-21	A
0.090565296	imm	0.44441679	F	KIW	ori	KIW_Block10-147_2016-01-18T10-21	A
0.235882361	imm	0.363673292	F	KIW	ori	KIW_Block10-147_2016-01-18T10-21	A
0.196684767	imm	0.389062052	F	KIW	ori	KIW_Block10-147_2016-01-18T10-21	A
0.269641804	imm	0.55492845	F	KIW	ori	KIW_Block10-147_2016-01-18T10-21	A
0.014681441	imm	0.342702358	F	KIW	ori	KIW_Block10-147_2016-01-18T10-21	A
0.167481693	imm	0.24196645	F	KIW	ori	KIW_Block10-147_2016-01-18T10-21	A
0.05795943	imm	0.499942669	F	KIW	ori	KIW_Block10-147_2016-01-18T10-21	A
0.128540208	imm	0.201399946	F	KIW	ori	KIW_Block10-147_2016-01-18T10-21	A
0.11519193	imm	0.568058759	F	KIW	ori	KIW_Block10-147_2016-01-18T10-21	A
0.144432359	imm	0.490118553	F	KIW	ori	KIW_Block10-147_2016-01-18T10-21	A
7.567171863	btwn	0.416407385	F	KIW	ori	KIW_Block10-147_2016-01-18T10-21	A
13.30533647	btwn	0.308519431	F	KIW	ori	KIW_Block10-147_2016-01-18T10-21	A
9.715221431	btwn	0.511659734	F	KIW	ori	KIW_Block10-147_2016-01-18T10-21	A
12.25683342	btwn	0.613858047	F	KIW	ori	KIW_Block10-147_2016-01-18T10-21	A
15.60736985	btwn	0.309661321	F	KIW	ori	KIW_Block10-147_2016-01-18T10-21	A
5.937492779	btwn	0.565848198	F	KIW	ori	KIW_Block10-147_2016-01-18T10-21	A
0.670243898	imm	0.370288203	F	KIW	ori	KIW_Block10-147_2016-01-18T10-21	A
2.39227555	imm	0.458828978	F	KIW	ori	KIW_Block10-147_2016-01-18T10-21	A
0.801095753	imm	0.344937082	F	KIW	ori	KIW_Block10-147_2016-01-18T10-21	A
0.383995974	imm	0.369878427	F	KIW	ori	KIW_Block10-147_2016-01-18T10-21	A
0.258565397	imm	0.409079053	F	KIW	ori	KIW_Block10-147_2016-01-18T10-21	A
0.371058207	imm	0.155871812	F	KIW	ori	KIW_Block10-147_2016-01-18T10-21	A
0.172798406	imm	0.323984819	F	KIW	ori	KIW_Block10-147_2016-01-18T10-21	A
0.169533139	imm	0.268469679	F	KIW	ori	KIW_Block10-147_2016-01-18T10-21	A
0.086558373	imm	0.306002823	F	KIW	ori	KIW_Block10-147_2016-01-18T10-21	A
0.118679859	imm	0.418819056	F	KIW	ori	KIW_Block10-147_2016-01-18T10-21	A
0.03394114	imm	0.260509554	F	KIW	ori	KIW_Block10-147_2016-01-18T10-21	A
0.081729964	imm	0.376815999	F	KIW	ori	KIW_Block10-147_2016-01-18T10-21	A
0.092778758	imm	0.670042078	F	KIW	ori	KIW_Block10-147_2016-01-18T10-21	A
0.132616343	imm	0.437479779	F	KIW	ori	KIW_Block10-147_2016-01-18T10-21	A
0.061351529	imm	0.520432706	F	KIW	ori	KIW_Block10-147_2016-01-18T10-21	A
0.021698551	imm	0.618310426	F	KIW	ori	KIW_Block10-147_2016-01-18T10-21	A
0.018746819	imm	0.059666863	F	KIW	ori	KIW_Block10-147_2016-01-18T10-21	A
0.536650859	imm	0.339059075	F	KIW	ori	KIW_Block10-147_2016-01-18T10-21	A
7.623802272	btwn	0.511277844	F	KIW	ori	KIW_Block10-147_2016-01-18T10-21	A
11.40044389	btwn	0.234460978	F	KIW	ori	KIW_Block10-147_2016-01-18T10-21	A
18.04260121	btwn	0.417642415	F	KIW	ori	KIW_Block10-147_2016-01-18T10-21	A
8.961442655	btwn	0.538179776	F	KIW	ori	KIW_Block10-147_2016-01-18T10-21	A
5.885258797	btwn	0.659686705	F	KIW	ori	KIW_Block10-147_2016-01-18T10-21	A
6.736508186	btwn	0.474482577	F	KIW	ori	KIW_Block10-147_2016-01-18T10-21	A
7.335516656	btwn	0.509193698	F	KIW	ori	KIW_Block10-147_2016-01-18T10-21	A
6.30691297	btwn	0.281228442	F	KIW	ori	KIW_Block10-147_2016-01-18T10-21	A
5.323470196	btwn	0.257950563	F	KIW	ori	KIW_Block10-147_2016-01-18T10-21	A
6.006942819	btwn	0.300786517	F	KIW	ori	KIW_Block10-147_2016-01-18T10-21	A
18.87571293	btwn	0.1819652	F	KIW	ori	KIW_Block10-147_2016-01-18T10-21	A
14.29757146	btwn	0.41346211	F	KIW	ori	KIW_Block10-147_2016-01-18T10-21	A
6.604622176	btwn	0.515684469	F	KIW	ori	KIW_Block10-147_2016-01-18T10-21	A
1.068816284	imm	0.161958494	F	KIW	ori	KIW_Block10-147_2016-01-18T10-21	A
0.141438338	imm	0.345367635	F	KIW	ori	KIW_Block10-147_2016-01-18T10-21	A
0.058230842	imm	0.211441939	F	KIW	ori	KIW_Block10-147_2016-01-18T10-21	A
0.96072303	imm	0.384750451	F	KIW	ori	KIW_Block10-147_2016-01-18T10-21	A
0.244139628	imm	0.426880015	F	KIW	ori	KIW_Block10-147_2016-01-18T10-21	A
0.504603419	imm	0.30098191	F	KIW	ori	KIW_Block10-147_2016-01-18T10-21	A
0.139301118	imm	0.372335653	F	KIW	ori	KIW_Block10-147_2016-01-18T10-21	A
0.06954043	imm	0.492259124	F	KIW	ori	KIW_Block10-147_2016-01-18T10-21	A
0.072213132	imm	0.412276721	F	KIW	ori	KIW_Block10-147_2016-01-18T10-21	A
0.048991824	imm	0.499730519	F	KIW	ori	KIW_Block10-147_2016-01-18T10-21	A
0.050819255	imm	0.625901569	F	KIW	ori	KIW_Block10-147_2016-01-18T10-21	A
4.374717055	imm	0.361834809	F	KIW	ori	KIW_Block10-147_2016-01-18T10-21	A
19.62188035	btwn	0.465107399	F	KIW	ori	KIW_Block10-147_2016-01-18T10-21	A
20.98373818	mov	0.309198234	F	KIW	ori	KIW_Block10-147_2016-01-18T10-21	A
10.11717051	btwn	0.285288629	F	KIW	ori	KIW_Block10-147_2016-01-18T10-21	A
8.647039763	btwn	0.551811983	F	KIW	ori	KIW_Block10-147_2016-01-18T10-21	A
31.17824925	mov	0.324565604	F	KIW	ori	KIW_Block10-147_2016-01-18T10-21	A
4.180879277	imm	0.306647976	F	KIW	ori	KIW_Block10-147_2016-01-18T10-21	A
0.910616917	imm	0.161124835	F	KIW	ori	KIW_Block10-147_2016-01-18T10-21	A
7.697111412	btwn	0.407652257	F	KIW	ori	KIW_Block10-147_2016-01-18T10-21	A
15.52504216	btwn	0.524932041	F	KIW	ori	KIW_Block10-147_2016-01-18T10-21	A
4.497950737	imm	0.370266308	F	KIW	ori	KIW_Block10-147_2016-01-18T10-21	A
0.937240454	imm	0.227945813	F	KIW	ori	KIW_Block10-147_2016-01-18T10-21	A
0.063240306	imm	0.293621378	F	KIW	ori	KIW_Block10-147_2016-01-18T10-21	A
0.301073851	imm	0.303482965	F	KIW	ori	KIW_Block10-147_2016-01-18T10-21	A
0.154845763	imm	0.294651457	F	KIW	ori	KIW_Block10-147_2016-01-18T10-21	A
0.063238649	imm	0.298364672	F	KIW	ori	KIW_Block10-147_2016-01-18T10-21	A
0.094747462	imm	0.318060354	F	KIW	ori	KIW_Block10-147_2016-01-18T10-21	A
0.085426463	imm	0.372813792	F	KIW	ori	KIW_Block10-147_2016-01-18T10-21	A
1.219445019	imm	0.220008405	F	KIW	ori	KIW_Block10-147_2016-01-18T10-21	A
0.091019004	imm	0.485953707	F	KIW	ori	KIW_Block10-147_2016-01-18T10-21	A
0.04556429	imm	0.455032196	F	KIW	ori	KIW_Block10-147_2016-01-18T10-21	A
0.024223276	imm	0.189722743	F	KIW	ori	KIW_Block10-147_2016-01-18T10-21	A
0.042405962	imm	0.202049321	F	KIW	ori	KIW_Block10-147_2016-01-18T10-21	A
0.029814322	imm	0.269327154	F	KIW	ori	KIW_Block10-147_2016-01-18T10-21	A
0.033325517	imm	0.368581371	F	KIW	ori	KIW_Block10-147_2016-01-18T10-21	A
0.034011125	imm	0.252594612	F	KIW	ori	KIW_Block10-147_2016-01-18T10-21	A
0.011229407	imm	0.478816737	F	KIW	ori	KIW_Block10-147_2016-01-18T10-21	A
0.045002915	imm	0.440672648	F	KIW	ori	KIW_Block10-147_2016-01-18T10-21	A
0.060681674	imm	0.348647786	F	KIW	ori	KIW_Block10-147_2016-01-18T10-21	A
0.035525416	imm	0.317191397	F	KIW	ori	KIW_Block10-147_2016-01-18T10-21	A
0.016074452	imm	0.373009238	F	KIW	ori	KIW_Block10-147_2016-01-18T10-21	A
0.011495762	imm	0.418983923	F	KIW	ori	KIW_Block10-147_2016-01-18T10-21	A
0.067728528	imm	0.207891529	F	KIW	ori	KIW_Block10-147_2016-01-18T10-21	A
0.030087619	imm	0.568834171	F	KIW	ori	KIW_Block10-147_2016-01-18T10-21	A
0.026249693	imm	0.522750016	F	KIW	ori	KIW_Block10-147_2016-01-18T10-21	A
0.02234013	imm	0.533729618	F	KIW	ori	KIW_Block10-147_2016-01-18T10-21	A
0.025210007	imm	0.290957129	F	KIW	ori	KIW_Block10-147_2016-01-18T10-21	A
0.021106524	imm	0.332436503	F	KIW	ori	KIW_Block10-147_2016-01-18T10-21	A
0.021012266	imm	0.280441674	F	KIW	ori	KIW_Block10-147_2016-01-18T10-21	A
0.022727291	imm	0.218561633	F	KIW	ori	KIW_Block10-147_2016-01-18T10-21	A
0.020580861	imm	0.468401604	F	KIW	ori	KIW_Block10-147_2016-01-18T10-21	A
0.018407002	imm	0.56988218	F	KIW	ori	KIW_Block10-147_2016-01-18T10-21	A
0.012463351	imm	0.264465917	F	KIW	ori	KIW_Block10-147_2016-01-18T10-21	A
0.024216225	imm	0.47277358	F	KIW	ori	KIW_Block10-147_2016-01-18T10-21	A
0.018836453	imm	0.200905375	F	KIW	ori	KIW_Block10-147_2016-01-18T10-21	A
0.023564279	imm	0.276098222	F	KIW	ori	KIW_Block10-147_2016-01-18T10-21	A
0.022545872	imm	0.265399303	F	KIW	ori	KIW_Block10-147_2016-01-18T10-21	A
0.036670921	imm	0.336235805	F	KIW	ori	KIW_Block10-147_2016-01-18T10-21	A
0.006101033	imm	0.580128725	F	KIW	ori	KIW_Block10-147_2016-01-18T10-21	A
0.040919196	imm	0.155644219	F	KIW	ori	KIW_Block10-147_2016-01-18T10-21	A
0.016192006	imm	0.545324077	F	KIW	ori	KIW_Block10-147_2016-01-18T10-21	A
0.029323217	imm	0.171319609	F	KIW	ori	KIW_Block10-147_2016-01-18T10-21	A
0.013866937	imm	0.225482358	F	KIW	ori	KIW_Block10-147_2016-01-18T10-21	A
0.021718155	imm	0.385923573	F	KIW	ori	KIW_Block10-147_2016-01-18T10-21	A
0.007584094	imm	0.619752365	F	KIW	ori	KIW_Block10-147_2016-01-18T10-21	A
0.017202096	imm	0.274342846	F	KIW	ori	KIW_Block10-147_2016-01-18T10-21	A
0.022296797	imm	0.212166606	F	KIW	ori	KIW_Block10-147_2016-01-18T10-21	A
0.013147889	imm	0.574319259	F	KIW	ori	KIW_Block10-147_2016-01-18T10-21	A
0.030813825	imm	0.419933286	F	KIW	ori	KIW_Block10-147_2016-01-18T10-21	A
0.004876788	imm	0.292044492	F	KIW	ori	KIW_Block10-147_2016-01-18T10-21	A
0.017424635	imm	0.273737856	F	KIW	ori	KIW_Block10-147_2016-01-18T10-21	A
0.027314856	imm	0.392297435	F	KIW	ori	KIW_Block10-147_2016-01-18T10-21	A
0.019597336	imm	0.181534211	F	KIW	ori	KIW_Block10-147_2016-01-18T10-21	A
0.020192664	imm	0.294100631	F	KIW	ori	KIW_Block10-147_2016-01-18T10-21	A
0.004318107	imm	0.352060507	F	KIW	ori	KIW_Block10-147_2016-01-18T10-21	A
0.012620143	imm	0.301820832	F	KIW	ori	KIW_Block10-147_2016-01-18T10-21	A
0.00712221	imm	0.254904955	F	KIW	ori	KIW_Block10-147_2016-01-18T10-21	A
0.005971478	imm	0.184645283	F	KIW	ori	KIW_Block10-147_2016-01-18T10-21	A
0.010501761	imm	0.189946191	F	KIW	ori	KIW_Block10-147_2016-01-18T10-21	A
0.024407964	imm	0.326268007	F	KIW	ori	KIW_Block10-147_2016-01-18T10-21	A
0.014799708	imm	0.237505244	F	KIW	ori	KIW_Block10-147_2016-01-18T10-21	A
0.024253826	imm	0.277072145	F	KIW	ori	KIW_Block10-147_2016-01-18T10-21	A
0.016307017	imm	0.333265206	F	KIW	ori	KIW_Block10-147_2016-01-18T10-21	A
0.014377547	imm	0.289532714	F	KIW	ori	KIW_Block10-147_2016-01-18T10-21	A
0.028414649	imm	0.295600221	F	KIW	ori	KIW_Block10-147_2016-01-18T10-21	A
0.025110513	imm	0.431530804	F	KIW	ori	KIW_Block10-147_2016-01-18T10-21	A
0.038555219	imm	0.385845441	F	KIW	ori	KIW_Block10-147_2016-01-18T10-21	A
0.002391942	imm	0.326263429	F	KIW	ori	KIW_Block10-147_2016-01-18T10-21	A
0.003485839	imm	0.196722131	F	KIW	ori	KIW_Block10-147_2016-01-18T10-21	A
0.016279324	imm	0.163640178	F	KIW	ori	KIW_Block10-147_2016-01-18T10-21	A
0.037767308	imm	0.513092464	F	KIW	ori	KIW_Block10-147_2016-01-18T10-21	A
0.024224157	imm	0.303500864	F	KIW	ori	KIW_Block10-147_2016-01-18T10-21	A
0.011383117	imm	0.248468704	F	KIW	ori	KIW_Block10-147_2016-01-18T10-21	A
0.01556413	imm	0.122603083	F	KIW	ori	KIW_Block10-147_2016-01-18T10-21	A
0.023180519	imm	0.542374589	F	KIW	ori	KIW_Block10-147_2016-01-18T10-21	A
0.030129241	imm	0.415204214	F	KIW	ori	KIW_Block10-147_2016-01-18T10-21	A
0.010508796	imm	0.353277033	F	KIW	ori	KIW_Block10-147_2016-01-18T10-21	A
0.008195777	imm	0.306672259	F	KIW	ori	KIW_Block10-147_2016-01-18T10-21	A
0.019879631	imm	0.330494922	F	KIW	ori	KIW_Block10-147_2016-01-18T10-21	A
0.007070047	imm	0.40893333	F	KIW	ori	KIW_Block10-147_2016-01-18T10-21	A
0.013206393	imm	0.282296449	F	KIW	ori	KIW_Block10-147_2016-01-18T10-21	A
0.017936582	imm	0.158494008	F	KIW	ori	KIW_Block10-147_2016-01-18T10-21	A
0.028331682	imm	0.336320784	F	KIW	ori	KIW_Block10-147_2016-01-18T10-21	A
0.024145632	imm	0.44009353	F	KIW	ori	KIW_Block10-147_2016-01-18T10-21	A
0.011977408	imm	0.339419184	F	KIW	ori	KIW_Block10-147_2016-01-18T10-21	A
0.038793934	imm	0.268661325	F	KIW	ori	KIW_Block10-147_2016-01-18T10-21	A
0.013728288	imm	0.416094703	F	KIW	ori	KIW_Block10-147_2016-01-18T10-21	A
0.014500351	imm	0.323746826	F	KIW	ori	KIW_Block10-147_2016-01-18T10-21	A
0.013488798	imm	0.50353317	F	KIW	ori	KIW_Block10-147_2016-01-18T10-21	A
0.004211481	imm	0.347745736	F	KIW	ori	KIW_Block10-147_2016-01-18T10-21	A
0.016752717	imm	0.466510385	F	KIW	ori	KIW_Block10-147_2016-01-18T10-21	A
0.009864448	imm	0.193221457	F	KIW	ori	KIW_Block10-147_2016-01-18T10-21	A
0.007935748	imm	0.275169134	F	KIW	ori	KIW_Block10-147_2016-01-18T10-21	A
0.016525358	imm	0.391990117	F	KIW	ori	KIW_Block10-147_2016-01-18T10-21	A
0.007698448	imm	0.375961473	F	KIW	ori	KIW_Block10-147_2016-01-18T10-21	A
0.001724132	imm	0.37952087	F	KIW	ori	KIW_Block10-147_2016-01-18T10-21	A
0.020260645	imm	0.62813412	F	KIW	ori	KIW_Block10-147_2016-01-18T10-21	A
0.024648874	imm	0.323414761	F	KIW	ori	KIW_Block10-147_2016-01-18T10-21	A
0.015580645	imm	0.305609801	F	KIW	ori	KIW_Block10-147_2016-01-18T10-21	A
0.009653079	imm	0.193710654	F	KIW	ori	KIW_Block10-147_2016-01-18T10-21	A
0.007062605	imm	0.121968667	F	KIW	ori	KIW_Block10-147_2016-01-18T10-21	A
0.020016973	imm	0.44785074	F	KIW	ori	KIW_Block10-147_2016-01-18T10-21	A
0.010270037	imm	0.361548729	F	KIW	ori	KIW_Block10-147_2016-01-18T10-21	A
0.006195539	imm	0.313776144	F	KIW	ori	KIW_Block10-147_2016-01-18T10-21	A
0.015774583	imm	0.145007953	F	KIW	ori	KIW_Block10-147_2016-01-18T10-21	A
0.006196236	imm	0.197025351	F	KIW	ori	KIW_Block10-147_2016-01-18T10-21	A
0.014169749	imm	0.17052996	F	KIW	ori	KIW_Block10-147_2016-01-18T10-21	A
0.007203412	imm	0.40309557	F	KIW	ori	KIW_Block10-147_2016-01-18T10-21	A
0.003706701	imm	0.645092944	F	KIW	ori	KIW_Block10-147_2016-01-18T10-21	A
0.015650126	imm	0.507829328	F	KIW	ori	KIW_Block10-147_2016-01-18T10-21	A
0.009530431	imm	0.150073553	F	KIW	ori	KIW_Block10-147_2016-01-18T10-21	A
0.013725012	imm	0.410451292	F	KIW	ori	KIW_Block10-147_2016-01-18T10-21	A
0.015376651	imm	0.38994677	F	KIW	ori	KIW_Block10-147_2016-01-18T10-21	A
0.021906475	imm	0.419033461	F	KIW	ori	KIW_Block10-147_2016-01-18T10-21	A
0.010916172	imm	0.264691297	F	KIW	ori	KIW_Block10-147_2016-01-18T10-21	A
0.005061323	imm	0.564207025	F	KIW	ori	KIW_Block10-147_2016-01-18T10-21	A
0.014101881	imm	0.633109156	F	KIW	ori	KIW_Block10-147_2016-01-18T10-21	A
0.022207204	imm	0.327562442	F	KIW	ori	KIW_Block10-147_2016-01-18T10-21	A
0.007953703	imm	0.355224274	F	KIW	ori	KIW_Block10-147_2016-01-18T10-21	A
0.020799439	imm	0.480458933	F	KIW	ori	KIW_Block10-147_2016-01-18T10-21	A
0.012265742	imm	0.515890191	F	KIW	ori	KIW_Block10-147_2016-01-18T10-21	A
0.015978982	imm	0.305154091	F	KIW	ori	KIW_Block10-147_2016-01-18T10-21	A
0.006646402	imm	0.549143548	F	KIW	ori	KIW_Block10-147_2016-01-18T10-21	A
0.023797534	imm	0.188303615	F	KIW	ori	KIW_Block10-147_2016-01-18T10-21	A
0.011955704	imm	0.325245984	F	KIW	ori	KIW_Block10-147_2016-01-18T10-21	A
0.002308022	imm	0.636256355	F	KIW	ori	KIW_Block10-147_2016-01-18T10-21	A
0.011576836	imm	0.223146991	F	KIW	ori	KIW_Block10-147_2016-01-18T10-21	A
0.010837987	imm	0.609301713	F	KIW	ori	KIW_Block10-147_2016-01-18T10-21	A
0.010618308	imm	0.444785526	F	KIW	ori	KIW_Block10-147_2016-01-18T10-21	A
0.008812659	imm	0.352691182	F	KIW	ori	KIW_Block10-147_2016-01-18T10-21	A
0.006701203	imm	0.196220445	F	KIW	ori	KIW_Block10-147_2016-01-18T10-21	A
0.010148778	imm	0.503549023	F	KIW	ori	KIW_Block10-147_2016-01-18T10-21	A
0.013766255	imm	0.350147572	F	KIW	ori	KIW_Block10-147_2016-01-18T10-21	A
0.010168484	imm	0.77535033	F	KIW	ori	KIW_Block10-147_2016-01-18T10-21	A
0.002004796	imm	0.34254623	F	KIW	ori	KIW_Block10-147_2016-01-18T10-21	A
0.003100249	imm	0.230876622	F	KIW	ori	KIW_Block10-147_2016-01-18T10-21	A
0.00990953	imm	0.444254735	F	KIW	ori	KIW_Block10-147_2016-01-18T10-21	A
0.014441294	imm	0.538760273	F	KIW	ori	KIW_Block10-147_2016-01-18T10-21	A
0.015232882	imm	0.217411409	F	KIW	ori	KIW_Block10-147_2016-01-18T10-21	A
0.011902018	imm	0.489038648	F	KIW	ori	KIW_Block10-147_2016-01-18T10-21	A
0.037017407	imm	0.374620891	F	KIW	ori	KIW_Block10-147_2016-01-18T10-21	A
0.013679908	imm	0.333639671	F	KIW	ori	KIW_Block10-147_2016-01-18T10-21	A
0.011963809	imm	0.640675784	F	KIW	ori	KIW_Block10-147_2016-01-18T10-21	A
0.004589653	imm	0.300679896	F	KIW	ori	KIW_Block10-147_2016-01-18T10-21	A
0.035313945	imm	0.430550066	F	KIW	ori	KIW_Block10-147_2016-01-18T10-21	A
0.030031895	imm	0.320889526	F	KIW	ori	KIW_Block10-147_2016-01-18T10-21	A
0.026049306	imm	0.312922253	F	KIW	ori	KIW_Block10-147_2016-01-18T10-21	A
0.010504327	imm	0.41885979	F	KIW	ori	KIW_Block10-147_2016-01-18T10-21	A
0.042325127	imm	0.341221713	F	KIW	ori	KIW_Block10-147_2016-01-18T10-21	A
0.02373468	imm	0.143942626	F	KIW	ori	KIW_Block10-147_2016-01-18T10-21	A
0.007287388	imm	0.190897859	F	KIW	ori	KIW_Block10-147_2016-01-18T10-21	A
0.011888856	imm	0.589736989	F	KIW	ori	KIW_Block10-147_2016-01-18T10-21	A
0.013461798	imm	0.202935982	F	KIW	ori	KIW_Block10-147_2016-01-18T10-21	A
0.02132848	imm	0.459071776	F	KIW	ori	KIW_Block10-147_2016-01-18T10-21	A
0.018259518	imm	0.725298832	F	KIW	ori	KIW_Block10-147_2016-01-18T10-21	A
0.00846173	imm	0.188190993	F	KIW	ori	KIW_Block10-147_2016-01-18T10-21	A
0.030607516	imm	0.359076417	F	KIW	ori	KIW_Block10-147_2016-01-18T10-21	A
0.008359116	imm	0.456894521	F	KIW	ori	KIW_Block10-147_2016-01-18T10-21	A
0.005210661	imm	0.316584491	F	KIW	ori	KIW_Block10-147_2016-01-18T10-21	A
0.004992899	imm	0.499765903	F	KIW	ori	KIW_Block10-147_2016-01-18T10-21	A
0.014622396	imm	0.485519156	F	KIW	ori	KIW_Block10-147_2016-01-18T10-21	A
0.029662805	imm	0.224945156	F	KIW	ori	KIW_Block10-147_2016-01-18T10-21	A
0.03943629	imm	0.091466122	F	KIW	ori	KIW_Block10-147_2016-01-18T10-21	A
0.027668623	imm	0.307598511	F	KIW	ori	KIW_Block10-147_2016-01-18T10-21	A
0.05222691	imm	0.603782982	F	KIW	ori	KIW_Block10-147_2016-01-18T10-21	A
0.028530346	imm	0.406450217	F	KIW	ori	KIW_Block10-147_2016-01-18T10-21	A
0.015249198	imm	0.357196434	F	KIW	ori	KIW_Block10-147_2016-01-18T10-21	A
0.031341744	imm	0.660142112	F	KIW	ori	KIW_Block10-147_2016-01-18T10-21	A
0.010355325	imm	0.555930356	F	KIW	ori	KIW_Block10-147_2016-01-18T10-21	A
0.035723838	imm	0.210367751	F	KIW	ori	KIW_Block10-147_2016-01-18T10-21	A
0.031464403	imm	0.05384849	F	KIW	ori	KIW_Block10-147_2016-01-18T10-21	A
0.008587228	imm	0.346039101	F	KIW	ori	KIW_Block10-147_2016-01-18T10-21	A
0.026761601	imm	0.235167284	F	KIW	ori	KIW_Block10-147_2016-01-18T10-21	A
0.037477038	imm	0.30923153	F	KIW	ori	KIW_Block10-147_2016-01-18T10-21	A
0.038761724	imm	0.276039948	F	KIW	ori	KIW_Block10-147_2016-01-18T10-21	A
0.041758224	imm	0.319672189	F	KIW	ori	KIW_Block10-147_2016-01-18T10-21	A
0.008792433	imm	0.673281405	F	KIW	ori	KIW_Block10-147_2016-01-18T10-21	A
0.03146139	imm	0.242976523	F	KIW	ori	KIW_Block10-147_2016-01-18T10-21	A
0.029892933	imm	0.695665264	F	KIW	ori	KIW_Block10-147_2016-01-18T10-21	A
0.007089309	imm	0.38024555	F	KIW	ori	KIW_Block10-147_2016-01-18T10-21	A
0.052038242	imm	0.516980897	F	KIW	ori	KIW_Block10-147_2016-01-18T10-21	A
0.014961901	imm	0.520812613	F	KIW	ori	KIW_Block10-147_2016-01-18T10-21	A
0.039630558	imm	0.403051855	F	KIW	ori	KIW_Block10-147_2016-01-18T10-21	A
0.029808774	imm	0.187647684	F	KIW	ori	KIW_Block10-147_2016-01-18T10-21	A
0.018931298	imm	0.252890075	F	KIW	ori	KIW_Block10-147_2016-01-18T10-21	A
0.03081687	imm	0.389027431	F	KIW	ori	KIW_Block10-147_2016-01-18T10-21	A
0.005270981	imm	0.213392314	F	KIW	ori	KIW_Block10-147_2016-01-18T10-21	A
0.027722478	imm	0.12912042	F	KIW	ori	KIW_Block10-147_2016-01-18T10-21	A
0.007644529	imm	0.211466032	F	KIW	ori	KIW_Block10-147_2016-01-18T10-21	A
0.013120982	imm	0.238154247	F	KIW	ori	KIW_Block10-147_2016-01-18T10-21	A
0.041870349	imm	0.364172559	F	KIW	ori	KIW_Block10-147_2016-01-18T10-21	A
0.053250441	imm	0.611697038	F	KIW	ori	KIW_Block10-147_2016-01-18T10-21	A
0.047067181	imm	0.519327921	F	KIW	ori	KIW_Block10-147_2016-01-18T10-21	A
0.01795694	imm	0.413485056	F	KIW	ori	KIW_Block10-147_2016-01-18T10-21	A
0.046738855	imm	0.143859928	F	KIW	ori	KIW_Block10-147_2016-01-18T10-21	A
0.013796391	imm	0.429053287	F	KIW	ori	KIW_Block10-147_2016-01-18T10-21	A
0.005881664	imm	0.288057649	F	KIW	ori	KIW_Block10-147_2016-01-18T10-21	A
0.013700659	imm	0.34968135	F	KIW	ori	KIW_Block10-147_2016-01-18T10-21	A
0.026789113	imm	0.382783067	F	KIW	ori	KIW_Block10-147_2016-01-18T10-21	A
0.037971432	imm	0.433204133	F	KIW	ori	KIW_Block10-147_2016-01-18T10-21	A
0.046882088	imm	0.328223913	F	KIW	ori	KIW_Block10-147_2016-01-18T10-21	A
0.030033537	imm	0.204689525	F	KIW	ori	KIW_Block10-147_2016-01-18T10-21	A
0.037129381	imm	0.19812036	F	KIW	ori	KIW_Block10-147_2016-01-18T10-21	A
0.013894353	imm	0.426449997	F	KIW	ori	KIW_Block10-147_2016-01-18T10-21	A
0.022488399	imm	0.424457145	F	KIW	ori	KIW_Block10-147_2016-01-18T10-21	A
0.050048771	imm	0.330709019	F	KIW	ori	KIW_Block10-147_2016-01-18T10-21	A
0.017095217	imm	0.379893569	F	KIW	ori	KIW_Block10-147_2016-01-18T10-21	A
0.033799119	imm	0.622915979	F	KIW	ori	KIW_Block10-147_2016-01-18T10-21	A
0.028092528	imm	0.214536195	F	KIW	ori	KIW_Block10-147_2016-01-18T10-21	A
0.033423405	imm	0.581037226	F	KIW	ori	KIW_Block10-147_2016-01-18T10-21	A
0.021109115	imm	0.486373016	F	KIW	ori	KIW_Block10-147_2016-01-18T10-21	A
0.020648831	imm	0.472998279	F	KIW	ori	KIW_Block10-147_2016-01-18T10-21	A
0.025242495	imm	0.389229474	F	KIW	ori	KIW_Block10-147_2016-01-18T10-21	A
0.029883279	imm	0.322481925	F	KIW	ori	KIW_Block10-147_2016-01-18T10-21	A
0.023993256	imm	0.409359773	F	KIW	ori	KIW_Block10-147_2016-01-18T10-21	A
0.012571443	imm	0.350328228	F	KIW	ori	KIW_Block10-147_2016-01-18T10-21	A
0.025280356	imm	0.097242794	F	KIW	ori	KIW_Block10-147_2016-01-18T10-21	A
0.036830886	imm	0.236960623	F	KIW	ori	KIW_Block10-147_2016-01-18T10-21	A
0.043484953	imm	0.419095439	F	KIW	ori	KIW_Block10-147_2016-01-18T10-21	A
0.030900429	imm	0.229406668	F	KIW	ori	KIW_Block10-147_2016-01-18T10-21	A
0.002255382	imm	0.408371695	F	KIW	ori	KIW_Block10-147_2016-01-18T10-21	A
[truncated: 39,639 more rows]
