# Supplementary material for: Behaviourally modulated hippocampal theta oscillations in the ferret persist during both locomotion and immobility
Source: Nat Commun. 2022 Oct 7;13:5905. doi: 10.1038/s41467-022-33507-2 (PMC9547075; doi:10.1038/s41467-022-33507-2)
Supplement: Supplementary file 4 — Source Data [file 41467_2022_33507_MOESM4_ESM.zip › figure6data.csv]

Species	ID	Recside	Chan	Session	TaskType	Modality	TrialNum	NanIdx	RwdWinIdx	SNR	Duration	Difficulty	Correct	CorrectionTrial	Epoch	Peakrangenorm	Freq	Speed
R	DBLU	RHS	ori	2017-04-12_14-56-17	DUR	A	7	0	0	24.7287241054424	2	0	0	0	Hold	0.230983034117628	7.4	1.42348122258952
R	DBLU	RHS	ori	2017-04-12_14-56-17	DUR	A	7	0	0	24.7287241054424	2	0	0	0	Run	0.644123472322953	9.7	56.822752157372
R	DBLU	RHS	ori	2017-04-12_14-56-17	DUR	A	7	0	0	24.7287241054424	2	0	0	0	Rwd	NaN	4	0
R	DBLU	RHS	ori	2017-04-12_14-56-17	DUR	A	8	0	1	24.7287241054424	2	0	1	0	Hold	0.128242618607069	6.6	3.58016622925469
R	DBLU	RHS	ori	2017-04-12_14-56-17	DUR	A	8	0	1	24.7287241054424	2	0	1	0	Run	0.75920250906781	10.2	63.4791837636904
R	DBLU	RHS	ori	2017-04-12_14-56-17	DUR	A	8	0	1	24.7287241054424	2	0	1	0	Rwd	0.284052076128031	7.5	3.34520502192609
R	DBLU	RHS	ori	2017-04-12_14-56-17	DUR	A	10	0	0	24.7287241054424	2	0	1	0	Hold	0.570377371960775	7.6	2.76390391142829
R	DBLU	RHS	ori	2017-04-12_14-56-17	DUR	A	10	0	0	24.7287241054424	2	0	1	0	Run	0.562436608930955	8.9	17.8818462696748
R	DBLU	RHS	ori	2017-04-12_14-56-17	DUR	A	10	0	0	24.7287241054424	2	0	1	0	Rwd	NaN	4	0
R	DBLU	RHS	ori	2017-04-12_14-56-17	DUR	A	12	0	0	24.7287241054424	2	0	1	0	Hold	0.36849467722404	5.5	1.32643857439454
R	DBLU	RHS	ori	2017-04-12_14-56-17	DUR	A	12	0	0	24.7287241054424	2	0	1	0	Run	0.714734763627435	10.2	67.3874609760057
R	DBLU	RHS	ori	2017-04-12_14-56-17	DUR	A	12	0	0	24.7287241054424	2	0	1	0	Rwd	NaN	4	0
R	DBLU	RHS	ori	2017-04-12_14-56-17	DUR	A	13	0	1	24.7287241054424	2	0	1	0	Hold	0.33312715660908	8.3	1.61940507047033
R	DBLU	RHS	ori	2017-04-12_14-56-17	DUR	A	13	0	1	24.7287241054424	2	0	1	0	Run	0.639597768445334	10.1	45.7704248968904
R	DBLU	RHS	ori	2017-04-12_14-56-17	DUR	A	13	0	1	24.7287241054424	2	0	1	0	Rwd	0.151456641545095	4	1.76843012636655
R	DBLU	RHS	ori	2017-04-12_14-56-17	DUR	A	14	0	1	24.7287241054424	2	0	1	0	Hold	0.243919418663052	7.3	2.48568653977576
R	DBLU	RHS	ori	2017-04-12_14-56-17	DUR	A	14	0	1	24.7287241054424	2	0	1	0	Run	0.643518341128697	10.2	63.8036373692918
R	DBLU	RHS	ori	2017-04-12_14-56-17	DUR	A	14	0	1	24.7287241054424	2	0	1	0	Rwd	0.0408908178038589	6.2	2.2174266706223
R	DBLU	RHS	ori	2017-04-12_14-56-17	DUR	A	15	0	0	24.7287241054424	2	0	1	0	Hold	0.21467683313	7.5	2.6100221786612
R	DBLU	RHS	ori	2017-04-12_14-56-17	DUR	A	15	0	0	24.7287241054424	2	0	1	0	Run	0.73015675788528	10.3	59.8163922822779
R	DBLU	RHS	ori	2017-04-12_14-56-17	DUR	A	15	0	0	24.7287241054424	2	0	1	0	Rwd	NaN	4	0
R	DBLU	RHS	ori	2017-04-12_14-56-17	DUR	A	16	0	0	24.7287241054424	2	0	1	0	Hold	0.0910972320515919	9.4	0.145843177246334
R	DBLU	RHS	ori	2017-04-12_14-56-17	DUR	A	16	0	0	24.7287241054424	2	0	1	0	Run	0.755727734890628	10	62.0375393960624
R	DBLU	RHS	ori	2017-04-12_14-56-17	DUR	A	16	0	0	24.7287241054424	2	0	1	0	Rwd	NaN	4	0
R	DBLU	RHS	ori	2017-04-12_14-56-17	DUR	A	17	0	0	24.7287241054424	2	0	1	0	Hold	0.297851899538425	7.4	3.34737731835779
R	DBLU	RHS	ori	2017-04-12_14-56-17	DUR	A	17	0	0	24.7287241054424	2	0	1	0	Run	0.733615469308935	10.5	64.5926801482205
R	DBLU	RHS	ori	2017-04-12_14-56-17	DUR	A	17	0	0	24.7287241054424	2	0	1	0	Rwd	NaN	4	0
R	DBLU	RHS	ori	2017-04-12_14-56-17	DUR	A	18	0	0	24.7287241054424	2	0	0	0	Hold	0.136644251715373	7.2	1.55591426010409
R	DBLU	RHS	ori	2017-04-12_14-56-17	DUR	A	18	0	0	24.7287241054424	2	0	0	0	Run	0.624333976455364	10.4	53.7350747124209
R	DBLU	RHS	ori	2017-04-12_14-56-17	DUR	A	18	0	0	24.7287241054424	2	0	0	0	Rwd	NaN	4	0
R	DBLU	RHS	ori	2017-04-12_14-56-17	DUR	A	19	0	1	24.7287241054424	2	0	1	0	Hold	0.154753259230414	8	1.33800372920916
R	DBLU	RHS	ori	2017-04-12_14-56-17	DUR	A	19	0	1	24.7287241054424	2	0	1	0	Run	0.643736566322101	10.4	59.0194549916949
R	DBLU	RHS	ori	2017-04-12_14-56-17	DUR	A	19	0	1	24.7287241054424	2	0	1	0	Rwd	0.27265447918951	6.5	3.03191770516501
R	DBLU	RHS	ori	2017-04-12_14-56-17	DUR	A	20	1	0	24.7287241054424	2	0	1	0	Hold	0.228343090463716	8.6	2.45242478361947
R	DBLU	RHS	ori	2017-04-12_14-56-17	DUR	A	20	1	0	24.7287241054424	2	0	1	0	Run	NaN	4	0
R	DBLU	RHS	ori	2017-04-12_14-56-17	DUR	A	20	1	0	24.7287241054424	2	0	1	0	Rwd	NaN	4	0
R	DBLU	RHS	ori	2017-04-12_14-56-17	DUR	A	21	0	1	24.7287241054424	2	0	1	0	Hold	0.356843650792318	7.6	3.19881156652771
R	DBLU	RHS	ori	2017-04-12_14-56-17	DUR	A	21	0	1	24.7287241054424	2	0	1	0	Run	0.581248846249766	9.8	58.3525010717309
R	DBLU	RHS	ori	2017-04-12_14-56-17	DUR	A	21	0	1	24.7287241054424	2	0	1	0	Rwd	0.353276243097522	8.2	1.73608959577077
R	DBLU	RHS	ori	2017-04-12_14-56-17	DUR	A	22	0	1	24.7287241054424	2	0	1	0	Hold	0.472069018568746	6.7	4.27486596015997
R	DBLU	RHS	ori	2017-04-12_14-56-17	DUR	A	22	0	1	24.7287241054424	2	0	1	0	Run	0.726816633326805	10.6	59.4145814667792
R	DBLU	RHS	ori	2017-04-12_14-56-17	DUR	A	22	0	1	24.7287241054424	2	0	1	0	Rwd	0.229264327765035	6.6	2.24572332304812
R	DBLU	RHS	ori	2017-04-12_14-56-17	DUR	A	23	1	1	24.7287241054424	2	0	1	0	Hold	0.453372010908128	7	2.59556319301436
R	DBLU	RHS	ori	2017-04-12_14-56-17	DUR	A	23	1	1	24.7287241054424	2	0	1	0	Run	NaN	4	0
R	DBLU	RHS	ori	2017-04-12_14-56-17	DUR	A	23	1	1	24.7287241054424	2	0	1	0	Rwd	0.252798092113885	6.1	0.729600709341911
R	DBLU	RHS	ori	2017-04-12_14-56-17	DUR	A	24	1	0	24.7287241054424	2	0	1	0	Hold	0.476368889263466	7.4	2.37268745757059
R	DBLU	RHS	ori	2017-04-12_14-56-17	DUR	A	24	1	0	24.7287241054424	2	0	1	0	Run	NaN	4	0
R	DBLU	RHS	ori	2017-04-12_14-56-17	DUR	A	24	1	0	24.7287241054424	2	0	1	0	Rwd	NaN	4	0
R	DBLU	RHS	ori	2017-04-12_14-56-17	DUR	A	25	0	1	24.7287241054424	2	0	1	0	Hold	0.274075988820663	6.6	2.27594100882719
R	DBLU	RHS	ori	2017-04-12_14-56-17	DUR	A	25	0	1	24.7287241054424	2	0	1	0	Run	0.637306502718505	10.6	59.3385718722232
R	DBLU	RHS	ori	2017-04-12_14-56-17	DUR	A	25	0	1	24.7287241054424	2	0	1	0	Rwd	0.317212551793976	8.3	1.80451392627026
R	DBLU	RHS	ori	2017-04-12_14-56-17	DUR	A	26	0	1	24.7287241054424	2	0	1	0	Hold	0.199976697744476	8	3.15930854018475
R	DBLU	RHS	ori	2017-04-12_14-56-17	DUR	A	26	0	1	24.7287241054424	2	0	1	0	Run	0.74543468832378	10.4	56.6785489172582
R	DBLU	RHS	ori	2017-04-12_14-56-17	DUR	A	26	0	1	24.7287241054424	2	0	1	0	Rwd	0.344802452026745	6.9	1.71500194215806
R	DBLU	RHS	ori	2017-04-12_14-56-17	DUR	A	27	0	0	24.7287241054424	0.25	1	1	0	Hold	0.405929154855242	4	2.18076590305405
R	DBLU	RHS	ori	2017-04-12_14-56-17	DUR	A	27	0	0	24.7287241054424	0.25	1	1	0	Run	0.628834493096553	10.1	27.8005531682737
R	DBLU	RHS	ori	2017-04-12_14-56-17	DUR	A	27	0	0	24.7287241054424	0.25	1	1	0	Rwd	NaN	4	0
R	DBLU	RHS	ori	2017-04-12_14-56-17	DUR	A	28	0	1	24.7287241054424	0.25	1	1	0	Hold	0.373677373239129	7.8	1.83696928652293
R	DBLU	RHS	ori	2017-04-12_14-56-17	DUR	A	28	0	1	24.7287241054424	0.25	1	1	0	Run	0.588050779639146	10.1	32.0721707091158
R	DBLU	RHS	ori	2017-04-12_14-56-17	DUR	A	28	0	1	24.7287241054424	0.25	1	1	0	Rwd	0.162146134783479	8.3	2.92327638096132
R	DBLU	RHS	ori	2017-04-12_14-56-17	DUR	A	29	0	1	24.7287241054424	0.25	1	1	0	Hold	0.382285638121696	7.9	2.74107869871606
R	DBLU	RHS	ori	2017-04-12_14-56-17	DUR	A	29	0	1	24.7287241054424	0.25	1	1	0	Run	0.623891855506553	10.7	54.1825585735253
R	DBLU	RHS	ori	2017-04-12_14-56-17	DUR	A	29	0	1	24.7287241054424	0.25	1	1	0	Rwd	0.0860379445628559	8.4	1.71881481032356
R	DBLU	RHS	ori	2017-04-12_14-56-17	DUR	A	30	0	1	24.7287241054424	0.25	1	1	0	Hold	0.211170019222278	5.1	1.0935266038882
R	DBLU	RHS	ori	2017-04-12_14-56-17	DUR	A	30	0	1	24.7287241054424	0.25	1	1	0	Run	0.690759127408071	10.1	57.6923818592575
R	DBLU	RHS	ori	2017-04-12_14-56-17	DUR	A	30	0	1	24.7287241054424	0.25	1	1	0	Rwd	0.569633322678802	8.9	2.60787048143485
R	DBLU	RHS	ori	2017-04-12_14-56-17	DUR	A	32	0	1	24.7287241054424	0.25	1	1	0	Hold	0.5149972170445	8.3	1.88280658208439
R	DBLU	RHS	ori	2017-04-12_14-56-17	DUR	A	32	0	1	24.7287241054424	0.25	1	1	0	Run	0.725674878795155	10.5	53.3963680910527
R	DBLU	RHS	ori	2017-04-12_14-56-17	DUR	A	32	0	1	24.7287241054424	0.25	1	1	0	Rwd	0.169242562308865	7.4	2.87406812891551
R	DBLU	RHS	ori	2017-04-12_14-56-17	DUR	A	33	0	1	24.7287241054424	0.25	1	1	0	Hold	0.442582641545503	7.6	1.76438273172312
R	DBLU	RHS	ori	2017-04-12_14-56-17	DUR	A	33	0	1	24.7287241054424	0.25	1	1	0	Run	0.610223877448024	10.2	61.3749482581485
R	DBLU	RHS	ori	2017-04-12_14-56-17	DUR	A	33	0	1	24.7287241054424	0.25	1	1	0	Rwd	0.217732065635793	7.6	2.81461715565676
R	DBLU	RHS	ori	2017-04-12_14-56-17	DUR	A	34	0	1	24.7287241054424	0.25	1	1	0	Hold	0.27840645380976	4	2.05392913440903
R	DBLU	RHS	ori	2017-04-12_14-56-17	DUR	A	34	0	1	24.7287241054424	0.25	1	1	0	Run	0.761945634875169	10.4	57.199523141203
R	DBLU	RHS	ori	2017-04-12_14-56-17	DUR	A	34	0	1	24.7287241054424	0.25	1	1	0	Rwd	0.323155934555541	8.6	2.36066748709521
R	DBLU	RHS	ori	2017-04-12_14-56-17	DUR	A	35	0	1	24.7287241054424	0.25	1	1	0	Hold	0.452774250522261	7.2	2.7331331076062
R	DBLU	RHS	ori	2017-04-12_14-56-17	DUR	A	35	0	1	24.7287241054424	0.25	1	1	0	Run	0.619853723206147	10.2	45.4018073440453
R	DBLU	RHS	ori	2017-04-12_14-56-17	DUR	A	35	0	1	24.7287241054424	0.25	1	1	0	Rwd	0.208465898360086	7.8	3.33932078697145
R	DBLU	RHS	ori	2017-04-12_14-56-17	DUR	A	36	0	1	24.7287241054424	0.25	1	1	0	Hold	0.319094413160066	7.2	0.867127784111464
R	DBLU	RHS	ori	2017-04-12_14-56-17	DUR	A	36	0	1	24.7287241054424	0.25	1	1	0	Run	0.733070195004502	10.2	59.9449043101322
R	DBLU	RHS	ori	2017-04-12_14-56-17	DUR	A	36	0	1	24.7287241054424	0.25	1	1	0	Rwd	0.214306164316357	7.3	1.98600705458612
R	DBLU	RHS	ori	2017-04-12_14-56-17	DUR	A	37	0	0	24.7287241054424	0.25	1	1	0	Hold	0.199851123147359	8	2.18149322858672
R	DBLU	RHS	ori	2017-04-12_14-56-17	DUR	A	37	0	0	24.7287241054424	0.25	1	1	0	Run	0.674260942433886	10.4	54.0197147217726
R	DBLU	RHS	ori	2017-04-12_14-56-17	DUR	A	37	0	0	24.7287241054424	0.25	1	1	0	Rwd	NaN	4	0
R	DBLU	RHS	ori	2017-04-12_14-56-17	DUR	A	38	0	1	24.7287241054424	0.25	1	1	0	Hold	0.334221635841279	7.1	3.06827874000604
R	DBLU	RHS	ori	2017-04-12_14-56-17	DUR	A	38	0	1	24.7287241054424	0.25	1	1	0	Run	0.739737965476945	10	56.8700253727816
R	DBLU	RHS	ori	2017-04-12_14-56-17	DUR	A	38	0	1	24.7287241054424	0.25	1	1	0	Rwd	0.47235416418026	4	2.6422002808336
R	DBLU	RHS	ori	2017-04-12_14-56-17	DUR	A	39	0	0	24.7287241054424	0.25	1	1	0	Hold	0.438303853948343	8.2	2.70250108298824
R	DBLU	RHS	ori	2017-04-12_14-56-17	DUR	A	39	0	0	24.7287241054424	0.25	1	1	0	Run	0.691469810267025	10.5	53.6293484962832
R	DBLU	RHS	ori	2017-04-12_14-56-17	DUR	A	39	0	0	24.7287241054424	0.25	1	1	0	Rwd	NaN	4	0
R	DBLU	RHS	ori	2017-04-12_14-56-17	DUR	A	40	0	0	24.7287241054424	0.25	1	1	0	Hold	0.571775693785966	7.7	0.896668335921498
R	DBLU	RHS	ori	2017-04-12_14-56-17	DUR	A	40	0	0	24.7287241054424	0.25	1	1	0	Run	0.749198451928633	10.1	57.0769396762682
R	DBLU	RHS	ori	2017-04-12_14-56-17	DUR	A	40	0	0	24.7287241054424	0.25	1	1	0	Rwd	NaN	4	0
R	DBLU	RHS	ori	2017-04-12_14-56-17	DUR	A	41	0	1	24.7287241054424	0.25	1	1	0	Hold	0.298673622273622	8.2	3.06192416525261
R	DBLU	RHS	ori	2017-04-12_14-56-17	DUR	A	41	0	1	24.7287241054424	0.25	1	1	0	Run	0.634393579384223	10.2	47.0227098056481
R	DBLU	RHS	ori	2017-04-12_14-56-17	DUR	A	41	0	1	24.7287241054424	0.25	1	1	0	Rwd	0.197384282495672	5.1	2.12396713530299
R	DBLU	RHS	ori	2017-04-12_14-56-17	DUR	A	42	0	1	24.7287241054424	0.25	1	1	0	Hold	0.303952540491451	7.8	4.56723342965267
R	DBLU	RHS	ori	2017-04-12_14-56-17	DUR	A	42	0	1	24.7287241054424	0.25	1	1	0	Run	0.680791293590879	10.4	50.209216993015
R	DBLU	RHS	ori	2017-04-12_14-56-17	DUR	A	42	0	1	24.7287241054424	0.25	1	1	0	Rwd	0.276042724781183	5.3	2.26592449937011
R	DBLU	RHS	ori	2017-04-12_14-56-17	DUR	A	44	0	0	24.7287241054424	2	0	1	0	Hold	0.345824089949043	7.4	3.3644376182636
R	DBLU	RHS	ori	2017-04-12_14-56-17	DUR	A	44	0	0	24.7287241054424	2	0	1	0	Run	0.746888460622675	10.4	56.2549115100293
R	DBLU	RHS	ori	2017-04-12_14-56-17	DUR	A	44	0	0	24.7287241054424	2	0	1	0	Rwd	NaN	4	0
R	DBLU	RHS	ori	2017-04-12_14-56-17	DUR	A	45	0	0	24.7287241054424	2	0	1	0	Hold	0.35675502816588	7.8	1.58645172443019
R	DBLU	RHS	ori	2017-04-12_14-56-17	DUR	A	45	0	0	24.7287241054424	2	0	1	0	Run	0.567042257087698	10.3	60.835974901417
R	DBLU	RHS	ori	2017-04-12_14-56-17	DUR	A	45	0	0	24.7287241054424	2	0	1	0	Rwd	NaN	4	0
R	DBLU	RHS	ori	2017-04-12_14-56-17	DUR	A	46	0	1	24.7287241054424	2	0	1	0	Hold	0.367121747048958	7.3	1.72377837646466
R	DBLU	RHS	ori	2017-04-12_14-56-17	DUR	A	46	0	1	24.7287241054424	2	0	1	0	Run	0.590213131123179	10	60.9645098381022
R	DBLU	RHS	ori	2017-04-12_14-56-17	DUR	A	46	0	1	24.7287241054424	2	0	1	0	Rwd	0.228360328478763	4.1	2.53944673159295
R	DBLU	RHS	ori	2017-04-12_14-56-17	DUR	A	47	0	0	24.7287241054424	2	0	1	0	Hold	0.22855825498507	8.5	3.38924929399436
R	DBLU	RHS	ori	2017-04-12_14-56-17	DUR	A	47	0	0	24.7287241054424	2	0	1	0	Run	0.683751992604546	10.5	53.584508501379
R	DBLU	RHS	ori	2017-04-12_14-56-17	DUR	A	47	0	0	24.7287241054424	2	0	1	0	Rwd	NaN	4	0
R	DBLU	RHS	ori	2017-04-12_14-56-17	DUR	A	48	0	1	24.7287241054424	2	0	1	0	Hold	0.499864330809426	7.4	2.16283469962984
R	DBLU	RHS	ori	2017-04-12_14-56-17	DUR	A	48	0	1	24.7287241054424	2	0	1	0	Run	0.644594471139701	10.2	50.5516001703615
R	DBLU	RHS	ori	2017-04-12_14-56-17	DUR	A	48	0	1	24.7287241054424	2	0	1	0	Rwd	0.183279488107236	7.8	2.55428677529173
R	DBLU	RHS	ori	2017-04-12_14-56-17	DUR	A	49	0	1	24.7287241054424	2	0	1	0	Hold	0.333216884231289	7.7	2.23835214270593
R	DBLU	RHS	ori	2017-04-12_14-56-17	DUR	A	49	0	1	24.7287241054424	2	0	1	0	Run	0.623605676368785	10.2	51.5260341489009
R	DBLU	RHS	ori	2017-04-12_14-56-17	DUR	A	49	0	1	24.7287241054424	2	0	1	0	Rwd	0.111187414305875	8	1.54282019890436
R	DBLU	RHS	ori	2017-04-12_14-56-17	DUR	A	50	0	1	24.7287241054424	2	0	1	0	Hold	0.171910560669266	10.1	1.41182479584294
R	DBLU	RHS	ori	2017-04-12_14-56-17	DUR	A	50	0	1	24.7287241054424	2	0	1	0	Run	0.540663727040437	10.4	61.181766851277
R	DBLU	RHS	ori	2017-04-12_14-56-17	DUR	A	50	0	1	24.7287241054424	2	0	1	0	Rwd	0.348872359149515	6.2	1.88342504932801
R	DBLU	RHS	ori	2017-04-12_14-56-17	DUR	A	51	0	0	24.7287241054424	2	0	1	0	Hold	0.418469054910522	7.7	2.46839491783194
R	DBLU	RHS	ori	2017-04-12_14-56-17	DUR	A	51	0	0	24.7287241054424	2	0	1	0	Run	0.664155203089478	10.3	55.7255759549161
R	DBLU	RHS	ori	2017-04-12_14-56-17	DUR	A	51	0	0	24.7287241054424	2	0	1	0	Rwd	NaN	4	0
R	DBLU	RHS	ori	2017-04-12_14-56-17	DUR	A	52	0	0	24.7287241054424	2	0	1	0	Hold	0.199823207760365	6.2	1.98935463731481
R	DBLU	RHS	ori	2017-04-12_14-56-17	DUR	A	52	0	0	24.7287241054424	2	0	1	0	Run	0.621563595857401	10.9	61.7376312897742
R	DBLU	RHS	ori	2017-04-12_14-56-17	DUR	A	52	0	0	24.7287241054424	2	0	1	0	Rwd	NaN	4	0
R	DBLU	RHS	ori	2017-04-12_14-56-17	DUR	A	53	0	0	24.7287241054424	2	0	0	0	Hold	0.160086014522001	8.7	2.88966070020867
R	DBLU	RHS	ori	2017-04-12_14-56-17	DUR	A	53	0	0	24.7287241054424	2	0	0	0	Run	0.685608157476435	9.5	44.8959894171506
R	DBLU	RHS	ori	2017-04-12_14-56-17	DUR	A	53	0	0	24.7287241054424	2	0	0	0	Rwd	NaN	4	0
R	DBLU	RHS	ori	2017-04-12_14-56-17	DUR	A	54	0	1	24.7287241054424	2	0	1	0	Hold	0.474809260316281	7.9	1.97797727625672
R	DBLU	RHS	ori	2017-04-12_14-56-17	DUR	A	54	0	1	24.7287241054424	2	0	1	0	Run	0.586792337643667	10.2	39.1077673389442
R	DBLU	RHS	ori	2017-04-12_14-56-17	DUR	A	54	0	1	24.7287241054424	2	0	1	0	Rwd	0.183262508013448	8.4	2.54037244264288
R	DBLU	RHS	ori	2017-04-12_14-56-17	DUR	A	55	0	0	24.7287241054424	2	0	1	0	Hold	0.434543641638987	4	2.62153192657844
R	DBLU	RHS	ori	2017-04-12_14-56-17	DUR	A	55	0	0	24.7287241054424	2	0	1	0	Run	0.635239106424349	10.3	65.340143490063
R	DBLU	RHS	ori	2017-04-12_14-56-17	DUR	A	55	0	0	24.7287241054424	2	0	1	0	Rwd	NaN	4	0
R	DBLU	RHS	ori	2017-04-12_14-56-17	DUR	A	56	0	0	24.7287241054424	2	0	1	0	Hold	0.372101568832591	7.2	1.51207141079302
R	DBLU	RHS	ori	2017-04-12_14-56-17	DUR	A	56	0	0	24.7287241054424	2	0	1	0	Run	0.724650563330152	10.2	62.851836234032
R	DBLU	RHS	ori	2017-04-12_14-56-17	DUR	A	56	0	0	24.7287241054424	2	0	1	0	Rwd	NaN	4	0
R	DBLU	RHS	ori	2017-04-12_14-56-17	DUR	A	57	0	0	24.7287241054424	2	0	1	0	Hold	0.227243671525181	8.6	2.09316102888948
R	DBLU	RHS	ori	2017-04-12_14-56-17	DUR	A	57	0	0	24.7287241054424	2	0	1	0	Run	0.749128309440984	10.2	60.7923687286979
R	DBLU	RHS	ori	2017-04-12_14-56-17	DUR	A	57	0	0	24.7287241054424	2	0	1	0	Rwd	NaN	4	0
R	DBLU	RHS	ori	2017-04-12_14-56-17	DUR	A	58	0	1	24.7287241054424	2	0	1	0	Hold	0.322409053599604	8.1	2.9483050548784
R	DBLU	RHS	ori	2017-04-12_14-56-17	DUR	A	58	0	1	24.7287241054424	2	0	1	0	Run	0.633744190126345	10.2	58.4953448350538
R	DBLU	RHS	ori	2017-04-12_14-56-17	DUR	A	58	0	1	24.7287241054424	2	0	1	0	Rwd	0.171002952905805	7.9	2.57966288593557
R	DBLU	RHS	ori	2017-04-12_14-56-17	DUR	A	59	0	1	24.7287241054424	0.25	1	1	0	Hold	0.492758159526915	8.1	0.777191977898192
R	DBLU	RHS	ori	2017-04-12_14-56-17	DUR	A	59	0	1	24.7287241054424	0.25	1	1	0	Run	0.70421901479802	10.4	50.7268388902268
R	DBLU	RHS	ori	2017-04-12_14-56-17	DUR	A	59	0	1	24.7287241054424	0.25	1	1	0	Rwd	0.175434776637751	4.2	2.76660811784964
R	DBLU	RHS	ori	2017-04-12_14-56-17	DUR	A	60	0	0	24.7287241054424	0.25	1	1	0	Hold	0.297619899302749	8	1.22960728258947
R	DBLU	RHS	ori	2017-04-12_14-56-17	DUR	A	60	0	0	24.7287241054424	0.25	1	1	0	Run	0.538062460195128	11	66.2631385196348
R	DBLU	RHS	ori	2017-04-12_14-56-17	DUR	A	60	0	0	24.7287241054424	0.25	1	1	0	Rwd	NaN	4	0
R	DBLU	RHS	ori	2017-04-12_14-56-17	DUR	A	61	0	1	24.7287241054424	0.25	1	1	0	Hold	0.323337046893601	7.6	1.19544586959243
R	DBLU	RHS	ori	2017-04-12_14-56-17	DUR	A	61	0	1	24.7287241054424	0.25	1	1	0	Run	0.582392368427785	10.2	58.2326359664264
R	DBLU	RHS	ori	2017-04-12_14-56-17	DUR	A	61	0	1	24.7287241054424	0.25	1	1	0	Rwd	0.349812830516272	4.7	2.6193096200712
R	DBLU	RHS	ori	2017-04-12_14-56-17	DUR	A	62	0	0	24.7287241054424	0.25	1	1	0	Hold	0.457988963671757	7.7	1.94857050177053
R	DBLU	RHS	ori	2017-04-12_14-56-17	DUR	A	62	0	0	24.7287241054424	0.25	1	1	0	Run	0.744672591679634	10.4	48.4216125234072
R	DBLU	RHS	ori	2017-04-12_14-56-17	DUR	A	62	0	0	24.7287241054424	0.25	1	1	0	Rwd	NaN	4	0
R	DBLU	RHS	ori	2017-04-12_14-56-17	DUR	A	63	0	0	24.7287241054424	0.25	1	1	0	Hold	0.18559292081205	7.2	1.52586410952754
R	DBLU	RHS	ori	2017-04-12_14-56-17	DUR	A	63	0	0	24.7287241054424	0.25	1	1	0	Run	0.635939885662821	10.3	57.489345850663
R	DBLU	RHS	ori	2017-04-12_14-56-17	DUR	A	63	0	0	24.7287241054424	0.25	1	1	0	Rwd	NaN	4	0
R	DBLU	RHS	ori	2017-04-12_14-56-17	DUR	A	64	0	1	24.7287241054424	0.25	1	1	0	Hold	0.248273547144144	7.6	1.40684332485774
R	DBLU	RHS	ori	2017-04-12_14-56-17	DUR	A	64	0	1	24.7287241054424	0.25	1	1	0	Run	0.730805312793082	10.6	54.141672308279
R	DBLU	RHS	ori	2017-04-12_14-56-17	DUR	A	64	0	1	24.7287241054424	0.25	1	1	0	Rwd	0.181360168320243	9	2.09235531980567
R	DBLU	RHS	ori	2017-04-12_14-56-17	DUR	A	65	0	1	24.7287241054424	0.25	1	1	0	Hold	0.476667890122724	7.8	2.08529510608957
R	DBLU	RHS	ori	2017-04-12_14-56-17	DUR	A	65	0	1	24.7287241054424	0.25	1	1	0	Run	0.661226380960411	10.2	51.4271656705024
R	DBLU	RHS	ori	2017-04-12_14-56-17	DUR	A	65	0	1	24.7287241054424	0.25	1	1	0	Rwd	0.293283409577764	7.4	2.26047592267015
R	DBLU	RHS	ori	2017-04-12_14-56-17	DUR	A	66	1	0	24.7287241054424	0.25	1	0	0	Hold	0.262959879960069	7.6	2.35694119711937
R	DBLU	RHS	ori	2017-04-12_14-56-17	DUR	A	66	1	0	24.7287241054424	0.25	1	0	0	Run	NaN	4	0
R	DBLU	RHS	ori	2017-04-12_14-56-17	DUR	A	66	1	0	24.7287241054424	0.25	1	0	0	Rwd	NaN	4	0
R	DBLU	RHS	ori	2017-04-12_14-56-17	DUR	A	67	0	0	24.7287241054424	0.25	1	1	0	Hold	0.528379200186433	8	1.13306536534905
R	DBLU	RHS	ori	2017-04-12_14-56-17	DUR	A	67	0	0	24.7287241054424	0.25	1	1	0	Run	0.256134279345512	10.5	53.833621498498
R	DBLU	RHS	ori	2017-04-12_14-56-17	DUR	A	67	0	0	24.7287241054424	0.25	1	1	0	Rwd	NaN	4	0
R	DBLU	RHS	ori	2017-04-12_14-56-17	DUR	A	68	0	0	24.7287241054424	0.25	1	1	0	Hold	0.49181864610428	8.2	3.06680902918077
R	DBLU	RHS	ori	2017-04-12_14-56-17	DUR	A	68	0	0	24.7287241054424	0.25	1	1	0	Run	0.632961580037045	10	54.2727391411683
R	DBLU	RHS	ori	2017-04-12_14-56-17	DUR	A	68	0	0	24.7287241054424	0.25	1	1	0	Rwd	NaN	4	0
R	DBLU	RHS	ori	2017-04-12_14-56-17	DUR	A	70	0	0	24.7287241054424	0.25	1	0	0	Hold	0.338013467514108	8.5	2.33301081549618
R	DBLU	RHS	ori	2017-04-12_14-56-17	DUR	A	70	0	0	24.7287241054424	0.25	1	0	0	Run	0.657567744540748	10.5	51.1748878298581
R	DBLU	RHS	ori	2017-04-12_14-56-17	DUR	A	70	0	0	24.7287241054424	0.25	1	0	0	Rwd	NaN	4	0
R	DBLU	RHS	ori	2017-04-13_12-58-40	DUR	V	10	0	1	768.495275044087	2	0	1	0	Hold	0.328942320303137	7.7	2.16691744733605
R	DBLU	RHS	ori	2017-04-13_12-58-40	DUR	V	10	0	1	768.495275044087	2	0	1	0	Run	0.601314613433784	10.2	59.0960786093737
R	DBLU	RHS	ori	2017-04-13_12-58-40	DUR	V	10	0	1	768.495275044087	2	0	1	0	Rwd	0.457440535095288	6.9	2.40213280704662
R	DBLU	RHS	ori	2017-04-13_12-58-40	DUR	V	11	0	1	768.495275044087	2	0	1	0	Hold	0.0585200109976149	5.3	0.486014608065051
R	DBLU	RHS	ori	2017-04-13_12-58-40	DUR	V	11	0	1	768.495275044087	2	0	1	0	Run	0.536646100291012	10.1	64.1031469109386
R	DBLU	RHS	ori	2017-04-13_12-58-40	DUR	V	11	0	1	768.495275044087	2	0	1	0	Rwd	0.180275479668554	7.1	2.83898588405765
R	DBLU	RHS	ori	2017-04-13_12-58-40	DUR	V	14	0	1	768.495275044087	2	0	1	0	Hold	0.258450259763199	6.2	2.62008647292611
R	DBLU	RHS	ori	2017-04-13_12-58-40	DUR	V	14	0	1	768.495275044087	2	0	1	0	Run	0.485090596040683	9.6	49.6489853667213
R	DBLU	RHS	ori	2017-04-13_12-58-40	DUR	V	14	0	1	768.495275044087	2	0	1	0	Rwd	0.299932336561068	4	2.63319450841422
R	DBLU	RHS	ori	2017-04-13_12-58-40	DUR	V	15	0	1	768.495275044087	2	0	1	0	Hold	0.153122680185727	7.4	1.1723020171952
R	DBLU	RHS	ori	2017-04-13_12-58-40	DUR	V	15	0	1	768.495275044087	2	0	1	0	Run	0.686361221588642	10.1	52.0042966215904
R	DBLU	RHS	ori	2017-04-13_12-58-40	DUR	V	15	0	1	768.495275044087	2	0	1	0	Rwd	0.31068199798844	6.5	1.95288459639372
R	DBLU	RHS	ori	2017-04-13_12-58-40	DUR	V	16	1	1	768.495275044087	2	0	1	0	Hold	0.299707716002575	7.9	1.56910193767905
R	DBLU	RHS	ori	2017-04-13_12-58-40	DUR	V	16	1	1	768.495275044087	2	0	1	0	Run	0.672104160811244	10.4	64.1218177453205
R	DBLU	RHS	ori	2017-04-13_12-58-40	DUR	V	16	1	1	768.495275044087	2	0	1	0	Rwd	NaN	4	0
R	DBLU	RHS	ori	2017-04-13_12-58-40	DUR	V	17	0	0	768.495275044087	2	0	1	0	Hold	0.300521773964147	4.6	1.63581652407841
R	DBLU	RHS	ori	2017-04-13_12-58-40	DUR	V	17	0	0	768.495275044087	2	0	1	0	Run	0.623254531813776	9.7	56.8571113235801
R	DBLU	RHS	ori	2017-04-13_12-58-40	DUR	V	17	0	0	768.495275044087	2	0	1	0	Rwd	NaN	4	0
R	DBLU	RHS	ori	2017-04-13_12-58-40	DUR	V	18	0	0	768.495275044087	2	0	1	0	Hold	0.487153145843519	7.3	1.63418802470971
R	DBLU	RHS	ori	2017-04-13_12-58-40	DUR	V	18	0	0	768.495275044087	2	0	1	0	Run	0.603357051412841	10.2	57.0405746257058
R	DBLU	RHS	ori	2017-04-13_12-58-40	DUR	V	18	0	0	768.495275044087	2	0	1	0	Rwd	NaN	4	0
R	DBLU	RHS	ori	2017-04-13_12-58-40	DUR	V	19	0	0	768.495275044087	2	0	1	0	Hold	0.222505147070123	7.4	2.25320361645738
R	DBLU	RHS	ori	2017-04-13_12-58-40	DUR	V	19	0	0	768.495275044087	2	0	1	0	Run	0.552331166921889	9.9	63.2057134709287
R	DBLU	RHS	ori	2017-04-13_12-58-40	DUR	V	19	0	0	768.495275044087	2	0	1	0	Rwd	NaN	4	0
R	DBLU	RHS	ori	2017-04-13_12-58-40	DUR	V	20	1	0	768.495275044087	2	0	1	0	Hold	0.374992066271547	7.9	2.72342567156802
R	DBLU	RHS	ori	2017-04-13_12-58-40	DUR	V	20	1	0	768.495275044087	2	0	1	0	Run	NaN	4	0
R	DBLU	RHS	ori	2017-04-13_12-58-40	DUR	V	20	1	0	768.495275044087	2	0	1	0	Rwd	NaN	4	0
R	DBLU	RHS	ori	2017-04-13_12-58-40	DUR	V	21	0	1	768.495275044087	2	0	1	0	Hold	0.138558719854088	8.8	1.77277850724096
R	DBLU	RHS	ori	2017-04-13_12-58-40	DUR	V	21	0	1	768.495275044087	2	0	1	0	Run	0.582752717466397	9.8	40.5536133109316
R	DBLU	RHS	ori	2017-04-13_12-58-40	DUR	V	21	0	1	768.495275044087	2	0	1	0	Rwd	0.17560996443946	9.4	2.12076018535889
R	DBLU	RHS	ori	2017-04-13_12-58-40	DUR	V	22	0	1	768.495275044087	2	0	1	0	Hold	0.168792415254315	7.5	1.92724683854371
R	DBLU	RHS	ori	2017-04-13_12-58-40	DUR	V	22	0	1	768.495275044087	2	0	1	0	Run	0.562952080186596	10	46.8028743241589
R	DBLU	RHS	ori	2017-04-13_12-58-40	DUR	V	22	0	1	768.495275044087	2	0	1	0	Rwd	0.640502599358864	7	1.79687441080795
R	DBLU	RHS	ori	2017-04-13_12-58-40	DUR	V	23	0	1	768.495275044087	2	0	1	0	Hold	0.312790242225854	7.6	1.05927036734415
R	DBLU	RHS	ori	2017-04-13_12-58-40	DUR	V	23	0	1	768.495275044087	2	0	1	0	Run	0.602255771604479	10	58.3202814135594
R	DBLU	RHS	ori	2017-04-13_12-58-40	DUR	V	23	0	1	768.495275044087	2	0	1	0	Rwd	0.431759277203558	7.1	2.85345125854115
R	DBLU	RHS	ori	2017-04-13_12-58-40	DUR	V	24	0	0	768.495275044087	2	0	1	0	Hold	0.188946392524266	8.6	2.03476558086879
R	DBLU	RHS	ori	2017-04-13_12-58-40	DUR	V	24	0	0	768.495275044087	2	0	1	0	Run	0.621885852550621	10	55.3434616369085
R	DBLU	RHS	ori	2017-04-13_12-58-40	DUR	V	24	0	0	768.495275044087	2	0	1	0	Rwd	NaN	4	0
R	DBLU	RHS	ori	2017-04-13_12-58-40	DUR	V	25	0	1	768.495275044087	2	0	1	0	Hold	0.119818829212317	7.6	1.41623763324143
R	DBLU	RHS	ori	2017-04-13_12-58-40	DUR	V	25	0	1	768.495275044087	2	0	1	0	Run	0.68148338707142	9.7	40.1331016493228
R	DBLU	RHS	ori	2017-04-13_12-58-40	DUR	V	25	0	1	768.495275044087	2	0	1	0	Rwd	0.22437608979738	6.9	1.86653026828839
R	DBLU	RHS	ori	2017-04-13_12-58-40	DUR	V	26	0	1	768.495275044087	2	0	1	0	Hold	0.214565657491119	7.3	1.31329943374873
R	DBLU	RHS	ori	2017-04-13_12-58-40	DUR	V	26	0	1	768.495275044087	2	0	1	0	Run	0.609805396705323	10.1	54.0636030217406
R	DBLU	RHS	ori	2017-04-13_12-58-40	DUR	V	26	0	1	768.495275044087	2	0	1	0	Rwd	0.108584446790814	6.6	1.58214604146758
R	DBLU	RHS	ori	2017-04-13_12-58-40	DUR	V	27	0	0	768.495275044087	2	0	1	0	Hold	0.24640295088454	7.4	2.04059857399499
R	DBLU	RHS	ori	2017-04-13_12-58-40	DUR	V	27	0	0	768.495275044087	2	0	1	0	Run	0.579657641048589	10.1	56.1572791983308
R	DBLU	RHS	ori	2017-04-13_12-58-40	DUR	V	27	0	0	768.495275044087	2	0	1	0	Rwd	NaN	4	0
R	DBLU	RHS	ori	2017-04-13_12-58-40	DUR	V	28	0	0	768.495275044087	2	0	1	0	Hold	0.357578369314292	7.8	2.82815699397068
R	DBLU	RHS	ori	2017-04-13_12-58-40	DUR	V	28	0	0	768.495275044087	2	0	1	0	Run	0.633531559092267	9.9	59.7344438682797
R	DBLU	RHS	ori	2017-04-13_12-58-40	DUR	V	28	0	0	768.495275044087	2	0	1	0	Rwd	NaN	4	0
R	DBLU	RHS	ori	2017-04-13_12-58-40	DUR	V	29	0	1	768.495275044087	2	0	1	0	Hold	0.381641813198303	8.1	2.83618494247863
R	DBLU	RHS	ori	2017-04-13_12-58-40	DUR	V	29	0	1	768.495275044087	2	0	1	0	Run	0.622004641071118	9.7	60.0652612060259
R	DBLU	RHS	ori	2017-04-13_12-58-40	DUR	V	29	0	1	768.495275044087	2	0	1	0	Rwd	0.234706944804047	4	1.79300532377553
R	DBLU	RHS	ori	2017-04-13_12-58-40	DUR	V	30	1	1	768.495275044087	2	0	1	0	Hold	0.200820701938642	8	1.4221861014947
R	DBLU	RHS	ori	2017-04-13_12-58-40	DUR	V	30	1	1	768.495275044087	2	0	1	0	Run	0.606743054315087	10	55.5951337646433
R	DBLU	RHS	ori	2017-04-13_12-58-40	DUR	V	30	1	1	768.495275044087	2	0	1	0	Rwd	NaN	4	0
R	DBLU	RHS	ori	2017-04-13_12-58-40	DUR	V	33	0	1	768.495275044087	0.25	1	1	0	Hold	0.327971492168154	8.1	2.04939624250842
R	DBLU	RHS	ori	2017-04-13_12-58-40	DUR	V	33	0	1	768.495275044087	0.25	1	1	0	Run	0.425125622668903	9.6	48.2914195830044
R	DBLU	RHS	ori	2017-04-13_12-58-40	DUR	V	33	0	1	768.495275044087	0.25	1	1	0	Rwd	0.0984733205188025	10.2	2.92556327468017
R	DBLU	RHS	ori	2017-04-13_12-58-40	DUR	V	34	0	1	768.495275044087	0.25	1	1	0	Hold	0.394225386323752	7.4	2.83280842142027
R	DBLU	RHS	ori	2017-04-13_12-58-40	DUR	V	34	0	1	768.495275044087	0.25	1	1	0	Run	0.738616277903621	9.6	40.2311429835973
R	DBLU	RHS	ori	2017-04-13_12-58-40	DUR	V	34	0	1	768.495275044087	0.25	1	1	0	Rwd	0.131977177032826	7.3	3.58052192136256
R	DBLU	RHS	ori	2017-04-13_12-58-40	DUR	V	35	1	1	768.495275044087	0.25	1	1	0	Hold	0.266625927152419	8.2	2.33917929884971
R	DBLU	RHS	ori	2017-04-13_12-58-40	DUR	V	35	1	1	768.495275044087	0.25	1	1	0	Run	NaN	4	0
R	DBLU	RHS	ori	2017-04-13_12-58-40	DUR	V	35	1	1	768.495275044087	0.25	1	1	0	Rwd	NaN	4	0
R	DBLU	RHS	ori	2017-04-13_12-58-40	DUR	V	36	0	0	768.495275044087	0.25	1	1	0	Hold	0.414860769218186	6.9	2.36504383185923
R	DBLU	RHS	ori	2017-04-13_12-58-40	DUR	V	36	0	0	768.495275044087	0.25	1	1	0	Run	0.564616696666798	9.7	58.4946032343242
R	DBLU	RHS	ori	2017-04-13_12-58-40	DUR	V	36	0	0	768.495275044087	0.25	1	1	0	Rwd	NaN	4	0
R	DBLU	RHS	ori	2017-04-13_12-58-40	DUR	V	37	0	1	768.495275044087	0.25	1	1	0	Hold	0.319857655647898	6.5	2.78432955645785
R	DBLU	RHS	ori	2017-04-13_12-58-40	DUR	V	37	0	1	768.495275044087	0.25	1	1	0	Run	0.618854069815287	9.8	53.6211154105184
R	DBLU	RHS	ori	2017-04-13_12-58-40	DUR	V	37	0	1	768.495275044087	0.25	1	1	0	Rwd	0.39731990252252	7.8	2.7471025488922
R	DBLU	RHS	ori	2017-04-13_12-58-40	DUR	V	38	1	1	768.495275044087	0.25	1	1	0	Hold	0.185886004898413	8.2	2.23751220702617
R	DBLU	RHS	ori	2017-04-13_12-58-40	DUR	V	38	1	1	768.495275044087	0.25	1	1	0	Run	NaN	4	0
R	DBLU	RHS	ori	2017-04-13_12-58-40	DUR	V	38	1	1	768.495275044087	0.25	1	1	0	Rwd	0.144685737606121	6.1	2.34571733453547
R	DBLU	RHS	ori	2017-04-13_12-58-40	DUR	V	39	1	1	768.495275044087	0.25	1	0	0	Hold	0.378799821931764	7.1	0.868533786294926
R	DBLU	RHS	ori	2017-04-13_12-58-40	DUR	V	39	1	1	768.495275044087	0.25	1	0	0	Run	NaN	4	0
R	DBLU	RHS	ori	2017-04-13_12-58-40	DUR	V	39	1	1	768.495275044087	0.25	1	0	0	Rwd	0.229909332915702	7.3	1.53130423048142
R	DBLU	RHS	ori	2017-04-13_12-58-40	DUR	V	41	0	1	768.495275044087	0.25	1	1	0	Hold	0.107715931518451	7.1	3.19435684787131
R	DBLU	RHS	ori	2017-04-13_12-58-40	DUR	V	41	0	1	768.495275044087	0.25	1	1	0	Run	0.641892626529093	10.2	41.0278716279852
R	DBLU	RHS	ori	2017-04-13_12-58-40	DUR	V	41	0	1	768.495275044087	0.25	1	1	0	Rwd	0.220802650037646	4	2.68082229672527
R	DBLU	RHS	ori	2017-04-13_12-58-40	DUR	V	42	0	1	768.495275044087	0.25	1	1	0	Hold	0.240378011814188	4	0.813586867108296
R	DBLU	RHS	ori	2017-04-13_12-58-40	DUR	V	42	0	1	768.495275044087	0.25	1	1	0	Run	0.61878269143023	9.7	29.2929696350978
R	DBLU	RHS	ori	2017-04-13_12-58-40	DUR	V	42	0	1	768.495275044087	0.25	1	1	0	Rwd	0.329972273512528	7.8	2.66476582967488
R	DBLU	RHS	ori	2017-04-13_12-58-40	DUR	V	43	0	1	768.495275044087	0.25	1	0	0	Hold	0.224070047186301	8.4	2.19034275808215
R	DBLU	RHS	ori	2017-04-13_12-58-40	DUR	V	43	0	1	768.495275044087	0.25	1	0	0	Run	0.710502506756887	10.2	49.3508481192898
R	DBLU	RHS	ori	2017-04-13_12-58-40	DUR	V	43	0	1	768.495275044087	0.25	1	0	0	Rwd	0.16861615027047	5.1	2.34685222422393
R	DBLU	RHS	ori	2017-04-13_12-58-40	DUR	V	44	0	1	768.495275044087	0.25	1	1	0	Hold	0.230024592205067	7.6	1.52502560704948
R	DBLU	RHS	ori	2017-04-13_12-58-40	DUR	V	44	0	1	768.495275044087	0.25	1	1	0	Run	0.68733531765816	9.9	38.7909705584306
R	DBLU	RHS	ori	2017-04-13_12-58-40	DUR	V	44	0	1	768.495275044087	0.25	1	1	0	Rwd	0.141805182442875	7.7	2.76615357045593
R	DBLU	RHS	ori	2017-04-13_12-58-40	DUR	V	45	0	1	768.495275044087	0.25	1	1	0	Hold	0.371269108782686	7.8	3.2248135277863
R	DBLU	RHS	ori	2017-04-13_12-58-40	DUR	V	45	0	1	768.495275044087	0.25	1	1	0	Run	0.66604928796326	9.9	41.9799440134778
R	DBLU	RHS	ori	2017-04-13_12-58-40	DUR	V	45	0	1	768.495275044087	0.25	1	1	0	Rwd	0.112934940409503	11.5	2.28155075185985
R	DBLU	RHS	ori	2017-04-13_12-58-40	DUR	V	46	0	1	768.495275044087	0.25	1	1	0	Hold	0.278776333539867	7.5	1.53258937705307
R	DBLU	RHS	ori	2017-04-13_12-58-40	DUR	V	46	0	1	768.495275044087	0.25	1	1	0	Run	0.686313727100236	9.9	46.676764798814
R	DBLU	RHS	ori	2017-04-13_12-58-40	DUR	V	46	0	1	768.495275044087	0.25	1	1	0	Rwd	0.215365729872409	8.7	2.81248162887137
R	DBLU	RHS	ori	2017-04-13_12-58-40	DUR	V	47	0	1	768.495275044087	2	0	1	0	Hold	0.40649243913633	7.5	1.90988807581076
R	DBLU	RHS	ori	2017-04-13_12-58-40	DUR	V	47	0	1	768.495275044087	2	0	1	0	Run	0.670334561928918	10.8	57.5409042887992
R	DBLU	RHS	ori	2017-04-13_12-58-40	DUR	V	47	0	1	768.495275044087	2	0	1	0	Rwd	0.153181168475657	6.9	0.958029093756748
R	DBLU	RHS	ori	2017-04-13_12-58-40	DUR	V	48	0	1	768.495275044087	2	0	1	0	Hold	0.274779323383084	8.5	1.19783104225744
R	DBLU	RHS	ori	2017-04-13_12-58-40	DUR	V	48	0	1	768.495275044087	2	0	1	0	Run	0.570179114361886	10.2	52.1534070259683
R	DBLU	RHS	ori	2017-04-13_12-58-40	DUR	V	48	0	1	768.495275044087	2	0	1	0	Rwd	0.213545970254565	7.2	3.04489720148903
R	DBLU	RHS	ori	2017-04-13_12-58-40	DUR	V	49	0	1	768.495275044087	2	0	1	0	Hold	0.560813631075863	7.2	2.29225471656133
R	DBLU	RHS	ori	2017-04-13_12-58-40	DUR	V	49	0	1	768.495275044087	2	0	1	0	Run	0.6585317090267	10.2	55.8824236244014
R	DBLU	RHS	ori	2017-04-13_12-58-40	DUR	V	49	0	1	768.495275044087	2	0	1	0	Rwd	0.0950345335492126	6.9	2.13261614533749
R	DBLU	RHS	ori	2017-04-13_12-58-40	DUR	V	50	0	1	768.495275044087	2	0	1	0	Hold	0.278440860474502	7.4	1.68263188308664
R	DBLU	RHS	ori	2017-04-13_12-58-40	DUR	V	50	0	1	768.495275044087	2	0	1	0	Run	0.681605784756104	9.9	43.1223112258248
R	DBLU	RHS	ori	2017-04-13_12-58-40	DUR	V	50	0	1	768.495275044087	2	0	1	0	Rwd	0.203028102021512	7.4	2.64987065637047
R	DBLU	RHS	ori	2017-04-13_12-58-40	DUR	V	51	0	1	768.495275044087	2	0	1	0	Hold	0.327276826206131	4	2.8218331613852
R	DBLU	RHS	ori	2017-04-13_12-58-40	DUR	V	51	0	1	768.495275044087	2	0	1	0	Run	0.620529730428494	10.2	53.8561140512036
R	DBLU	RHS	ori	2017-04-13_12-58-40	DUR	V	51	0	1	768.495275044087	2	0	1	0	Rwd	0.2876839231861	10	3.14761629197095
R	DBLU	RHS	ori	2017-04-13_12-58-40	DUR	V	52	0	1	768.495275044087	2	0	1	0	Hold	0.327807258644425	7.7	1.53835856392805
R	DBLU	RHS	ori	2017-04-13_12-58-40	DUR	V	52	0	1	768.495275044087	2	0	1	0	Run	0.729737590545385	10	56.3997370614341
R	DBLU	RHS	ori	2017-04-13_12-58-40	DUR	V	52	0	1	768.495275044087	2	0	1	0	Rwd	0.214748215554844	8.5	2.24361566982026
R	DBLU	RHS	ori	2017-04-13_12-58-40	DUR	V	53	0	1	768.495275044087	2	0	1	0	Hold	0.377230864867586	8.1	3.190858873141
R	DBLU	RHS	ori	2017-04-13_12-58-40	DUR	V	53	0	1	768.495275044087	2	0	1	0	Run	0.675445066480363	9.8	40.0893925127493
R	DBLU	RHS	ori	2017-04-13_12-58-40	DUR	V	53	0	1	768.495275044087	2	0	1	0	Rwd	0.315775245620298	7.7	2.67653076164629
R	DBLU	RHS	ori	2017-04-13_12-58-40	DUR	V	54	0	0	768.495275044087	2	0	1	0	Hold	0.282967426548006	7.4	1.0127483419865
R	DBLU	RHS	ori	2017-04-13_12-58-40	DUR	V	54	0	0	768.495275044087	2	0	1	0	Run	0.575377340596182	10.1	55.8862297301311
R	DBLU	RHS	ori	2017-04-13_12-58-40	DUR	V	54	0	0	768.495275044087	2	0	1	0	Rwd	NaN	4	0
R	DBLU	RHS	ori	2017-04-13_12-58-40	DUR	V	55	0	1	768.495275044087	2	0	1	0	Hold	0.277764947069749	7.6	2.7580388832101
R	DBLU	RHS	ori	2017-04-13_12-58-40	DUR	V	55	0	1	768.495275044087	2	0	1	0	Run	0.632912556390998	10	48.4637052425885
R	DBLU	RHS	ori	2017-04-13_12-58-40	DUR	V	55	0	1	768.495275044087	2	0	1	0	Rwd	0.127331290258557	5.8	1.66996498726826
R	DBLU	RHS	ori	2017-04-13_12-58-40	DUR	V	56	0	1	768.495275044087	2	0	1	0	Hold	0.433730920591428	7.8	1.40301471621349
R	DBLU	RHS	ori	2017-04-13_12-58-40	DUR	V	56	0	1	768.495275044087	2	0	1	0	Run	0.684718190563253	9.8	49.2485870122773
R	DBLU	RHS	ori	2017-04-13_12-58-40	DUR	V	56	0	1	768.495275044087	2	0	1	0	Rwd	0.325377578895011	8.1	2.18240746762893
R	DBLU	RHS	ori	2017-04-13_12-58-40	DUR	V	57	0	1	768.495275044087	2	0	1	0	Hold	0.261077033965831	8	2.7339870651377
R	DBLU	RHS	ori	2017-04-13_12-58-40	DUR	V	57	0	1	768.495275044087	2	0	1	0	Run	0.713092320911257	9.9	53.7579221156284
R	DBLU	RHS	ori	2017-04-13_12-58-40	DUR	V	57	0	1	768.495275044087	2	0	1	0	Rwd	0.219085352104413	7.6	1.63506937119403
R	DBLU	RHS	ori	2017-04-13_12-58-40	DUR	V	58	0	1	768.495275044087	2	0	1	0	Hold	0.401867064991472	8.7	2.73281987211575
R	DBLU	RHS	ori	2017-04-13_12-58-40	DUR	V	58	0	1	768.495275044087	2	0	1	0	Run	0.658320055164402	10.1	51.2746620826448
R	DBLU	RHS	ori	2017-04-13_12-58-40	DUR	V	58	0	1	768.495275044087	2	0	1	0	Rwd	0.215272427411042	8.2	3.1546332722974
R	DBLU	RHS	ori	2017-04-13_12-58-40	DUR	V	59	0	1	768.495275044087	2	0	1	0	Hold	0.304314004453485	7.2	2.69226077300037
R	DBLU	RHS	ori	2017-04-13_12-58-40	DUR	V	59	0	1	768.495275044087	2	0	1	0	Run	0.771093936155084	10.2	52.1074916624308
R	DBLU	RHS	ori	2017-04-13_12-58-40	DUR	V	59	0	1	768.495275044087	2	0	1	0	Rwd	0.343586135767101	7.1	2.70421872530013
R	DBLU	RHS	ori	2017-04-13_12-58-40	DUR	V	60	0	1	768.495275044087	2	0	1	0	Hold	0.147249218077126	4.5	4.73417152943969
R	DBLU	RHS	ori	2017-04-13_12-58-40	DUR	V	60	0	1	768.495275044087	2	0	1	0	Run	0.704508641361115	10	43.905531808964
R	DBLU	RHS	ori	2017-04-13_12-58-40	DUR	V	60	0	1	768.495275044087	2	0	1	0	Rwd	0.115417384145625	7.7	1.9086646120103
R	DBLU	RHS	ori	2017-04-13_12-58-40	DUR	V	61	0	1	768.495275044087	2	0	1	0	Hold	0.176664079634569	8.2	1.75123768546372
R	DBLU	RHS	ori	2017-04-13_12-58-40	DUR	V	61	0	1	768.495275044087	2	0	1	0	Run	0.537866852016742	10.1	59.1232077936219
R	DBLU	RHS	ori	2017-04-13_12-58-40	DUR	V	61	0	1	768.495275044087	2	0	1	0	Rwd	0.17917764829293	4.8	2.36732701212079
R	DBLU	RHS	ori	2017-04-13_12-58-40	DUR	V	62	0	0	768.495275044087	0.25	1	0	0	Hold	0.334834010110895	8.7	1.02769994870361
R	DBLU	RHS	ori	2017-04-13_12-58-40	DUR	V	62	0	0	768.495275044087	0.25	1	0	0	Run	0.673171084821925	10.3	49.3601794141197
R	DBLU	RHS	ori	2017-04-13_12-58-40	DUR	V	62	0	0	768.495275044087	0.25	1	0	0	Rwd	NaN	4	0
R	DBLU	RHS	ori	2017-04-13_12-58-40	DUR	V	63	0	1	768.495275044087	0.25	1	1	0	Hold	0.390777336170051	8.2	0.846660288377333
R	DBLU	RHS	ori	2017-04-13_12-58-40	DUR	V	63	0	1	768.495275044087	0.25	1	1	0	Run	0.708736361697686	10.5	49.9335859289451
R	DBLU	RHS	ori	2017-04-13_12-58-40	DUR	V	63	0	1	768.495275044087	0.25	1	1	0	Rwd	0.112106429313044	8.4	1.78046558787355
R	DBLU	RHS	ori	2017-04-13_12-58-40	DUR	V	64	0	1	768.495275044087	0.25	1	1	0	Hold	0.506677279007317	7.5	2.74240428548798
R	DBLU	RHS	ori	2017-04-13_12-58-40	DUR	V	64	0	1	768.495275044087	0.25	1	1	0	Run	0.702834343933859	10	41.507934090256
R	DBLU	RHS	ori	2017-04-13_12-58-40	DUR	V	64	0	1	768.495275044087	0.25	1	1	0	Rwd	0.59869562500166	8.7	2.6565421658614
R	DBLU	RHS	ori	2017-04-13_12-58-40	DUR	V	65	0	1	768.495275044087	0.25	1	1	0	Hold	0.467622269103907	8.5	2.23014644071538
R	DBLU	RHS	ori	2017-04-13_12-58-40	DUR	V	65	0	1	768.495275044087	0.25	1	1	0	Run	0.714214787769311	10.2	52.6308736283015
R	DBLU	RHS	ori	2017-04-13_12-58-40	DUR	V	65	0	1	768.495275044087	0.25	1	1	0	Rwd	0.276135634303204	5.4	2.06665622216823
R	DBLU	RHS	ori	2017-04-13_12-58-40	DUR	V	66	1	1	768.495275044087	0.25	1	1	0	Hold	0.309424484125048	8.8	2.79215004758031
R	DBLU	RHS	ori	2017-04-13_12-58-40	DUR	V	66	1	1	768.495275044087	0.25	1	1	0	Run	0.654519187807901	10.2	49.8634386117918
R	DBLU	RHS	ori	2017-04-13_12-58-40	DUR	V	66	1	1	768.495275044087	0.25	1	1	0	Rwd	NaN	4	0
R	DBLU	RHS	ori	2017-04-13_12-58-40	DUR	V	67	0	1	768.495275044087	0.25	1	1	0	Hold	0.293244841801126	8.2	1.01325477535385
R	DBLU	RHS	ori	2017-04-13_12-58-40	DUR	V	67	0	1	768.495275044087	0.25	1	1	0	Run	0.667685429247793	10.6	56.5177207599181
R	DBLU	RHS	ori	2017-04-13_12-58-40	DUR	V	67	0	1	768.495275044087	0.25	1	1	0	Rwd	0.171270123429753	8	2.5063048286171
R	DBLU	RHS	ori	2017-04-13_12-58-40	DUR	V	69	0	1	768.495275044087	0.25	1	1	0	Hold	0.30387347176773	8	0.997246800102758
R	DBLU	RHS	ori	2017-04-13_12-58-40	DUR	V	69	0	1	768.495275044087	0.25	1	1	0	Run	0.703299380761168	10	54.9642816508469
R	DBLU	RHS	ori	2017-04-13_12-58-40	DUR	V	69	0	1	768.495275044087	0.25	1	1	0	Rwd	0.369173752704524	6.2	1.84683949371039
R	DBLU	RHS	ori	2017-04-13_12-58-40	DUR	V	70	1	0	768.495275044087	0.25	1	0	0	Hold	0.172087104044604	8.1	1.73237890810095
R	DBLU	RHS	ori	2017-04-13_12-58-40	DUR	V	70	1	0	768.495275044087	0.25	1	0	0	Run	NaN	4	0
R	DBLU	RHS	ori	2017-04-13_12-58-40	DUR	V	70	1	0	768.495275044087	0.25	1	0	0	Rwd	NaN	4	0
R	DBLU	RHS	ori	2017-04-13_12-58-40	DUR	V	71	0	1	768.495275044087	0.25	1	1	0	Hold	0.559824726606135	7.7	2.02874665127202
R	DBLU	RHS	ori	2017-04-13_12-58-40	DUR	V	71	0	1	768.495275044087	0.25	1	1	0	Run	0.572864665246902	10	39.7466567261735
R	DBLU	RHS	ori	2017-04-13_12-58-40	DUR	V	71	0	1	768.495275044087	0.25	1	1	0	Rwd	0.301396832939854	7.6	2.53794680687829
R	DBLU	RHS	ori	2017-04-13_12-58-40	DUR	V	72	0	1	768.495275044087	0.25	1	1	0	Hold	0.393302291227856	8	2.76802522508526
R	DBLU	RHS	ori	2017-04-13_12-58-40	DUR	V	72	0	1	768.495275044087	0.25	1	1	0	Run	0.675482539670176	10.3	46.7907988969468
R	DBLU	RHS	ori	2017-04-13_12-58-40	DUR	V	72	0	1	768.495275044087	0.25	1	1	0	Rwd	0.293897384070379	7.6	1.94356757122257
R	DBLU	RHS	ori	2017-04-13_12-58-40	DUR	V	73	1	0	768.495275044087	0.25	1	0	0	Hold	0.334805518278007	7.6	1.8430600201982
R	DBLU	RHS	ori	2017-04-13_12-58-40	DUR	V	73	1	0	768.495275044087	0.25	1	0	0	Run	NaN	4	0
R	DBLU	RHS	ori	2017-04-13_12-58-40	DUR	V	73	1	0	768.495275044087	0.25	1	0	0	Rwd	NaN	4	0
R	DBLU	RHS	ori	2017-04-13_12-58-40	DUR	V	74	0	1	768.495275044087	0.25	1	1	0	Hold	0.299709530561572	7.8	1.43941457348922
R	DBLU	RHS	ori	2017-04-13_12-58-40	DUR	V	74	0	1	768.495275044087	0.25	1	1	0	Run	0.663431194706141	9.9	38.5540412617414
R	DBLU	RHS	ori	2017-04-13_12-58-40	DUR	V	74	0	1	768.495275044087	0.25	1	1	0	Rwd	0.186522381806359	7.2	1.72986586106441
R	DBLU	RHS	ori	2017-04-13_12-58-40	DUR	V	75	0	1	768.495275044087	0.25	1	1	0	Hold	0.483790265310452	7.3	0.972646772410986
R	DBLU	RHS	ori	2017-04-13_12-58-40	DUR	V	75	0	1	768.495275044087	0.25	1	1	0	Run	0.700027798806315	9.9	47.6137210226655
R	DBLU	RHS	ori	2017-04-13_12-58-40	DUR	V	75	0	1	768.495275044087	0.25	1	1	0	Rwd	0.173285707528551	4.2	3.10999993966733
R	DBLU	RHS	ori	2017-04-13_12-58-40	DUR	V	76	1	1	768.495275044087	0.25	1	1	0	Hold	NaN	4	0
R	DBLU	RHS	ori	2017-04-13_12-58-40	DUR	V	76	1	1	768.495275044087	0.25	1	1	0	Run	0.607740485271382	10.2	44.9946886755063
R	DBLU	RHS	ori	2017-04-13_12-58-40	DUR	V	76	1	1	768.495275044087	0.25	1	1	0	Rwd	NaN	4	0
R	DBLU	RHS	ori	2017-04-13_12-58-40	DUR	V	77	0	0	768.495275044087	0.25	1	1	0	Hold	0.259325097658485	8.5	0.755924913090539
R	DBLU	RHS	ori	2017-04-13_12-58-40	DUR	V	77	0	0	768.495275044087	0.25	1	1	0	Run	0.651791775284323	10.4	52.4721846230603
R	DBLU	RHS	ori	2017-04-13_12-58-40	DUR	V	77	0	0	768.495275044087	0.25	1	1	0	Rwd	NaN	4	0
R	DBLU	RHS	ori	2017-04-13_12-58-40	DUR	V	78	0	1	768.495275044087	2	0	1	0	Hold	0.291482741430001	8.1	1.6910824723612
R	DBLU	RHS	ori	2017-04-13_12-58-40	DUR	V	78	0	1	768.495275044087	2	0	1	0	Run	0.751413624786289	9.8	52.9042578021995
R	DBLU	RHS	ori	2017-04-13_12-58-40	DUR	V	78	0	1	768.495275044087	2	0	1	0	Rwd	0.245165487443128	7.4	2.505690831927
R	DBLU	RHS	ori	2017-04-13_12-58-40	DUR	V	79	0	1	768.495275044087	2	0	1	0	Hold	0.306656570025155	8.1	1.49546687905814
R	DBLU	RHS	ori	2017-04-13_12-58-40	DUR	V	79	0	1	768.495275044087	2	0	1	0	Run	0.594363380444973	10.1	54.0789680062958
R	DBLU	RHS	ori	2017-04-13_12-58-40	DUR	V	79	0	1	768.495275044087	2	0	1	0	Rwd	0.211855629263654	7.3	2.72054032042821
R	DBLU	RHS	ori	2017-04-13_12-58-40	DUR	V	80	0	1	768.495275044087	2	0	1	0	Hold	0.528116370745473	7.5	1.26471845851104
R	DBLU	RHS	ori	2017-04-13_12-58-40	DUR	V	80	0	1	768.495275044087	2	0	1	0	Run	0.737773707930853	10.2	56.5732361403441
R	DBLU	RHS	ori	2017-04-13_12-58-40	DUR	V	80	0	1	768.495275044087	2	0	1	0	Rwd	0.299688189028085	4.5	2.95709999974713
R	DBLU	RHS	ori	2017-04-13_12-58-40	DUR	V	81	0	1	768.495275044087	2	0	1	0	Hold	0.323187688829999	7.3	1.16898164912187
R	DBLU	RHS	ori	2017-04-13_12-58-40	DUR	V	81	0	1	768.495275044087	2	0	1	0	Run	0.712115980315284	10.1	44.8957833432393
R	DBLU	RHS	ori	2017-04-13_12-58-40	DUR	V	81	0	1	768.495275044087	2	0	1	0	Rwd	0.132648036518063	7.3	2.55795600818204
R	DBLU	RHS	ori	2017-04-13_12-58-40	DUR	V	82	0	1	768.495275044087	2	0	1	0	Hold	0.10972055581347	4.9	1.41307893438811
R	DBLU	RHS	ori	2017-04-13_12-58-40	DUR	V	82	0	1	768.495275044087	2	0	1	0	Run	0.725889912798799	10.2	53.1656652070271
R	DBLU	RHS	ori	2017-04-13_12-58-40	DUR	V	82	0	1	768.495275044087	2	0	1	0	Rwd	0.246147788608979	6.9	2.58627623498506
R	DBLU	RHS	ori	2017-04-13_12-58-40	DUR	V	83	0	1	768.495275044087	2	0	1	0	Hold	0.303379940134771	7.4	0.662206978243944
R	DBLU	RHS	ori	2017-04-13_12-58-40	DUR	V	83	0	1	768.495275044087	2	0	1	0	Run	0.687709117177393	10.1	45.9358602996009
R	DBLU	RHS	ori	2017-04-13_12-58-40	DUR	V	83	0	1	768.495275044087	2	0	1	0	Rwd	0.366330073965201	7.2	2.08303908768042
R	DBLU	RHS	ori	2017-04-13_12-58-40	DUR	V	84	0	1	768.495275044087	2	0	1	0	Hold	0.32924266312681	8.7	1.2866530204205
R	DBLU	RHS	ori	2017-04-13_12-58-40	DUR	V	84	0	1	768.495275044087	2	0	1	0	Run	0.704797505343708	9.9	48.5920330935153
R	DBLU	RHS	ori	2017-04-13_12-58-40	DUR	V	84	0	1	768.495275044087	2	0	1	0	Rwd	0.394705445576633	7.4	2.0360632712758
R	DBLU	RHS	ori	2017-04-13_12-58-40	DUR	V	85	0	1	768.495275044087	2	0	1	0	Hold	0.496597756766225	4	3.04925819601213
R	DBLU	RHS	ori	2017-04-13_12-58-40	DUR	V	85	0	1	768.495275044087	2	0	1	0	Run	0.760406810622246	9.7	47.0608797442636
R	DBLU	RHS	ori	2017-04-13_12-58-40	DUR	V	85	0	1	768.495275044087	2	0	1	0	Rwd	0.358519826637281	4	2.61476964290465
R	DBLU	RHS	ori	2017-04-13_12-58-40	DUR	V	87	0	1	768.495275044087	2	0	1	0	Hold	0.215560075033623	8.1	1.39688729959554
R	DBLU	RHS	ori	2017-04-13_12-58-40	DUR	V	87	0	1	768.495275044087	2	0	1	0	Run	0.691093302300736	9.7	50.0289219032554
R	DBLU	RHS	ori	2017-04-13_12-58-40	DUR	V	87	0	1	768.495275044087	2	0	1	0	Rwd	0.0929094019623962	5.5	1.6189558964075
R	DBLU	RHS	ori	2017-04-13_12-58-40	DUR	V	88	0	1	768.495275044087	2	0	1	0	Hold	0.267266132727917	7.3	1.51016763009622
R	DBLU	RHS	ori	2017-04-13_12-58-40	DUR	V	88	0	1	768.495275044087	2	0	1	0	Run	0.639882190577272	10.1	47.6681046343708
R	DBLU	RHS	ori	2017-04-13_12-58-40	DUR	V	88	0	1	768.495275044087	2	0	1	0	Rwd	0.0797885851439746	6.1	2.09213558541377
R	DBLU	RHS	ori	2017-04-13_12-58-40	DUR	V	89	0	1	768.495275044087	2	0	1	0	Hold	0.204321569550601	6.7	2.41245389423013
R	DBLU	RHS	ori	2017-04-13_12-58-40	DUR	V	89	0	1	768.495275044087	2	0	1	0	Run	0.610677775487463	10	44.0511332185785
R	DBLU	RHS	ori	2017-04-13_12-58-40	DUR	V	89	0	1	768.495275044087	2	0	1	0	Rwd	0.291434828643051	7.6	2.13695675533275
R	DBLU	RHS	ori	2017-04-13_12-58-40	DUR	V	90	0	1	768.495275044087	2	0	1	0	Hold	0.51834249492787	8	1.62085633546138
R	DBLU	RHS	ori	2017-04-13_12-58-40	DUR	V	90	0	1	768.495275044087	2	0	1	0	Run	0.574866347795202	9.6	50.729154237759
R	DBLU	RHS	ori	2017-04-13_12-58-40	DUR	V	90	0	1	768.495275044087	2	0	1	0	Rwd	0.273616855482298	4.6	2.35967955896054
R	DBLU	RHS	ori	2017-04-13_12-58-40	DUR	V	91	0	1	768.495275044087	2	0	1	0	Hold	0.497585173867654	7.6	1.12930628641148
R	DBLU	RHS	ori	2017-04-13_12-58-40	DUR	V	91	0	1	768.495275044087	2	0	1	0	Run	0.647234408220781	9.6	44.6491499222837
R	DBLU	RHS	ori	2017-04-13_12-58-40	DUR	V	91	0	1	768.495275044087	2	0	1	0	Rwd	0.211030195566746	7.6	2.49076586138991
R	DBLU	RHS	ori	2017-04-13_12-58-40	DUR	V	92	0	1	768.495275044087	2	0	1	0	Hold	0.371335276189284	7.5	1.05665605179629
R	DBLU	RHS	ori	2017-04-13_12-58-40	DUR	V	92	0	1	768.495275044087	2	0	1	0	Run	0.522213614249613	9.6	51.2447563172415
R	DBLU	RHS	ori	2017-04-13_12-58-40	DUR	V	92	0	1	768.495275044087	2	0	1	0	Rwd	0.242500752135562	8.6	2.63651713191442
R	DBLU	RHS	ori	2017-04-13_12-58-40	DUR	V	93	0	1	768.495275044087	2	0	1	0	Hold	0.215318111334659	8.4	1.99528645216884
R	DBLU	RHS	ori	2017-04-13_12-58-40	DUR	V	93	0	1	768.495275044087	2	0	1	0	Run	0.733130382666636	10.4	45.9699289774642
R	DBLU	RHS	ori	2017-04-13_12-58-40	DUR	V	93	0	1	768.495275044087	2	0	1	0	Rwd	0.376247881434191	7.7	2.17243673134832
R	DBLU	RHS	ori	2017-04-13_12-58-40	DUR	V	94	0	1	768.495275044087	0.25	1	1	0	Hold	0.33830714816242	7.6	1.08374376524807
R	DBLU	RHS	ori	2017-04-13_12-58-40	DUR	V	94	0	1	768.495275044087	0.25	1	1	0	Run	0.698518738473175	10.2	56.5897845300091
R	DBLU	RHS	ori	2017-04-13_12-58-40	DUR	V	94	0	1	768.495275044087	0.25	1	1	0	Rwd	0.0573183500733724	5.7	1.35270948544877
R	DBLU	RHS	ori	2017-04-13_12-58-40	DUR	V	95	0	0	768.495275044087	0.25	1	0	0	Hold	0.403506320389705	8	0.888431826946214
R	DBLU	RHS	ori	2017-04-13_12-58-40	DUR	V	95	0	0	768.495275044087	0.25	1	0	0	Run	0.547544364807466	9.8	44.8774710846714
R	DBLU	RHS	ori	2017-04-13_12-58-40	DUR	V	95	0	0	768.495275044087	0.25	1	0	0	Rwd	NaN	4	0
R	DBLU	RHS	ori	2017-04-13_12-58-40	DUR	V	96	0	1	768.495275044087	0.25	1	1	0	Hold	0.286133676498485	8	1.71575118324676
R	DBLU	RHS	ori	2017-04-13_12-58-40	DUR	V	96	0	1	768.495275044087	0.25	1	1	0	Run	0.690074450883942	10	47.3686154729105
R	DBLU	RHS	ori	2017-04-13_12-58-40	DUR	V	96	0	1	768.495275044087	0.25	1	1	0	Rwd	0.409574189922184	7.5	3.02290186068632
R	DBLU	RHS	ori	2017-04-13_12-58-40	DUR	V	97	0	1	768.495275044087	0.25	1	0	0	Hold	0.381354741485773	7.9	1.18443634329494
R	DBLU	RHS	ori	2017-04-13_12-58-40	DUR	V	97	0	1	768.495275044087	0.25	1	0	0	Run	0.656143749265354	10.1	54.7766296548116
R	DBLU	RHS	ori	2017-04-13_12-58-40	DUR	V	97	0	1	768.495275044087	0.25	1	0	0	Rwd	0.307684767616986	6.3	1.95288035503788
R	DBLU	RHS	ori	2017-04-13_12-58-40	DUR	V	98	0	1	768.495275044087	0.25	1	1	0	Hold	0.420238924965675	8.1	1.85866781687759
R	DBLU	RHS	ori	2017-04-13_12-58-40	DUR	V	98	0	1	768.495275044087	0.25	1	1	0	Run	0.702863899880125	9.9	47.3119694634698
R	DBLU	RHS	ori	2017-04-13_12-58-40	DUR	V	98	0	1	768.495275044087	0.25	1	1	0	Rwd	0.333719305046551	6.8	2.88080762721809
R	DBLU	RHS	ori	2017-04-13_12-58-40	DUR	V	99	0	1	768.495275044087	0.25	1	1	0	Hold	0.324928438632595	6.6	0.893374402758935
R	DBLU	RHS	ori	2017-04-13_12-58-40	DUR	V	99	0	1	768.495275044087	0.25	1	1	0	Run	0.699890592794126	9.5	43.8522813133318
R	DBLU	RHS	ori	2017-04-13_12-58-40	DUR	V	99	0	1	768.495275044087	0.25	1	1	0	Rwd	0.40245589486149	6.1	2.99267521118131
R	DBLU	RHS	ori	2017-04-13_12-58-40	DUR	V	100	0	1	768.495275044087	0.25	1	1	0	Hold	0.290500019906084	4	0.580503710645368
R	DBLU	RHS	ori	2017-04-13_12-58-40	DUR	V	100	0	1	768.495275044087	0.25	1	1	0	Run	0.728671876721735	9.6	45.9595995264588
R	DBLU	RHS	ori	2017-04-13_12-58-40	DUR	V	100	0	1	768.495275044087	0.25	1	1	0	Rwd	0.437731762645924	4	2.13626972540613
R	DBLU	RHS	ori	2017-04-13_12-58-40	DUR	V	101	0	1	768.495275044087	0.25	1	1	0	Hold	0.511414317468326	7.8	1.52566972583106
R	DBLU	RHS	ori	2017-04-13_12-58-40	DUR	V	101	0	1	768.495275044087	0.25	1	1	0	Run	0.708138867936784	10	47.4425944186434
R	DBLU	RHS	ori	2017-04-13_12-58-40	DUR	V	101	0	1	768.495275044087	0.25	1	1	0	Rwd	0.232443069852013	7.9	1.58137208742095
R	DBLU	RHS	ori	2017-04-13_12-58-40	DUR	V	102	0	1	768.495275044087	0.25	1	0	0	Hold	0.370051068027326	4.3	0.755534746525823
R	DBLU	RHS	ori	2017-04-13_12-58-40	DUR	V	102	0	1	768.495275044087	0.25	1	0	0	Run	0.640780622139912	9.8	49.4240265400083
R	DBLU	RHS	ori	2017-04-13_12-58-40	DUR	V	102	0	1	768.495275044087	0.25	1	0	0	Rwd	0.27556254382817	8.5	1.69560444086991
R	DBLU	RHS	ori	2017-04-13_12-58-40	DUR	V	103	0	1	768.495275044087	0.25	1	1	0	Hold	0.539659400506386	7.2	1.69101945725354
R	DBLU	RHS	ori	2017-04-13_12-58-40	DUR	V	103	0	1	768.495275044087	0.25	1	1	0	Run	0.692467555142888	9.8	53.7182283748424
R	DBLU	RHS	ori	2017-04-13_12-58-40	DUR	V	103	0	1	768.495275044087	0.25	1	1	0	Rwd	0.232188782961037	4.1	2.22077774234193
R	DBLU	RHS	ori	2017-04-13_12-58-40	DUR	V	104	0	1	768.495275044087	0.25	1	1	0	Hold	0.426084963974583	6.7	2.10612604089577
R	DBLU	RHS	ori	2017-04-13_12-58-40	DUR	V	104	0	1	768.495275044087	0.25	1	1	0	Run	0.735946002656327	10.2	41.0754960844492
R	DBLU	RHS	ori	2017-04-13_12-58-40	DUR	V	104	0	1	768.495275044087	0.25	1	1	0	Rwd	0.0863890253748427	4.1	1.48640610595047
R	DBLU	RHS	ori	2017-04-13_12-58-40	DUR	V	105	0	1	768.495275044087	0.25	1	1	0	Hold	0.400918174784335	8.4	1.94289370466032
R	DBLU	RHS	ori	2017-04-13_12-58-40	DUR	V	105	0	1	768.495275044087	0.25	1	1	0	Run	0.677719470344323	9.9	51.4320463713771
R	DBLU	RHS	ori	2017-04-13_12-58-40	DUR	V	105	0	1	768.495275044087	0.25	1	1	0	Rwd	0.179290288023937	7.6	2.24036668740779
R	DBLU	RHS	ori	2017-04-13_12-58-40	DUR	V	106	0	1	768.495275044087	0.25	1	1	0	Hold	0.196850396437882	8.5	2.61931199728313
R	DBLU	RHS	ori	2017-04-13_12-58-40	DUR	V	106	0	1	768.495275044087	0.25	1	1	0	Run	0.682133903705809	10.2	54.0760743551795
R	DBLU	RHS	ori	2017-04-13_12-58-40	DUR	V	106	0	1	768.495275044087	0.25	1	1	0	Rwd	0.180980283082738	4.2	2.74442435673896
R	DBLU	RHS	ori	2017-04-13_12-58-40	DUR	V	107	0	1	768.495275044087	0.25	1	1	0	Hold	0.451346539080814	7.6	1.19407561644663
R	DBLU	RHS	ori	2017-04-13_12-58-40	DUR	V	107	0	1	768.495275044087	0.25	1	1	0	Run	0.719157391021104	10.2	50.6205207520175
R	DBLU	RHS	ori	2017-04-13_12-58-40	DUR	V	107	0	1	768.495275044087	0.25	1	1	0	Rwd	0.32475052033122	7.3	2.48295002160485
R	DBLU	RHS	ori	2017-04-13_12-58-40	DUR	V	108	0	1	768.495275044087	0.25	1	1	0	Hold	0.577595300157644	8.1	0.927877816294037
R	DBLU	RHS	ori	2017-04-13_12-58-40	DUR	V	108	0	1	768.495275044087	0.25	1	1	0	Run	0.718482694916562	9.7	44.9748157007698
R	DBLU	RHS	ori	2017-04-13_12-58-40	DUR	V	108	0	1	768.495275044087	0.25	1	1	0	Rwd	0.177922041169967	4.7	2.56657979197143
R	DBLU	RHS	ori	2017-04-13_12-58-40	DUR	V	109	0	1	768.495275044087	2	0	1	0	Hold	0.36006157153802	8	1.1270017910176
R	DBLU	RHS	ori	2017-04-13_12-58-40	DUR	V	109	0	1	768.495275044087	2	0	1	0	Run	0.718586929266138	10	48.9362460662466
R	DBLU	RHS	ori	2017-04-13_12-58-40	DUR	V	109	0	1	768.495275044087	2	0	1	0	Rwd	0.338171439125447	7.6	2.05739920344655
R	DBLU	RHS	ori	2017-04-13_12-58-40	DUR	V	110	0	0	768.495275044087	2	0	1	0	Hold	0.487097558905853	8.1	1.5939275917
R	DBLU	RHS	ori	2017-04-13_12-58-40	DUR	V	110	0	0	768.495275044087	2	0	1	0	Run	0.651808221051921	9.9	57.332457386048
R	DBLU	RHS	ori	2017-04-13_12-58-40	DUR	V	110	0	0	768.495275044087	2	0	1	0	Rwd	NaN	4	0
R	DBLU	RHS	ori	2017-04-13_12-58-40	DUR	V	111	0	1	768.495275044087	2	0	1	0	Hold	0.434752535520099	8.9	1.26374528015028
R	DBLU	RHS	ori	2017-04-13_12-58-40	DUR	V	111	0	1	768.495275044087	2	0	1	0	Run	0.701259119229698	9.9	53.6154923887907
R	DBLU	RHS	ori	2017-04-13_12-58-40	DUR	V	111	0	1	768.495275044087	2	0	1	0	Rwd	0.314733895603696	6.9	2.686638050813
R	DBLU	RHS	ori	2017-04-13_12-58-40	DUR	V	112	0	1	768.495275044087	2	0	1	0	Hold	0.334223573032898	7.7	1.56103789387372
R	DBLU	RHS	ori	2017-04-13_12-58-40	DUR	V	112	0	1	768.495275044087	2	0	1	0	Run	0.701809377585777	10.3	50.7687594045697
R	DBLU	RHS	ori	2017-04-13_12-58-40	DUR	V	112	0	1	768.495275044087	2	0	1	0	Rwd	0.307477842488106	7.6	2.37131816662609
R	DBLU	RHS	ori	2017-04-14_14-53-46	SNR	A	10	1	1	24.7287241054424	2	0	1	0	Hold	0.336755822077527	7.4	3.42723415516597
R	DBLU	RHS	ori	2017-04-14_14-53-46	SNR	A	10	1	1	24.7287241054424	2	0	1	0	Run	0.612281468142721	10.2	66.2886165864512
R	DBLU	RHS	ori	2017-04-14_14-53-46	SNR	A	10	1	1	24.7287241054424	2	0	1	0	Rwd	NaN	4	0
R	DBLU	RHS	ori	2017-04-14_14-53-46	SNR	A	11	0	0	24.7287241054424	2	0	1	0	Hold	0.242483626254155	8.5	1.0917593987275
R	DBLU	RHS	ori	2017-04-14_14-53-46	SNR	A	11	0	0	24.7287241054424	2	0	1	0	Run	0.693217844460486	10.5	71.3345442819855
R	DBLU	RHS	ori	2017-04-14_14-53-46	SNR	A	11	0	0	24.7287241054424	2	0	1	0	Rwd	NaN	4	0
R	DBLU	RHS	ori	2017-04-14_14-53-46	SNR	A	12	1	1	24.7287241054424	2	0	1	0	Hold	NaN	4	0
R	DBLU	RHS	ori	2017-04-14_14-53-46	SNR	A	12	1	1	24.7287241054424	2	0	1	0	Run	NaN	4	0
R	DBLU	RHS	ori	2017-04-14_14-53-46	SNR	A	12	1	1	24.7287241054424	2	0	1	0	Rwd	NaN	4	0
R	DBLU	RHS	ori	2017-04-14_14-53-46	SNR	A	13	1	0	24.7287241054424	2	0	1	0	Hold	NaN	4	0
R	DBLU	RHS	ori	2017-04-14_14-53-46	SNR	A	13	1	0	24.7287241054424	2	0	1	0	Run	NaN	4	0
R	DBLU	RHS	ori	2017-04-14_14-53-46	SNR	A	13	1	0	24.7287241054424	2	0	1	0	Rwd	NaN	4	0
R	DBLU	RHS	ori	2017-04-14_14-53-46	SNR	A	14	0	0	24.7287241054424	2	0	1	0	Hold	0.231739155875967	7.2	1.22015477457886
R	DBLU	RHS	ori	2017-04-14_14-53-46	SNR	A	14	0	0	24.7287241054424	2	0	1	0	Run	0.281680592500844	10.2	57.4343719387669
R	DBLU	RHS	ori	2017-04-14_14-53-46	SNR	A	14	0	0	24.7287241054424	2	0	1	0	Rwd	NaN	4	0
R	DBLU	RHS	ori	2017-04-14_14-53-46	SNR	A	15	0	0	24.7287241054424	2	0	1	0	Hold	0.0914201891005927	7.2	1.8741436926177
R	DBLU	RHS	ori	2017-04-14_14-53-46	SNR	A	15	0	0	24.7287241054424	2	0	1	0	Run	0.332171390569126	11.3	72.5457578624217
R	DBLU	RHS	ori	2017-04-14_14-53-46	SNR	A	15	0	0	24.7287241054424	2	0	1	0	Rwd	NaN	4	0
R	DBLU	RHS	ori	2017-04-14_14-53-46	SNR	A	16	0	1	24.7287241054424	2	0	1	0	Hold	0.246544069098297	8.6	1.6017720921839
R	DBLU	RHS	ori	2017-04-14_14-53-46	SNR	A	16	0	1	24.7287241054424	2	0	1	0	Run	0.558070737488798	10.3	48.8068524112385
R	DBLU	RHS	ori	2017-04-14_14-53-46	SNR	A	16	0	1	24.7287241054424	2	0	1	0	Rwd	0.0071224617408587	5.9	2.60888096215737
R	DBLU	RHS	ori	2017-04-14_14-53-46	SNR	A	17	0	0	24.7287241054424	2	0	1	0	Hold	0.353763500966591	8.4	2.19293167271619
R	DBLU	RHS	ori	2017-04-14_14-53-46	SNR	A	17	0	0	24.7287241054424	2	0	1	0	Run	0.67433243735614	10.3	61.9610299572312
R	DBLU	RHS	ori	2017-04-14_14-53-46	SNR	A	17	0	0	24.7287241054424	2	0	1	0	Rwd	NaN	4	0
R	DBLU	RHS	ori	2017-04-14_14-53-46	SNR	A	18	0	1	24.7287241054424	2	0	1	0	Hold	0.514632532429524	8.3	2.66896135925386
R	DBLU	RHS	ori	2017-04-14_14-53-46	SNR	A	18	0	1	24.7287241054424	2	0	1	0	Run	0.529232071985048	10.5	57.9476313696992
R	DBLU	RHS	ori	2017-04-14_14-53-46	SNR	A	18	0	1	24.7287241054424	2	0	1	0	Rwd	0.166140524572304	6.7	2.16184631607203
R	DBLU	RHS	ori	2017-04-14_14-53-46	SNR	A	19	0	1	24.7287241054424	2	0	1	0	Hold	0.249609152724806	7.6	1.92871197592865
R	DBLU	RHS	ori	2017-04-14_14-53-46	SNR	A	19	0	1	24.7287241054424	2	0	1	0	Run	0.581367419876014	10.4	58.4421991280765
R	DBLU	RHS	ori	2017-04-14_14-53-46	SNR	A	19	0	1	24.7287241054424	2	0	1	0	Rwd	0.225915504786553	7.9	2.11385802919559
R	DBLU	RHS	ori	2017-04-14_14-53-46	SNR	A	20	0	0	24.7287241054424	2	0	1	0	Hold	0.297974313650994	7.1	1.72764906869694
R	DBLU	RHS	ori	2017-04-14_14-53-46	SNR	A	20	0	0	24.7287241054424	2	0	1	0	Run	0.592239907516686	10.1	61.9536165516157
R	DBLU	RHS	ori	2017-04-14_14-53-46	SNR	A	20	0	0	24.7287241054424	2	0	1	0	Rwd	NaN	4	0
R	DBLU	RHS	ori	2017-04-14_14-53-46	SNR	A	21	0	1	24.7287241054424	2	0	1	0	Hold	0.312844147085052	8	0.732464986199598
R	DBLU	RHS	ori	2017-04-14_14-53-46	SNR	A	21	0	1	24.7287241054424	2	0	1	0	Run	0.689750257266076	10.3	61.0435492343935
R	DBLU	RHS	ori	2017-04-14_14-53-46	SNR	A	21	0	1	24.7287241054424	2	0	1	0	Rwd	0.171950167966716	4	2.09803406614066
R	DBLU	RHS	ori	2017-04-14_14-53-46	SNR	A	22	1	1	24.7287241054424	2	0	1	0	Hold	0.270283323600839	7.1	1.684854331889
R	DBLU	RHS	ori	2017-04-14_14-53-46	SNR	A	22	1	1	24.7287241054424	2	0	1	0	Run	0.752288634786336	10.3	62.7431025500509
R	DBLU	RHS	ori	2017-04-14_14-53-46	SNR	A	22	1	1	24.7287241054424	2	0	1	0	Rwd	NaN	4	0
R	DBLU	RHS	ori	2017-04-14_14-53-46	SNR	A	23	0	1	24.7287241054424	2	0	1	0	Hold	0.346334417255334	8.3	2.44408664278255
R	DBLU	RHS	ori	2017-04-14_14-53-46	SNR	A	23	0	1	24.7287241054424	2	0	1	0	Run	0.634491920791933	10.6	67.2011468072649
R	DBLU	RHS	ori	2017-04-14_14-53-46	SNR	A	23	0	1	24.7287241054424	2	0	1	0	Rwd	0.363487436218109	6.2	1.46038107910065
R	DBLU	RHS	ori	2017-04-14_14-53-46	SNR	A	24	0	1	24.7287241054424	2	0	1	0	Hold	0.252891603886091	4	2.88194339177451
R	DBLU	RHS	ori	2017-04-14_14-53-46	SNR	A	24	0	1	24.7287241054424	2	0	1	0	Run	0.646310478092857	10.2	65.4565523675411
R	DBLU	RHS	ori	2017-04-14_14-53-46	SNR	A	24	0	1	24.7287241054424	2	0	1	0	Rwd	0.177468840279767	8.1	3.03214009809516
R	DBLU	RHS	ori	2017-04-14_14-53-46	SNR	A	25	0	1	24.7287241054424	2	0	1	0	Hold	0.483080305850978	8.4	1.25462106860517
R	DBLU	RHS	ori	2017-04-14_14-53-46	SNR	A	25	0	1	24.7287241054424	2	0	1	0	Run	0.733025807475503	10.4	62.724706221626
R	DBLU	RHS	ori	2017-04-14_14-53-46	SNR	A	25	0	1	24.7287241054424	2	0	1	0	Rwd	0.291164779042165	6.9	2.1957262219731
R	DBLU	RHS	ori	2017-04-14_14-53-46	SNR	A	28	0	0	9.63241620873137	2	1	1	0	Hold	0.439557688370935	8.1	1.24853877167748
R	DBLU	RHS	ori	2017-04-14_14-53-46	SNR	A	28	0	0	9.63241620873137	2	1	1	0	Run	0.749015261494458	10	46.4705610889872
R	DBLU	RHS	ori	2017-04-14_14-53-46	SNR	A	28	0	0	9.63241620873137	2	1	1	0	Rwd	NaN	4	0
R	DBLU	RHS	ori	2017-04-14_14-53-46	SNR	A	30	0	1	9.63241620873137	2	1	1	0	Hold	0.380396646172305	8.5	0.79084088285067
R	DBLU	RHS	ori	2017-04-14_14-53-46	SNR	A	30	0	1	9.63241620873137	2	1	1	0	Run	0.68047779296406	10.2	39.2869439125328
R	DBLU	RHS	ori	2017-04-14_14-53-46	SNR	A	30	0	1	9.63241620873137	2	1	1	0	Rwd	0.432684187250674	8.4	3.65974571489067
R	DBLU	RHS	ori	2017-04-15_14-04-42	SNR	V	10	0	0	768.495275044087	2	0	1	0	Hold	0.222176669872661	8.7	1.30072927459958
R	DBLU	RHS	ori	2017-04-15_14-04-42	SNR	V	10	0	0	768.495275044087	2	0	1	0	Run	0.711076670108012	10.1	52.5336135525309
R	DBLU	RHS	ori	2017-04-15_14-04-42	SNR	V	10	0	0	768.495275044087	2	0	1	0	Rwd	NaN	4	0
R	DBLU	RHS	ori	2017-04-15_14-04-42	SNR	V	12	0	1	768.495275044087	2	0	1	0	Hold	0.0845576947924784	5.2	4.10155491864524
R	DBLU	RHS	ori	2017-04-15_14-04-42	SNR	V	12	0	1	768.495275044087	2	0	1	0	Run	0.752021586948235	10	56.7560816021107
R	DBLU	RHS	ori	2017-04-15_14-04-42	SNR	V	12	0	1	768.495275044087	2	0	1	0	Rwd	0.434141014272169	9.3	1.97282855187987
R	DBLU	RHS	ori	2017-04-15_14-04-42	SNR	V	13	1	1	768.495275044087	2	0	1	0	Hold	0.119198169117291	4	2.04889850491672
R	DBLU	RHS	ori	2017-04-15_14-04-42	SNR	V	13	1	1	768.495275044087	2	0	1	0	Run	0.661440096585214	10.1	55.8766743622821
R	DBLU	RHS	ori	2017-04-15_14-04-42	SNR	V	13	1	1	768.495275044087	2	0	1	0	Rwd	NaN	4	0
R	DBLU	RHS	ori	2017-04-15_14-04-42	SNR	V	14	0	1	768.495275044087	2	0	1	0	Hold	0.130214503565625	6.5	1.80643905212728
R	DBLU	RHS	ori	2017-04-15_14-04-42	SNR	V	14	0	1	768.495275044087	2	0	1	0	Run	0.404108122769865	10.5	58.286014454442
R	DBLU	RHS	ori	2017-04-15_14-04-42	SNR	V	14	0	1	768.495275044087	2	0	1	0	Rwd	0.431762070118209	8.6	3.5041068736816
R	DBLU	RHS	ori	2017-04-15_14-04-42	SNR	V	15	0	0	768.495275044087	2	0	1	0	Hold	0.346477371201923	8.3	3.21475438811863
R	DBLU	RHS	ori	2017-04-15_14-04-42	SNR	V	15	0	0	768.495275044087	2	0	1	0	Run	0.696671112635536	10.6	61.3143931314837
R	DBLU	RHS	ori	2017-04-15_14-04-42	SNR	V	15	0	0	768.495275044087	2	0	1	0	Rwd	NaN	4	0
R	DBLU	RHS	ori	2017-04-15_14-04-42	SNR	V	16	1	0	768.495275044087	2	0	1	0	Hold	0.420283113632433	7.4	2.45639817265898
R	DBLU	RHS	ori	2017-04-15_14-04-42	SNR	V	16	1	0	768.495275044087	2	0	1	0	Run	NaN	4	0
R	DBLU	RHS	ori	2017-04-15_14-04-42	SNR	V	16	1	0	768.495275044087	2	0	1	0	Rwd	NaN	4	0
R	DBLU	RHS	ori	2017-04-15_14-04-42	SNR	V	17	1	1	768.495275044087	2	0	1	0	Hold	NaN	4	0
R	DBLU	RHS	ori	2017-04-15_14-04-42	SNR	V	17	1	1	768.495275044087	2	0	1	0	Run	NaN	4	0
R	DBLU	RHS	ori	2017-04-15_14-04-42	SNR	V	17	1	1	768.495275044087	2	0	1	0	Rwd	NaN	4	0
R	DBLU	RHS	ori	2017-04-15_14-04-42	SNR	V	19	0	1	768.495275044087	2	0	1	0	Hold	0.253590967846377	7.6	3.52702351127283
R	DBLU	RHS	ori	2017-04-15_14-04-42	SNR	V	19	0	1	768.495275044087	2	0	1	0	Run	0.718828011340675	9.6	40.7081888410749
R	DBLU	RHS	ori	2017-04-15_14-04-42	SNR	V	19	0	1	768.495275044087	2	0	1	0	Rwd	0.223899160429327	8.8	1.8446552387765
R	DBLU	RHS	ori	2017-04-15_14-04-42	SNR	V	20	0	1	768.495275044087	2	0	1	0	Hold	0.582224741324373	7.9	1.40637410610904
R	DBLU	RHS	ori	2017-04-15_14-04-42	SNR	V	20	0	1	768.495275044087	2	0	1	0	Run	0.675091917645365	10.1	36.9211748826806
R	DBLU	RHS	ori	2017-04-15_14-04-42	SNR	V	20	0	1	768.495275044087	2	0	1	0	Rwd	0.226919428103645	7.7	2.35507210047205
R	DBLU	RHS	ori	2017-04-15_14-04-42	SNR	V	21	0	1	768.495275044087	2	0	1	0	Hold	0.233521360239584	4	3.83629044690701
R	DBLU	RHS	ori	2017-04-15_14-04-42	SNR	V	21	0	1	768.495275044087	2	0	1	0	Run	0.7296502103035	9.8	49.1288014578013
R	DBLU	RHS	ori	2017-04-15_14-04-42	SNR	V	21	0	1	768.495275044087	2	0	1	0	Rwd	0.370605861420486	7.7	3.20610526152484
R	DBLU	RHS	ori	2017-04-15_14-04-42	SNR	V	22	0	1	768.495275044087	2	0	1	0	Hold	0.246413449779618	6.3	3.17049406212559
R	DBLU	RHS	ori	2017-04-15_14-04-42	SNR	V	22	0	1	768.495275044087	2	0	1	0	Run	0.715848670093203	9.9	45.7789172156293
R	DBLU	RHS	ori	2017-04-15_14-04-42	SNR	V	22	0	1	768.495275044087	2	0	1	0	Rwd	0.120152893414697	5.6	2.51496367447931
R	DBLU	RHS	ori	2017-04-15_14-04-42	SNR	V	23	0	1	768.495275044087	2	0	1	0	Hold	0.261130690439978	8.1	1.8892686562857
R	DBLU	RHS	ori	2017-04-15_14-04-42	SNR	V	23	0	1	768.495275044087	2	0	1	0	Run	0.781311262076476	9.9	42.2005593644502
R	DBLU	RHS	ori	2017-04-15_14-04-42	SNR	V	23	0	1	768.495275044087	2	0	1	0	Rwd	0.495587799416942	8.5	1.43320868738408
R	DBLU	RHS	ori	2017-04-15_14-04-42	SNR	V	24	0	1	768.495275044087	2	0	1	0	Hold	0.277002155635357	7.3	3.59933037942347
R	DBLU	RHS	ori	2017-04-15_14-04-42	SNR	V	24	0	1	768.495275044087	2	0	1	0	Run	0.692674893475848	9.9	47.7619573043052
R	DBLU	RHS	ori	2017-04-15_14-04-42	SNR	V	24	0	1	768.495275044087	2	0	1	0	Rwd	0.44109781905027	6.7	1.95165086048559
R	DBLU	RHS	ori	2017-04-15_14-04-42	SNR	V	25	0	1	768.495275044087	2	0	1	0	Hold	0.0715243835813773	8.1	3.94471617995579
R	DBLU	RHS	ori	2017-04-15_14-04-42	SNR	V	25	0	1	768.495275044087	2	0	1	0	Run	0.566143691714404	10.1	44.893859924971
R	DBLU	RHS	ori	2017-04-15_14-04-42	SNR	V	25	0	1	768.495275044087	2	0	1	0	Rwd	0.300002258386883	6.5	1.7444181868454
R	DBLU	RHS	ori	2017-04-15_14-04-42	SNR	V	26	1	1	768.495275044087	2	0	1	0	Hold	0.260428834096501	8.1	2.96162621649378
R	DBLU	RHS	ori	2017-04-15_14-04-42	SNR	V	26	1	1	768.495275044087	2	0	1	0	Run	0.719822942792973	10	53.6093266033622
R	DBLU	RHS	ori	2017-04-15_14-04-42	SNR	V	26	1	1	768.495275044087	2	0	1	0	Rwd	NaN	4	0
R	DBLU	RHS	ori	2017-04-15_14-04-42	SNR	V	27	0	1	768.495275044087	2	0	1	0	Hold	0.54802874521958	8.2	4.00673139863669
R	DBLU	RHS	ori	2017-04-15_14-04-42	SNR	V	27	0	1	768.495275044087	2	0	1	0	Run	0.591629675567693	9.9	52.4931355007802
R	DBLU	RHS	ori	2017-04-15_14-04-42	SNR	V	27	0	1	768.495275044087	2	0	1	0	Rwd	0.407345295844039	6.8	2.83976145727358
R	DBLU	RHS	ori	2017-04-15_14-04-42	SNR	V	28	0	0	4.02971307416418	2	1	0	0	Hold	0.355453181746654	8.4	2.0519278990242
R	DBLU	RHS	ori	2017-04-15_14-04-42	SNR	V	28	0	0	4.02971307416418	2	1	0	0	Run	0.685815519324458	10.1	50.7848219386093
R	DBLU	RHS	ori	2017-04-15_14-04-42	SNR	V	28	0	0	4.02971307416418	2	1	0	0	Rwd	NaN	4	0
R	DBLU	RHS	ori	2017-04-15_14-04-42	SNR	V	29	0	0	4.02971307416418	2	1	0	0	Hold	0.113403113859361	7.2	1.71481633866129
R	DBLU	RHS	ori	2017-04-15_14-04-42	SNR	V	29	0	0	4.02971307416418	2	1	0	0	Run	0.646912234533852	9.9	43.7750455177419
R	DBLU	RHS	ori	2017-04-15_14-04-42	SNR	V	29	0	0	4.02971307416418	2	1	0	0	Rwd	NaN	4	0
R	DBLU	RHS	ori	2017-04-15_14-04-42	SNR	V	31	0	1	5.04064281016243	2	1	1	0	Hold	0.227388981235539	9.5	3.4368114367905
R	DBLU	RHS	ori	2017-04-15_14-04-42	SNR	V	31	0	1	5.04064281016243	2	1	1	0	Run	0.738086573852442	9.9	42.1294533139601
R	DBLU	RHS	ori	2017-04-15_14-04-42	SNR	V	31	0	1	5.04064281016243	2	1	1	0	Rwd	0.370522742800068	5.2	2.01264178627536
R	DBLU	RHS	ori	2017-04-15_14-04-42	SNR	V	34	0	1	10.116446842725	2	1	1	0	Hold	0.21201783449915	6.7	2.14817059601922
R	DBLU	RHS	ori	2017-04-15_14-04-42	SNR	V	34	0	1	10.116446842725	2	1	1	0	Run	0.685008621045836	10.4	51.1196139249627
R	DBLU	RHS	ori	2017-04-15_14-04-42	SNR	V	34	0	1	10.116446842725	2	1	1	0	Rwd	0.399590964583391	8.4	1.60742030689672
R	DBLU	RHS	ori	2017-04-15_14-04-42	SNR	V	36	0	1	20.3750205242367	2	1	1	0	Hold	0.31689535028969	4.1	1.57774003699797
R	DBLU	RHS	ori	2017-04-15_14-04-42	SNR	V	36	0	1	20.3750205242367	2	1	1	0	Run	0.626689778093952	10	51.6464852656397
R	DBLU	RHS	ori	2017-04-15_14-04-42	SNR	V	36	0	1	20.3750205242367	2	1	1	0	Rwd	0.22597904133842	7.5	1.59432214408467
R	DBLU	RHS	ori	2017-04-15_14-04-42	SNR	V	37	0	1	20.3750205242367	2	1	1	0	Hold	0.32262415274135	4.2	1.51929196636659
R	DBLU	RHS	ori	2017-04-15_14-04-42	SNR	V	37	0	1	20.3750205242367	2	1	1	0	Run	0.56920019486516	9.7	42.9828122895105
R	DBLU	RHS	ori	2017-04-15_14-04-42	SNR	V	37	0	1	20.3750205242367	2	1	1	0	Rwd	0.22327884210458	4.1	1.55045633255082
R	DBLU	RHS	ori	2017-04-15_14-04-42	SNR	V	38	1	1	20.3750205242367	2	1	1	0	Hold	0.235873499362355	7.2	0.981262468267626
R	DBLU	RHS	ori	2017-04-15_14-04-42	SNR	V	38	1	1	20.3750205242367	2	1	1	0	Run	0.687060343120079	10.1	55.4220236110111
R	DBLU	RHS	ori	2017-04-15_14-04-42	SNR	V	38	1	1	20.3750205242367	2	1	1	0	Rwd	NaN	4	0
R	DBLU	RHS	ori	2017-04-15_14-04-42	SNR	V	39	0	1	20.3750205242367	2	1	1	0	Hold	0.245104390560203	8	2.73501612239751
R	DBLU	RHS	ori	2017-04-15_14-04-42	SNR	V	39	0	1	20.3750205242367	2	1	1	0	Run	0.693331713551329	10.3	54.4573184988375
R	DBLU	RHS	ori	2017-04-15_14-04-42	SNR	V	39	0	1	20.3750205242367	2	1	1	0	Rwd	0.691949036088119	8.9	3.15977036380638
R	DBLU	RHS	ori	2017-04-15_14-04-42	SNR	V	40	0	1	20.3750205242367	2	1	1	0	Hold	0.553074228805751	7.7	0.822319892499949
R	DBLU	RHS	ori	2017-04-15_14-04-42	SNR	V	40	0	1	20.3750205242367	2	1	1	0	Run	0.700555944824479	10.7	43.7864772587466
R	DBLU	RHS	ori	2017-04-15_14-04-42	SNR	V	40	0	1	20.3750205242367	2	1	1	0	Rwd	0.295643030573142	7.5	2.16673988577202
R	DBLU	RHS	ori	2017-04-15_14-04-42	SNR	V	42	0	1	20.3750205242367	2	1	1	0	Hold	0.261256768400534	4.2	2.77843191926859
R	DBLU	RHS	ori	2017-04-15_14-04-42	SNR	V	42	0	1	20.3750205242367	2	1	1	0	Run	0.640117737118519	10.2	53.6474001410889
R	DBLU	RHS	ori	2017-04-15_14-04-42	SNR	V	42	0	1	20.3750205242367	2	1	1	0	Rwd	0.170578868744889	5.7	1.42602171454909
R	DBLU	RHS	ori	2017-04-16_16-16-28	DUR	A	10	0	0	24.7287241054424	2	0	1	0	Hold	0.383157691914968	8	1.74272542150235
R	DBLU	RHS	ori	2017-04-16_16-16-28	DUR	A	10	0	0	24.7287241054424	2	0	1	0	Run	0.700533439876349	10.6	65.7927244610081
R	DBLU	RHS	ori	2017-04-16_16-16-28	DUR	A	10	0	0	24.7287241054424	2	0	1	0	Rwd	NaN	4	0
R	DBLU	RHS	ori	2017-04-16_16-16-28	DUR	A	11	0	1	24.7287241054424	2	0	1	0	Hold	0.229310606880911	7	2.94896991070443
R	DBLU	RHS	ori	2017-04-16_16-16-28	DUR	A	11	0	1	24.7287241054424	2	0	1	0	Run	0.546552733191455	10.4	51.0751880713375
R	DBLU	RHS	ori	2017-04-16_16-16-28	DUR	A	11	0	1	24.7287241054424	2	0	1	0	Rwd	0.252668885739862	8.2	2.83678366752299
R	DBLU	RHS	ori	2017-04-16_16-16-28	DUR	A	14	0	1	24.7287241054424	2	0	1	0	Hold	0.113237212423993	7.3	1.58108250099064
R	DBLU	RHS	ori	2017-04-16_16-16-28	DUR	A	14	0	1	24.7287241054424	2	0	1	0	Run	0.657125973083871	10.4	66.5506943620244
R	DBLU	RHS	ori	2017-04-16_16-16-28	DUR	A	14	0	1	24.7287241054424	2	0	1	0	Rwd	0.225647872571906	7.8	2.31577135669599
R	DBLU	RHS	ori	2017-04-16_16-16-28	DUR	A	16	0	1	24.7287241054424	2	0	1	0	Hold	0.434297287626679	7.6	2.44959370906983
R	DBLU	RHS	ori	2017-04-16_16-16-28	DUR	A	16	0	1	24.7287241054424	2	0	1	0	Run	0.599108821128654	10.5	48.6652993584296
R	DBLU	RHS	ori	2017-04-16_16-16-28	DUR	A	16	0	1	24.7287241054424	2	0	1	0	Rwd	0.415142144674856	9.2	2.91122502094325
R	DBLU	RHS	ori	2017-04-16_16-16-28	DUR	A	17	0	1	24.7287241054424	2	0	1	0	Hold	0.252813634317587	9.8	1.68052163920834
R	DBLU	RHS	ori	2017-04-16_16-16-28	DUR	A	17	0	1	24.7287241054424	2	0	1	0	Run	0.393081141678144	10.5	69.6161571461192
R	DBLU	RHS	ori	2017-04-16_16-16-28	DUR	A	17	0	1	24.7287241054424	2	0	1	0	Rwd	0.154914804002282	7.7	1.28155998278911
R	DBLU	RHS	ori	2017-04-16_16-16-28	DUR	A	18	0	1	24.7287241054424	2	0	1	0	Hold	0.247536093530933	4.7	2.08417994532868
R	DBLU	RHS	ori	2017-04-16_16-16-28	DUR	A	18	0	1	24.7287241054424	2	0	1	0	Run	0.713169976809902	10	67.0938616052552
R	DBLU	RHS	ori	2017-04-16_16-16-28	DUR	A	18	0	1	24.7287241054424	2	0	1	0	Rwd	0.305527558394254	7.5	1.94802027130819
R	DBLU	RHS	ori	2017-04-16_16-16-28	DUR	A	19	0	1	24.7287241054424	2	0	1	0	Hold	0.201209561860787	4	1.84137836027558
R	DBLU	RHS	ori	2017-04-16_16-16-28	DUR	A	19	0	1	24.7287241054424	2	0	1	0	Run	0.719674015092845	10.4	66.7954514577842
R	DBLU	RHS	ori	2017-04-16_16-16-28	DUR	A	19	0	1	24.7287241054424	2	0	1	0	Rwd	0.305549145675301	6.1	1.50853881868504
R	DBLU	RHS	ori	2017-04-16_16-16-28	DUR	A	20	0	1	24.7287241054424	2	0	1	0	Hold	0.141493311086762	7	1.25684770968909
R	DBLU	RHS	ori	2017-04-16_16-16-28	DUR	A	20	0	1	24.7287241054424	2	0	1	0	Run	0.707457832744982	10	48.8379230047355
R	DBLU	RHS	ori	2017-04-16_16-16-28	DUR	A	20	0	1	24.7287241054424	2	0	1	0	Rwd	0.100662420995769	8.8	2.40427981363464
R	DBLU	RHS	ori	2017-04-16_16-16-28	DUR	A	21	0	1	24.7287241054424	2	0	1	0	Hold	0.148510559691328	6.5	2.28036934412536
R	DBLU	RHS	ori	2017-04-16_16-16-28	DUR	A	21	0	1	24.7287241054424	2	0	1	0	Run	0.663665590737758	10.6	69.0425975481716
R	DBLU	RHS	ori	2017-04-16_16-16-28	DUR	A	21	0	1	24.7287241054424	2	0	1	0	Rwd	0.344777586964808	4	2.02314962006765
R	DBLU	RHS	ori	2017-04-16_16-16-28	DUR	A	22	0	0	24.7287241054424	2	0	1	0	Hold	0.469713699881107	8.7	2.59865097485266
R	DBLU	RHS	ori	2017-04-16_16-16-28	DUR	A	22	0	0	24.7287241054424	2	0	1	0	Run	0.724203863875735	10.1	58.9534871358723
R	DBLU	RHS	ori	2017-04-16_16-16-28	DUR	A	22	0	0	24.7287241054424	2	0	1	0	Rwd	NaN	4	0
R	DBLU	RHS	ori	2017-04-16_16-16-28	DUR	A	23	0	1	24.7287241054424	2	0	1	0	Hold	0.243696797875926	9.7	4.20481825801275
R	DBLU	RHS	ori	2017-04-16_16-16-28	DUR	A	23	0	1	24.7287241054424	2	0	1	0	Run	0.603164334326609	10.1	64.4902111024281
R	DBLU	RHS	ori	2017-04-16_16-16-28	DUR	A	23	0	1	24.7287241054424	2	0	1	0	Rwd	0.149758651196207	6.8	1.31966545948451
R	DBLU	RHS	ori	2017-04-16_16-16-28	DUR	A	24	0	1	24.7287241054424	2	0	1	0	Hold	0.231562749515497	8.5	1.15442800622979
R	DBLU	RHS	ori	2017-04-16_16-16-28	DUR	A	24	0	1	24.7287241054424	2	0	1	0	Run	0.608125705173764	10.3	63.2320607746273
R	DBLU	RHS	ori	2017-04-16_16-16-28	DUR	A	24	0	1	24.7287241054424	2	0	1	0	Rwd	0.235324328462309	4.3	1.81166757838398
R	DBLU	RHS	ori	2017-04-16_16-16-28	DUR	A	26	0	1	24.7287241054424	2	0	1	0	Hold	0.0904338785168894	6	1.94466451899729
R	DBLU	RHS	ori	2017-04-16_16-16-28	DUR	A	26	0	1	24.7287241054424	2	0	1	0	Run	0.669907782149416	10.5	69.5036395452604
R	DBLU	RHS	ori	2017-04-16_16-16-28	DUR	A	26	0	1	24.7287241054424	2	0	1	0	Rwd	0.464764860054314	7.5	1.92051037751849
R	DBLU	RHS	ori	2017-04-16_16-16-28	DUR	A	28	0	1	24.7287241054424	2	0	1	0	Hold	0.293643198211049	9.6	1.49350894722085
R	DBLU	RHS	ori	2017-04-16_16-16-28	DUR	A	28	0	1	24.7287241054424	2	0	1	0	Run	0.741339700425456	10	61.8428057919012
R	DBLU	RHS	ori	2017-04-16_16-16-28	DUR	A	28	0	1	24.7287241054424	2	0	1	0	Rwd	0.0188314684194468	10.8	2.08002225883127
R	DBLU	RHS	ori	2017-04-16_16-16-28	DUR	A	29	0	1	24.7287241054424	2	0	1	0	Hold	0.120664898208952	7.4	3.24309489290015
R	DBLU	RHS	ori	2017-04-16_16-16-28	DUR	A	29	0	1	24.7287241054424	2	0	1	0	Run	0.711589858039107	10.5	63.9516922322034
R	DBLU	RHS	ori	2017-04-16_16-16-28	DUR	A	29	0	1	24.7287241054424	2	0	1	0	Rwd	0.239437171708772	5.6	3.16506651349162
R	DBLU	RHS	ori	2017-04-16_16-16-28	DUR	A	30	0	1	24.7287241054424	2	0	1	0	Hold	0.101148174981442	6.5	1.17563372429869
R	DBLU	RHS	ori	2017-04-16_16-16-28	DUR	A	30	0	1	24.7287241054424	2	0	1	0	Run	0.676389793943842	10.5	60.3151601265445
R	DBLU	RHS	ori	2017-04-16_16-16-28	DUR	A	30	0	1	24.7287241054424	2	0	1	0	Rwd	0.318719142026428	8.8	2.49466298389263
R	DBLU	RHS	ori	2017-04-16_16-16-28	DUR	A	31	0	1	24.7287241054424	2	0	1	0	Hold	0.231756826315601	7.6	2.99636951093791
R	DBLU	RHS	ori	2017-04-16_16-16-28	DUR	A	31	0	1	24.7287241054424	2	0	1	0	Run	0.506154064275525	4.1	67.4706389818291
R	DBLU	RHS	ori	2017-04-16_16-16-28	DUR	A	31	0	1	24.7287241054424	2	0	1	0	Rwd	0.331731401336015	4	1.22954262642201
R	DBLU	RHS	ori	2017-04-16_16-16-28	DUR	A	32	0	1	24.7287241054424	2	0	1	0	Hold	0.500141583643027	8	1.96762644610043
R	DBLU	RHS	ori	2017-04-16_16-16-28	DUR	A	32	0	1	24.7287241054424	2	0	1	0	Run	0.593514512936201	10.2	57.1791230274264
R	DBLU	RHS	ori	2017-04-16_16-16-28	DUR	A	32	0	1	24.7287241054424	2	0	1	0	Rwd	0.347617457453799	8.1	1.48993697235584
R	DBLU	RHS	ori	2017-04-16_16-16-28	DUR	A	33	0	1	24.7287241054424	0.1	1	1	0	Hold	0.128329548841159	8	3.07775753919968
R	DBLU	RHS	ori	2017-04-16_16-16-28	DUR	A	33	0	1	24.7287241054424	0.1	1	1	0	Run	0.713603511638453	10.2	60.7712096917355
R	DBLU	RHS	ori	2017-04-16_16-16-28	DUR	A	33	0	1	24.7287241054424	0.1	1	1	0	Rwd	0.290807748279194	9.1	1.94737004320707
R	DBLU	RHS	ori	2017-04-16_16-16-28	DUR	A	35	0	1	24.7287241054424	0.1	1	1	0	Hold	0.316378946951776	4.2	3.14110869468994
R	DBLU	RHS	ori	2017-04-16_16-16-28	DUR	A	35	0	1	24.7287241054424	0.1	1	1	0	Run	0.612906353239944	10.1	44.4686923204659
R	DBLU	RHS	ori	2017-04-16_16-16-28	DUR	A	35	0	1	24.7287241054424	0.1	1	1	0	Rwd	0.263638840804328	7.6	2.97033341724696
R	DBLU	RHS	ori	2017-04-16_16-16-28	DUR	A	36	0	1	24.7287241054424	0.1	1	1	0	Hold	0.395567873998397	7.5	2.05992036478988
R	DBLU	RHS	ori	2017-04-16_16-16-28	DUR	A	36	0	1	24.7287241054424	0.1	1	1	0	Run	0.599815706304194	10.6	60.2411018499053
R	DBLU	RHS	ori	2017-04-16_16-16-28	DUR	A	36	0	1	24.7287241054424	0.1	1	1	0	Rwd	0.140791771070217	7.9	0.983626745361616
R	DBLU	RHS	ori	2017-04-16_16-16-28	DUR	A	39	0	0	24.7287241054424	0.1	1	1	0	Hold	0.262989497351897	6.9	2.45301130003631
R	DBLU	RHS	ori	2017-04-16_16-16-28	DUR	A	39	0	0	24.7287241054424	0.1	1	1	0	Run	0.777335850289127	10.7	61.7301339807626
R	DBLU	RHS	ori	2017-04-16_16-16-28	DUR	A	39	0	0	24.7287241054424	0.1	1	1	0	Rwd	NaN	4	0
R	DBLU	RHS	ori	2017-04-16_16-16-28	DUR	A	40	0	1	24.7287241054424	0.1	1	1	0	Hold	0.352555693679112	8	3.4845743584218
R	DBLU	RHS	ori	2017-04-16_16-16-28	DUR	A	40	0	1	24.7287241054424	0.1	1	1	0	Run	0.643754430271414	10.1	56.5502888034611
R	DBLU	RHS	ori	2017-04-16_16-16-28	DUR	A	40	0	1	24.7287241054424	0.1	1	1	0	Rwd	0.228975009410985	7.2	2.51992293004551
R	DBLU	RHS	ori	2017-04-16_16-16-28	DUR	A	41	0	1	24.7287241054424	0.1	1	1	0	Hold	0.18292224724056	8.1	3.18889259413183
R	DBLU	RHS	ori	2017-04-16_16-16-28	DUR	A	41	0	1	24.7287241054424	0.1	1	1	0	Run	0.658369830562603	10.1	54.1998448830739
R	DBLU	RHS	ori	2017-04-16_16-16-28	DUR	A	41	0	1	24.7287241054424	0.1	1	1	0	Rwd	0.189855421875903	9.2	1.71919062582181
R	DBLU	RHS	ori	2017-04-16_16-16-28	DUR	A	42	0	1	24.7287241054424	0.1	1	1	0	Hold	0.284325344385169	7.3	4.2145920061682
R	DBLU	RHS	ori	2017-04-16_16-16-28	DUR	A	42	0	1	24.7287241054424	0.1	1	1	0	Run	0.741954437277382	10.1	58.4344616315827
R	DBLU	RHS	ori	2017-04-16_16-16-28	DUR	A	42	0	1	24.7287241054424	0.1	1	1	0	Rwd	0.266976207621703	4.1	2.25281800627866
R	DBLU	RHS	ori	2017-04-16_16-16-28	DUR	A	43	0	1	24.7287241054424	0.1	1	0	0	Hold	0.377253176402544	6.9	1.71247229399738
R	DBLU	RHS	ori	2017-04-16_16-16-28	DUR	A	43	0	1	24.7287241054424	0.1	1	0	0	Run	0.738446827916399	10.4	58.6756103454149
R	DBLU	RHS	ori	2017-04-16_16-16-28	DUR	A	43	0	1	24.7287241054424	0.1	1	0	0	Rwd	0.342283666067675	7.1	2.25072379187911
R	DBLU	RHS	ori	2017-04-16_16-16-28	DUR	A	45	0	1	24.7287241054424	0.1	1	1	0	Hold	0.355155694880322	8.1	2.55619562209525
R	DBLU	RHS	ori	2017-04-16_16-16-28	DUR	A	45	0	1	24.7287241054424	0.1	1	1	0	Run	0.685189241726364	10.2	65.2147386762721
R	DBLU	RHS	ori	2017-04-16_16-16-28	DUR	A	45	0	1	24.7287241054424	0.1	1	1	0	Rwd	0.258478666354491	4	2.03975778679912
R	DBLU	RHS	ori	2017-04-16_16-16-28	DUR	A	46	0	1	24.7287241054424	0.1	1	1	0	Hold	0.349471639615084	9	2.90872777446142
R	DBLU	RHS	ori	2017-04-16_16-16-28	DUR	A	46	0	1	24.7287241054424	0.1	1	1	0	Run	0.709985944251076	10.2	58.1379873649472
R	DBLU	RHS	ori	2017-04-16_16-16-28	DUR	A	46	0	1	24.7287241054424	0.1	1	1	0	Rwd	0.26006445143708	8.6	1.05276167669034
R	DBLU	RHS	ori	2017-04-16_16-16-28	DUR	A	47	0	1	24.7287241054424	0.1	1	1	0	Hold	0.160556713136984	6.7	2.00786295327397
R	DBLU	RHS	ori	2017-04-16_16-16-28	DUR	A	47	0	1	24.7287241054424	0.1	1	1	0	Run	0.679094315108142	10.4	61.1829132004763
R	DBLU	RHS	ori	2017-04-16_16-16-28	DUR	A	47	0	1	24.7287241054424	0.1	1	1	0	Rwd	0.438584707955613	7.3	1.34700660051695
R	DBLU	RHS	ori	2017-04-16_16-16-28	DUR	A	48	0	0	24.7287241054424	0.1	1	0	0	Hold	0.299427498311773	7.2	2.60539294110641
R	DBLU	RHS	ori	2017-04-16_16-16-28	DUR	A	48	0	0	24.7287241054424	0.1	1	0	0	Run	0.700668026207283	10.1	45.4233188999652
R	DBLU	RHS	ori	2017-04-16_16-16-28	DUR	A	48	0	0	24.7287241054424	0.1	1	0	0	Rwd	NaN	4	0
R	DBLU	RHS	ori	2017-04-16_16-16-28	DUR	A	50	0	1	24.7287241054424	0.1	1	1	0	Hold	0.4134546009995	7.2	2.37968458505551
R	DBLU	RHS	ori	2017-04-16_16-16-28	DUR	A	50	0	1	24.7287241054424	0.1	1	1	0	Run	0.637627223225522	10.1	58.8922118025076
R	DBLU	RHS	ori	2017-04-16_16-16-28	DUR	A	50	0	1	24.7287241054424	0.1	1	1	0	Rwd	0.305646941678762	6.8	2.50865625018738
R	DBLU	RHS	ori	2017-04-16_16-16-28	DUR	A	51	0	1	24.7287241054424	0.1	1	1	0	Hold	0.287059623023155	8.3	1.63317229921163
R	DBLU	RHS	ori	2017-04-16_16-16-28	DUR	A	51	0	1	24.7287241054424	0.1	1	1	0	Run	0.69651837883391	10.4	61.8151420757395
R	DBLU	RHS	ori	2017-04-16_16-16-28	DUR	A	51	0	1	24.7287241054424	0.1	1	1	0	Rwd	0.28535476721881	7.1	2.66710300318902
R	DBLU	RHS	ori	2017-04-16_16-16-28	DUR	A	52	0	1	24.7287241054424	0.1	1	1	0	Hold	0.30713687864014	6.7	2.95102432075776
R	DBLU	RHS	ori	2017-04-16_16-16-28	DUR	A	52	0	1	24.7287241054424	0.1	1	1	0	Run	0.612268798333194	10.4	59.7895445114808
R	DBLU	RHS	ori	2017-04-16_16-16-28	DUR	A	52	0	1	24.7287241054424	0.1	1	1	0	Rwd	0.239012686759447	7.7	2.62794959586426
R	DBLU	RHS	ori	2017-04-16_16-16-28	DUR	A	53	0	1	24.7287241054424	2	0	1	0	Hold	0.280306604766477	7.6	3.49414993473993
R	DBLU	RHS	ori	2017-04-16_16-16-28	DUR	A	53	0	1	24.7287241054424	2	0	1	0	Run	0.717303563465084	10.4	62.8671569982404
R	DBLU	RHS	ori	2017-04-16_16-16-28	DUR	A	53	0	1	24.7287241054424	2	0	1	0	Rwd	0.456733038985344	4.1	2.55954877219825
R	DBLU	RHS	ori	2017-04-16_16-16-28	DUR	A	54	0	0	24.7287241054424	2	0	1	0	Hold	0.113944746369303	6.8	2.42128953800881
R	DBLU	RHS	ori	2017-04-16_16-16-28	DUR	A	54	0	0	24.7287241054424	2	0	1	0	Run	0.648427188721562	10.5	62.8252197951518
R	DBLU	RHS	ori	2017-04-16_16-16-28	DUR	A	54	0	0	24.7287241054424	2	0	1	0	Rwd	NaN	4	0
R	DBLU	RHS	ori	2017-04-16_16-16-28	DUR	A	55	0	1	24.7287241054424	2	0	1	0	Hold	0.385675445894139	7.6	5.0164707731093
R	DBLU	RHS	ori	2017-04-16_16-16-28	DUR	A	55	0	1	24.7287241054424	2	0	1	0	Run	0.732942719022878	10.2	60.2956819710139
R	DBLU	RHS	ori	2017-04-16_16-16-28	DUR	A	55	0	1	24.7287241054424	2	0	1	0	Rwd	0.287855616241821	4.7	2.06306678442678
R	DBLU	RHS	ori	2017-04-16_16-16-28	DUR	A	56	0	1	24.7287241054424	2	0	1	0	Hold	0.277331922815692	8.4	2.69814106049353
R	DBLU	RHS	ori	2017-04-16_16-16-28	DUR	A	56	0	1	24.7287241054424	2	0	1	0	Run	0.663523672554705	10.3	68.5541611796646
R	DBLU	RHS	ori	2017-04-16_16-16-28	DUR	A	56	0	1	24.7287241054424	2	0	1	0	Rwd	0.299825754508865	7.2	1.74635455263274
R	DBLU	RHS	ori	2017-04-16_16-16-28	DUR	A	57	1	1	24.7287241054424	2	0	1	0	Hold	NaN	4	0
R	DBLU	RHS	ori	2017-04-16_16-16-28	DUR	A	57	1	1	24.7287241054424	2	0	1	0	Run	NaN	4	0
R	DBLU	RHS	ori	2017-04-16_16-16-28	DUR	A	57	1	1	24.7287241054424	2	0	1	0	Rwd	NaN	4	0
R	DBLU	RHS	ori	2017-04-16_16-16-28	DUR	A	58	0	1	24.7287241054424	2	0	1	0	Hold	0.393385988283199	6.2	2.7706132508133
R	DBLU	RHS	ori	2017-04-16_16-16-28	DUR	A	58	0	1	24.7287241054424	2	0	1	0	Run	0.699942246546367	10.6	63.9249491997857
R	DBLU	RHS	ori	2017-04-16_16-16-28	DUR	A	58	0	1	24.7287241054424	2	0	1	0	Rwd	0.328116385571392	6.5	1.5692662780506
R	DBLU	RHS	ori	2017-04-16_16-16-28	DUR	A	59	0	1	24.7287241054424	2	0	1	0	Hold	0.285520296584722	7	2.50725604985524
R	DBLU	RHS	ori	2017-04-16_16-16-28	DUR	A	59	0	1	24.7287241054424	2	0	1	0	Run	0.613646272348639	10.4	58.4298110893076
R	DBLU	RHS	ori	2017-04-16_16-16-28	DUR	A	59	0	1	24.7287241054424	2	0	1	0	Rwd	0.268102588146956	7.8	2.87116035264021
R	DBLU	RHS	ori	2017-04-16_16-16-28	DUR	A	60	0	1	24.7287241054424	2	0	0	0	Hold	0.3893083531153	6.7	3.69155601421481
R	DBLU	RHS	ori	2017-04-16_16-16-28	DUR	A	60	0	1	24.7287241054424	2	0	0	0	Run	0.560702715824226	9.8	34.3593674255992
R	DBLU	RHS	ori	2017-04-16_16-16-28	DUR	A	60	0	1	24.7287241054424	2	0	0	0	Rwd	0.251853949112832	8.3	1.74628115218175
R	DBLU	RHS	ori	2017-04-16_16-16-28	DUR	A	61	0	1	24.7287241054424	2	0	1	0	Hold	0.209636257778539	8.1	4.87063639201177
R	DBLU	RHS	ori	2017-04-16_16-16-28	DUR	A	61	0	1	24.7287241054424	2	0	1	0	Run	0.599119092979301	10.3	63.0784796248133
R	DBLU	RHS	ori	2017-04-16_16-16-28	DUR	A	61	0	1	24.7287241054424	2	0	1	0	Rwd	0.2258336916237	9	2.60727597303112
R	DBLU	RHS	ori	2017-04-16_16-16-28	DUR	A	62	0	1	24.7287241054424	2	0	1	0	Hold	0.153347618063354	5.8	2.284356454051
R	DBLU	RHS	ori	2017-04-16_16-16-28	DUR	A	62	0	1	24.7287241054424	2	0	1	0	Run	0.625042920173564	10.5	57.5440550856756
R	DBLU	RHS	ori	2017-04-16_16-16-28	DUR	A	62	0	1	24.7287241054424	2	0	1	0	Rwd	0.155537447173664	4.3	3.02448843410974
R	DBLU	RHS	ori	2017-04-16_16-16-28	DUR	A	63	0	1	24.7287241054424	2	0	1	0	Hold	0.0843120759293294	6.9	3.26019672751619
R	DBLU	RHS	ori	2017-04-16_16-16-28	DUR	A	63	0	1	24.7287241054424	2	0	1	0	Run	0.68814662676436	10.5	58.8084324739218
R	DBLU	RHS	ori	2017-04-16_16-16-28	DUR	A	63	0	1	24.7287241054424	2	0	1	0	Rwd	0.400900818188878	7.1	2.32305719845839
R	DBLU	RHS	ori	2017-04-16_16-16-28	DUR	A	64	0	1	24.7287241054424	2	0	1	0	Hold	0.382005603463634	9.1	4.46157766408847
R	DBLU	RHS	ori	2017-04-16_16-16-28	DUR	A	64	0	1	24.7287241054424	2	0	1	0	Run	0.694610591791622	10.6	66.5506537333482
R	DBLU	RHS	ori	2017-04-16_16-16-28	DUR	A	64	0	1	24.7287241054424	2	0	1	0	Rwd	0.302809777102131	4.3	2.74377639365144
R	DBLU	RHS	ori	2017-04-16_16-16-28	DUR	A	66	0	1	24.7287241054424	2	0	1	0	Hold	0.254519639782561	5.9	2.42163073819895
R	DBLU	RHS	ori	2017-04-16_16-16-28	DUR	A	66	0	1	24.7287241054424	2	0	1	0	Run	0.743463188196204	10.2	62.3589179433038
R	DBLU	RHS	ori	2017-04-16_16-16-28	DUR	A	66	0	1	24.7287241054424	2	0	1	0	Rwd	0.252870699942204	4	2.22445062280979
R	DBLU	RHS	ori	2017-04-16_16-16-28	DUR	A	67	0	1	24.7287241054424	2	0	1	0	Hold	0.33151410444011	7.5	1.4552401242584
R	DBLU	RHS	ori	2017-04-16_16-16-28	DUR	A	67	0	1	24.7287241054424	2	0	1	0	Run	0.724360007294092	10.6	58.3805032420207
R	DBLU	RHS	ori	2017-04-16_16-16-28	DUR	A	67	0	1	24.7287241054424	2	0	1	0	Rwd	0.261055114586007	6.9	2.34933974257045
R	DBLU	RHS	ori	2017-04-17_11-43-27	DUR	V	9	0	1	768.495275044087	2	0	1	0	Hold	0.468375455864877	7.6	3.32888842467753
R	DBLU	RHS	ori	2017-04-17_11-43-27	DUR	V	9	0	1	768.495275044087	2	0	1	0	Run	0.539334693303647	10	56.3234211078513
R	DBLU	RHS	ori	2017-04-17_11-43-27	DUR	V	9	0	1	768.495275044087	2	0	1	0	Rwd	0.468649454745656	7.4	2.808077922798
R	DBLU	RHS	ori	2017-04-17_11-43-27	DUR	V	10	1	1	768.495275044087	2	0	1	0	Hold	0.156335064110867	5.7	2.38411276012756
R	DBLU	RHS	ori	2017-04-17_11-43-27	DUR	V	10	1	1	768.495275044087	2	0	1	0	Run	NaN	4	0
R	DBLU	RHS	ori	2017-04-17_11-43-27	DUR	V	10	1	1	768.495275044087	2	0	1	0	Rwd	NaN	4	0
R	DBLU	RHS	ori	2017-04-17_11-43-27	DUR	V	11	1	1	768.495275044087	2	0	1	0	Hold	0.225843226298466	9.2	2.18239535892245
R	DBLU	RHS	ori	2017-04-17_11-43-27	DUR	V	11	1	1	768.495275044087	2	0	1	0	Run	NaN	4	0
R	DBLU	RHS	ori	2017-04-17_11-43-27	DUR	V	11	1	1	768.495275044087	2	0	1	0	Rwd	NaN	4	0
R	DBLU	RHS	ori	2017-04-17_11-43-27	DUR	V	12	0	0	768.495275044087	2	0	1	0	Hold	0.29075884232069	7.9	1.7552788033536
R	DBLU	RHS	ori	2017-04-17_11-43-27	DUR	V	12	0	0	768.495275044087	2	0	1	0	Run	0.695026040918698	10.3	53.1175670325789
R	DBLU	RHS	ori	2017-04-17_11-43-27	DUR	V	12	0	0	768.495275044087	2	0	1	0	Rwd	NaN	4	0
R	DBLU	RHS	ori	2017-04-17_11-43-27	DUR	V	13	1	1	768.495275044087	2	0	1	0	Hold	0.492648147176237	7.4	2.37305371704431
R	DBLU	RHS	ori	2017-04-17_11-43-27	DUR	V	13	1	1	768.495275044087	2	0	1	0	Run	NaN	4	0
R	DBLU	RHS	ori	2017-04-17_11-43-27	DUR	V	13	1	1	768.495275044087	2	0	1	0	Rwd	NaN	4	0
R	DBLU	RHS	ori	2017-04-17_11-43-27	DUR	V	14	0	0	768.495275044087	2	0	1	0	Hold	0.141201187222062	7.5	1.82261702593168
R	DBLU	RHS	ori	2017-04-17_11-43-27	DUR	V	14	0	0	768.495275044087	2	0	1	0	Run	0.529805823098052	10.2	50.0951719980066
R	DBLU	RHS	ori	2017-04-17_11-43-27	DUR	V	14	0	0	768.495275044087	2	0	1	0	Rwd	NaN	4	0
R	DBLU	RHS	ori	2017-04-17_11-43-27	DUR	V	15	1	1	768.495275044087	2	0	1	0	Hold	0.166441125313178	7.1	2.29196411091452
R	DBLU	RHS	ori	2017-04-17_11-43-27	DUR	V	15	1	1	768.495275044087	2	0	1	0	Run	NaN	4	0
R	DBLU	RHS	ori	2017-04-17_11-43-27	DUR	V	15	1	1	768.495275044087	2	0	1	0	Rwd	NaN	4	0
R	DBLU	RHS	ori	2017-04-17_11-43-27	DUR	V	16	1	1	768.495275044087	0.2	1	1	0	Hold	NaN	4	0
R	DBLU	RHS	ori	2017-04-17_11-43-27	DUR	V	16	1	1	768.495275044087	0.2	1	1	0	Run	NaN	4	0
R	DBLU	RHS	ori	2017-04-17_11-43-27	DUR	V	16	1	1	768.495275044087	0.2	1	1	0	Rwd	NaN	4	0
R	DBLU	RHS	ori	2017-04-17_11-43-27	DUR	V	18	1	1	768.495275044087	0.2	1	0	0	Hold	0.241698222567313	8.8	1.37652361915325
R	DBLU	RHS	ori	2017-04-17_11-43-27	DUR	V	18	1	1	768.495275044087	0.2	1	0	0	Run	NaN	4	0
R	DBLU	RHS	ori	2017-04-17_11-43-27	DUR	V	18	1	1	768.495275044087	0.2	1	0	0	Rwd	NaN	4	0
R	DBLU	RHS	ori	2017-04-17_11-43-27	DUR	V	19	0	1	768.495275044087	0.2	1	1	0	Hold	0.0966781715098568	6.6	1.16721666028096
R	DBLU	RHS	ori	2017-04-17_11-43-27	DUR	V	19	0	1	768.495275044087	0.2	1	1	0	Run	0.551991846007857	9.5	44.1486514291119
R	DBLU	RHS	ori	2017-04-17_11-43-27	DUR	V	19	0	1	768.495275044087	0.2	1	1	0	Rwd	0.166453599758341	4	2.57086179327214
R	DBLU	RHS	ori	2017-04-17_11-43-27	DUR	V	20	1	1	768.495275044087	0.2	1	1	0	Hold	0.246944018908479	7.1	1.292424361226
R	DBLU	RHS	ori	2017-04-17_11-43-27	DUR	V	20	1	1	768.495275044087	0.2	1	1	0	Run	NaN	4	0
R	DBLU	RHS	ori	2017-04-17_11-43-27	DUR	V	20	1	1	768.495275044087	0.2	1	1	0	Rwd	0.109289463541794	8.3	2.97353997501012
R	DBLU	RHS	ori	2017-04-17_11-43-27	DUR	V	21	0	1	768.495275044087	0.2	1	1	0	Hold	0.22968254528203	7.3	1.99880473952657
R	DBLU	RHS	ori	2017-04-17_11-43-27	DUR	V	21	0	1	768.495275044087	0.2	1	1	0	Run	0.529401152470514	9.9	46.6974979390116
R	DBLU	RHS	ori	2017-04-17_11-43-27	DUR	V	21	0	1	768.495275044087	0.2	1	1	0	Rwd	0.189611600250153	8	2.38767805989533
R	DBLU	RHS	ori	2017-04-17_11-43-27	DUR	V	22	1	0	768.495275044087	0.2	1	0	0	Hold	0.181563990148175	8.2	2.71768230814536
R	DBLU	RHS	ori	2017-04-17_11-43-27	DUR	V	22	1	0	768.495275044087	0.2	1	0	0	Run	NaN	4	0
R	DBLU	RHS	ori	2017-04-17_11-43-27	DUR	V	22	1	0	768.495275044087	0.2	1	0	0	Rwd	NaN	4	0
R	DBLU	RHS	ori	2017-04-17_11-43-27	DUR	V	23	1	1	768.495275044087	0.2	1	1	0	Hold	0.173816249192982	6.1	1.44977940620004
R	DBLU	RHS	ori	2017-04-17_11-43-27	DUR	V	23	1	1	768.495275044087	0.2	1	1	0	Run	NaN	4	0
R	DBLU	RHS	ori	2017-04-17_11-43-27	DUR	V	23	1	1	768.495275044087	0.2	1	1	0	Rwd	0.141253254776963	7.4	1.60733638631721
R	DBLU	RHS	ori	2017-04-17_11-43-27	DUR	V	24	0	1	768.495275044087	0.2	1	1	0	Hold	0.345355917321315	6.9	0.567764641261135
R	DBLU	RHS	ori	2017-04-17_11-43-27	DUR	V	24	0	1	768.495275044087	0.2	1	1	0	Run	0.561059311241495	9.3	39.9530094603462
R	DBLU	RHS	ori	2017-04-17_11-43-27	DUR	V	24	0	1	768.495275044087	0.2	1	1	0	Rwd	0.170309388201903	7	1.91064828182191
R	DBLU	RHS	ori	2017-04-17_11-43-27	DUR	V	25	1	1	768.495275044087	0.2	1	1	0	Hold	0.364517199056216	4.2	2.01711414101815
R	DBLU	RHS	ori	2017-04-17_11-43-27	DUR	V	25	1	1	768.495275044087	0.2	1	1	0	Run	NaN	4	0
R	DBLU	RHS	ori	2017-04-17_11-43-27	DUR	V	25	1	1	768.495275044087	0.2	1	1	0	Rwd	0.14205660650347	6	2.11082230029831
R	DBLU	RHS	ori	2017-04-17_11-43-27	DUR	V	27	0	1	768.495275044087	0.2	1	1	0	Hold	0.241228534268055	7.3	0.772516844280574
R	DBLU	RHS	ori	2017-04-17_11-43-27	DUR	V	27	0	1	768.495275044087	0.2	1	1	0	Run	0.625988233684334	9.7	46.3791379694711
R	DBLU	RHS	ori	2017-04-17_11-43-27	DUR	V	27	0	1	768.495275044087	0.2	1	1	0	Rwd	0.22387887124413	6.1	2.31465165292856
R	DBLU	RHS	ori	2017-04-17_11-43-27	DUR	V	28	1	1	768.495275044087	0.2	1	1	0	Hold	0.325995799844101	8.2	1.07193145222102
R	DBLU	RHS	ori	2017-04-17_11-43-27	DUR	V	28	1	1	768.495275044087	0.2	1	1	0	Run	NaN	4	0
R	DBLU	RHS	ori	2017-04-17_11-43-27	DUR	V	28	1	1	768.495275044087	0.2	1	1	0	Rwd	NaN	4	0
R	DBLU	RHS	ori	2017-04-17_11-43-27	DUR	V	30	1	1	768.495275044087	0.2	1	0	0	Hold	0.129021775719128	5.6	2.45934981591865
R	DBLU	RHS	ori	2017-04-17_11-43-27	DUR	V	30	1	1	768.495275044087	0.2	1	0	0	Run	NaN	4	0
R	DBLU	RHS	ori	2017-04-17_11-43-27	DUR	V	30	1	1	768.495275044087	0.2	1	0	0	Rwd	0.253557324461389	7.4	1.87411734726259
R	DBLU	RHS	ori	2017-04-17_11-43-27	DUR	V	31	0	1	768.495275044087	0.2	1	1	0	Hold	0.268344975561159	6	1.57843650301731
R	DBLU	RHS	ori	2017-04-17_11-43-27	DUR	V	31	0	1	768.495275044087	0.2	1	1	0	Run	0.534959711079923	9.9	42.927407060884
R	DBLU	RHS	ori	2017-04-17_11-43-27	DUR	V	31	0	1	768.495275044087	0.2	1	1	0	Rwd	0.185838913843163	5.1	2.31201575277495
R	DBLU	RHS	ori	2017-04-17_11-43-27	DUR	V	32	0	1	768.495275044087	0.2	1	1	0	Hold	0.327546924944977	8.1	0.950143102841668
R	DBLU	RHS	ori	2017-04-17_11-43-27	DUR	V	32	0	1	768.495275044087	0.2	1	1	0	Run	0.574190058452671	9.8	37.9152259963632
R	DBLU	RHS	ori	2017-04-17_11-43-27	DUR	V	32	0	1	768.495275044087	0.2	1	1	0	Rwd	0.398572567306534	6.7	2.99225361315253
R	DBLU	RHS	ori	2017-04-17_11-43-27	DUR	V	33	0	1	768.495275044087	0.2	1	1	0	Hold	0.407979040291814	4	1.42259624582363
R	DBLU	RHS	ori	2017-04-17_11-43-27	DUR	V	33	0	1	768.495275044087	0.2	1	1	0	Run	0.671851745504604	9.9	38.1414087800901
R	DBLU	RHS	ori	2017-04-17_11-43-27	DUR	V	33	0	1	768.495275044087	0.2	1	1	0	Rwd	0.124305463226799	6.4	2.63177098019203
R	DBLU	RHS	ori	2017-04-17_11-43-27	DUR	V	34	1	1	768.495275044087	2	0	1	0	Hold	0.309923866814558	7	0.968651020983284
R	DBLU	RHS	ori	2017-04-17_11-43-27	DUR	V	34	1	1	768.495275044087	2	0	1	0	Run	0.593961475886633	10.6	50.7501166709092
R	DBLU	RHS	ori	2017-04-17_11-43-27	DUR	V	34	1	1	768.495275044087	2	0	1	0	Rwd	NaN	4	0
R	DBLU	RHS	ori	2017-04-17_11-43-27	DUR	V	35	0	1	768.495275044087	2	0	1	0	Hold	0.249722013049534	7.7	2.02989828789468
R	DBLU	RHS	ori	2017-04-17_11-43-27	DUR	V	35	0	1	768.495275044087	2	0	1	0	Run	0.609998226574514	9.7	49.7812285716893
R	DBLU	RHS	ori	2017-04-17_11-43-27	DUR	V	35	0	1	768.495275044087	2	0	1	0	Rwd	0.27620826688363	4	1.73311317967331
R	DBLU	RHS	ori	2017-04-17_11-43-27	DUR	V	36	0	1	768.495275044087	2	0	1	0	Hold	0.229953987238546	8.6	1.96129898666874
R	DBLU	RHS	ori	2017-04-17_11-43-27	DUR	V	36	0	1	768.495275044087	2	0	1	0	Run	0.620972191692469	9.5	44.2086235998599
R	DBLU	RHS	ori	2017-04-17_11-43-27	DUR	V	36	0	1	768.495275044087	2	0	1	0	Rwd	0.0119819056737241	4.8	2.74177034882792
R	DBLU	RHS	ori	2017-04-17_11-43-27	DUR	V	37	0	0	768.495275044087	2	0	1	0	Hold	0.263156322977018	9.2	2.24683160151966
R	DBLU	RHS	ori	2017-04-17_11-43-27	DUR	V	37	0	0	768.495275044087	2	0	1	0	Run	0.590031616226059	10.1	49.1640079222947
R	DBLU	RHS	ori	2017-04-17_11-43-27	DUR	V	37	0	0	768.495275044087	2	0	1	0	Rwd	NaN	4	0
R	DBLU	RHS	ori	2017-04-17_11-43-27	DUR	V	38	0	0	768.495275044087	2	0	1	0	Hold	0.29643611243854	4.1	1.96371324411044
R	DBLU	RHS	ori	2017-04-17_11-43-27	DUR	V	38	0	0	768.495275044087	2	0	1	0	Run	0.696630991016982	9.8	24.8587896189809
R	DBLU	RHS	ori	2017-04-17_11-43-27	DUR	V	38	0	0	768.495275044087	2	0	1	0	Rwd	NaN	4	0
R	DBLU	RHS	ori	2017-04-17_11-43-27	DUR	V	39	0	1	768.495275044087	2	0	1	0	Hold	0.219545078880855	8.2	2.550028926166
R	DBLU	RHS	ori	2017-04-17_11-43-27	DUR	V	39	0	1	768.495275044087	2	0	1	0	Run	0.717882268293494	10.1	40.3398751305252
R	DBLU	RHS	ori	2017-04-17_11-43-27	DUR	V	39	0	1	768.495275044087	2	0	1	0	Rwd	0.512000273759388	8	2.83483407791548
R	DBLU	RHS	ori	2017-04-17_11-43-27	DUR	V	40	0	1	768.495275044087	2	0	1	0	Hold	0.365394410918303	7.6	2.5300190973405
R	DBLU	RHS	ori	2017-04-17_11-43-27	DUR	V	40	0	1	768.495275044087	2	0	1	0	Run	0.61586820155053	9.6	31.2244921103224
R	DBLU	RHS	ori	2017-04-17_11-43-27	DUR	V	40	0	1	768.495275044087	2	0	1	0	Rwd	0.32605552221943	7.7	2.58625633605287
R	DBLU	RHS	ori	2017-04-17_11-43-27	DUR	V	41	0	1	768.495275044087	2	0	1	0	Hold	0.348608151203487	7.9	2.33738065177098
R	DBLU	RHS	ori	2017-04-17_11-43-27	DUR	V	41	0	1	768.495275044087	2	0	1	0	Run	0.715028419697212	10.2	59.5581571190014
R	DBLU	RHS	ori	2017-04-17_11-43-27	DUR	V	41	0	1	768.495275044087	2	0	1	0	Rwd	0.49134288213279	8.6	1.74559167160652
R	DBLU	RHS	ori	2017-04-17_11-43-27	DUR	V	42	0	1	768.495275044087	2	0	1	0	Hold	0.301316338321847	6.7	2.16309717322512
R	DBLU	RHS	ori	2017-04-17_11-43-27	DUR	V	42	0	1	768.495275044087	2	0	1	0	Run	0.123565334075126	9.7	12.6870622791568
R	DBLU	RHS	ori	2017-04-17_11-43-27	DUR	V	42	0	1	768.495275044087	2	0	1	0	Rwd	0.212228189095809	9	2.24718388517078
R	DBLU	RHS	ori	2017-04-17_11-43-27	DUR	V	43	0	1	768.495275044087	2	0	1	0	Hold	0.297697380210831	4	1.7487896097125
R	DBLU	RHS	ori	2017-04-17_11-43-27	DUR	V	43	0	1	768.495275044087	2	0	1	0	Run	0.580429477951292	10	58.1830142304996
R	DBLU	RHS	ori	2017-04-17_11-43-27	DUR	V	43	0	1	768.495275044087	2	0	1	0	Rwd	0.122606948963685	7.9	2.30265880957679
R	DBLU	RHS	ori	2017-04-17_11-43-27	DUR	V	44	1	1	768.495275044087	2	0	1	0	Hold	0.283018292016555	7.1	1.6947969862838
R	DBLU	RHS	ori	2017-04-17_11-43-27	DUR	V	44	1	1	768.495275044087	2	0	1	0	Run	0.59619327772009	10.1	45.5632575410321
R	DBLU	RHS	ori	2017-04-17_11-43-27	DUR	V	44	1	1	768.495275044087	2	0	1	0	Rwd	NaN	4	0
R	DBLU	RHS	ori	2017-04-17_11-43-27	DUR	V	45	0	1	768.495275044087	2	0	1	0	Hold	0.174058258282083	8	3.08557671503766
R	DBLU	RHS	ori	2017-04-17_11-43-27	DUR	V	45	0	1	768.495275044087	2	0	1	0	Run	0.638255758488051	10.2	53.273327845473
R	DBLU	RHS	ori	2017-04-17_11-43-27	DUR	V	45	0	1	768.495275044087	2	0	1	0	Rwd	0.219271533823688	8	1.76183386116599
R	DBLU	RHS	ori	2017-04-17_11-43-27	DUR	V	46	0	1	768.495275044087	2	0	1	0	Hold	0.152104922843013	8.5	1.23726791850924
R	DBLU	RHS	ori	2017-04-17_11-43-27	DUR	V	46	0	1	768.495275044087	2	0	1	0	Run	0.697759826562584	10.2	49.8676877958303
R	DBLU	RHS	ori	2017-04-17_11-43-27	DUR	V	46	0	1	768.495275044087	2	0	1	0	Rwd	0.0847460520472719	6.5	2.30029340355082
R	DBLU	RHS	ori	2017-04-17_11-43-27	DUR	V	47	0	1	768.495275044087	2	0	1	0	Hold	0.302271162154794	7.6	4.33490158475154
R	DBLU	RHS	ori	2017-04-17_11-43-27	DUR	V	47	0	1	768.495275044087	2	0	1	0	Run	0.488783759415344	10.1	57.5758098611422
R	DBLU	RHS	ori	2017-04-17_11-43-27	DUR	V	47	0	1	768.495275044087	2	0	1	0	Rwd	0.256905956027316	7.7	1.72473188206587
R	DBLU	RHS	ori	2017-04-17_11-43-27	DUR	V	48	0	1	768.495275044087	2	0	1	0	Hold	0.398163437939912	7.3	2.24140811600509
R	DBLU	RHS	ori	2017-04-17_11-43-27	DUR	V	48	0	1	768.495275044087	2	0	1	0	Run	0.50315725985788	10	48.664988229979
R	DBLU	RHS	ori	2017-04-17_11-43-27	DUR	V	48	0	1	768.495275044087	2	0	1	0	Rwd	0.292358905467758	4	1.98581038191848
R	DBLU	RHS	ori	2017-04-17_11-43-27	DUR	V	49	0	1	768.495275044087	0.2	1	1	0	Hold	0.212277961855521	7.6	2.63499301448122
R	DBLU	RHS	ori	2017-04-17_11-43-27	DUR	V	49	0	1	768.495275044087	0.2	1	1	0	Run	0.644810060006537	9.8	34.3457991787865
R	DBLU	RHS	ori	2017-04-17_11-43-27	DUR	V	49	0	1	768.495275044087	0.2	1	1	0	Rwd	0.366971612014039	7.8	1.99555890305585
R	DBLU	RHS	ori	2017-04-17_11-43-27	DUR	V	50	0	1	768.495275044087	0.2	1	1	0	Hold	0.288590403400615	6.3	2.5303348855938
R	DBLU	RHS	ori	2017-04-17_11-43-27	DUR	V	50	0	1	768.495275044087	0.2	1	1	0	Run	0.622311053577904	10.2	48.6377181381553
R	DBLU	RHS	ori	2017-04-17_11-43-27	DUR	V	50	0	1	768.495275044087	0.2	1	1	0	Rwd	0.246780668413379	7.9	2.11192948492522
R	DBLU	RHS	ori	2017-04-17_11-43-27	DUR	V	51	0	1	768.495275044087	0.2	1	1	0	Hold	0.292242998936814	8	1.60963287406908
R	DBLU	RHS	ori	2017-04-17_11-43-27	DUR	V	51	0	1	768.495275044087	0.2	1	1	0	Run	0.593571414004083	10.2	53.3204426312957
R	DBLU	RHS	ori	2017-04-17_11-43-27	DUR	V	51	0	1	768.495275044087	0.2	1	1	0	Rwd	0.0962567827134006	7.5	2.8677803424304
R	DBLU	RHS	ori	2017-04-17_11-43-27	DUR	V	52	0	1	768.495275044087	0.2	1	1	0	Hold	0.219749183255182	8.1	2.45668315051945
R	DBLU	RHS	ori	2017-04-17_11-43-27	DUR	V	52	0	1	768.495275044087	0.2	1	1	0	Run	0.668413295910817	10	42.8908412325314
R	DBLU	RHS	ori	2017-04-17_11-43-27	DUR	V	52	0	1	768.495275044087	0.2	1	1	0	Rwd	0.250243630158242	7.7	1.81391778288745
R	DBLU	RHS	ori	2017-04-17_11-43-27	DUR	V	53	0	1	768.495275044087	0.2	1	1	0	Hold	0.218247860228396	7.6	1.02533746795658
R	DBLU	RHS	ori	2017-04-17_11-43-27	DUR	V	53	0	1	768.495275044087	0.2	1	1	0	Run	0.68458971693356	4	52.8119175526318
R	DBLU	RHS	ori	2017-04-17_11-43-27	DUR	V	53	0	1	768.495275044087	0.2	1	1	0	Rwd	0.168361200153412	8	2.835214265282
R	DBLU	RHS	ori	2017-04-17_11-43-27	DUR	V	54	0	1	768.495275044087	0.2	1	1	0	Hold	0.160881167944852	7.7	2.48891311848339
R	DBLU	RHS	ori	2017-04-17_11-43-27	DUR	V	54	0	1	768.495275044087	0.2	1	1	0	Run	0.711444440745406	10.2	50.0728797117367
R	DBLU	RHS	ori	2017-04-17_11-43-27	DUR	V	54	0	1	768.495275044087	0.2	1	1	0	Rwd	0.356381409092349	4	1.74951903084883
R	DBLU	RHS	ori	2017-04-17_11-43-27	DUR	V	55	0	1	768.495275044087	0.2	1	1	0	Hold	0.405904902184684	8	2.76750582238971
R	DBLU	RHS	ori	2017-04-17_11-43-27	DUR	V	55	0	1	768.495275044087	0.2	1	1	0	Run	0.703024809726096	10.5	52.25703250214
R	DBLU	RHS	ori	2017-04-17_11-43-27	DUR	V	55	0	1	768.495275044087	0.2	1	1	0	Rwd	0.100457778935498	8.7	2.28442071472498
R	DBLU	RHS	ori	2017-04-18_14-24-12	SNR	A	9	0	0	24.7287241054424	2	0	1	0	Hold	0.300440190225701	9.2	1.85657168441567
R	DBLU	RHS	ori	2017-04-18_14-24-12	SNR	A	9	0	0	24.7287241054424	2	0	1	0	Run	0.580919242701714	10.1	59.2667818447749
R	DBLU	RHS	ori	2017-04-18_14-24-12	SNR	A	9	0	0	24.7287241054424	2	0	1	0	Rwd	NaN	4	0
R	DBLU	RHS	ori	2017-04-18_14-24-12	SNR	A	10	0	1	24.7287241054424	2	0	1	0	Hold	0.243556414331871	7.6	2.85500109428722
R	DBLU	RHS	ori	2017-04-18_14-24-12	SNR	A	10	0	1	24.7287241054424	2	0	1	0	Run	0.533199013686442	10.1	60.452714815466
R	DBLU	RHS	ori	2017-04-18_14-24-12	SNR	A	10	0	1	24.7287241054424	2	0	1	0	Rwd	0.111571711725682	7.2	2.28992812449309
R	DBLU	RHS	ori	2017-04-18_14-24-12	SNR	A	11	0	1	24.7287241054424	2	0	1	0	Hold	0.237831562255715	6.1	2.37587638401483
R	DBLU	RHS	ori	2017-04-18_14-24-12	SNR	A	11	0	1	24.7287241054424	2	0	1	0	Run	0.561685030805181	9.8	53.9525041029447
R	DBLU	RHS	ori	2017-04-18_14-24-12	SNR	A	11	0	1	24.7287241054424	2	0	1	0	Rwd	0.10894775390695	8	2.41372381416058
R	DBLU	RHS	ori	2017-04-18_14-24-12	SNR	A	12	1	0	24.7287241054424	2	0	1	0	Hold	0.0692316719941185	6.4	0.926568018906013
R	DBLU	RHS	ori	2017-04-18_14-24-12	SNR	A	12	1	0	24.7287241054424	2	0	1	0	Run	NaN	4	0
R	DBLU	RHS	ori	2017-04-18_14-24-12	SNR	A	12	1	0	24.7287241054424	2	0	1	0	Rwd	NaN	4	0
R	DBLU	RHS	ori	2017-04-18_14-24-12	SNR	A	13	0	0	24.7287241054424	2	0	1	0	Hold	0.359125891315007	8.1	1.8405904684583
R	DBLU	RHS	ori	2017-04-18_14-24-12	SNR	A	13	0	0	24.7287241054424	2	0	1	0	Run	0.439459517425564	10.1	54.5884896228283
R	DBLU	RHS	ori	2017-04-18_14-24-12	SNR	A	13	0	0	24.7287241054424	2	0	1	0	Rwd	NaN	4	0
R	DBLU	RHS	ori	2017-04-18_14-24-12	SNR	A	14	0	1	24.7287241054424	2	0	1	0	Hold	0.0700996852170588	6.5	1.38054706733662
R	DBLU	RHS	ori	2017-04-18_14-24-12	SNR	A	14	0	1	24.7287241054424	2	0	1	0	Run	0.465495752240336	10.2	58.6279179957908
R	DBLU	RHS	ori	2017-04-18_14-24-12	SNR	A	14	0	1	24.7287241054424	2	0	1	0	Rwd	0.238552532733236	8.2	2.30665897020743
R	DBLU	RHS	ori	2017-04-18_14-24-12	SNR	A	15	0	0	24.7287241054424	2	0	1	0	Hold	0.294433188770077	6.3	2.41214269708854
R	DBLU	RHS	ori	2017-04-18_14-24-12	SNR	A	15	0	0	24.7287241054424	2	0	1	0	Run	0.598697563660921	10.1	56.9875843231693
R	DBLU	RHS	ori	2017-04-18_14-24-12	SNR	A	15	0	0	24.7287241054424	2	0	1	0	Rwd	NaN	4	0
R	DBLU	RHS	ori	2017-04-18_14-24-12	SNR	A	16	0	0	24.7287241054424	2	0	1	0	Hold	0.150753933623478	7.8	2.36858428927304
R	DBLU	RHS	ori	2017-04-18_14-24-12	SNR	A	16	0	0	24.7287241054424	2	0	1	0	Run	0.488069142294124	10.2	59.8362829132018
R	DBLU	RHS	ori	2017-04-18_14-24-12	SNR	A	16	0	0	24.7287241054424	2	0	1	0	Rwd	NaN	4	0
R	DBLU	RHS	ori	2017-04-18_14-24-12	SNR	A	17	0	0	24.7287241054424	2	0	0	0	Hold	0.335880574131068	4.6	1.77533580863578
R	DBLU	RHS	ori	2017-04-18_14-24-12	SNR	A	17	0	0	24.7287241054424	2	0	0	0	Run	0.582278511513241	9.7	29.9694686250648
R	DBLU	RHS	ori	2017-04-18_14-24-12	SNR	A	17	0	0	24.7287241054424	2	0	0	0	Rwd	NaN	4	0
R	DBLU	RHS	ori	2017-04-18_14-24-12	SNR	A	18	0	1	24.7287241054424	2	0	1	0	Hold	0.193813818962789	6.9	2.49793098882703
R	DBLU	RHS	ori	2017-04-18_14-24-12	SNR	A	18	0	1	24.7287241054424	2	0	1	0	Run	0.690671072724542	9.7	48.0295487365472
R	DBLU	RHS	ori	2017-04-18_14-24-12	SNR	A	18	0	1	24.7287241054424	2	0	1	0	Rwd	0.341712284862514	4	2.00727972452023
R	DBLU	RHS	ori	2017-04-18_14-24-12	SNR	A	19	0	1	24.7287241054424	2	0	1	0	Hold	0.281956068273365	9.8	3.50569907318095
R	DBLU	RHS	ori	2017-04-18_14-24-12	SNR	A	19	0	1	24.7287241054424	2	0	1	0	Run	0.591460531238859	10.3	60.2410109966554
R	DBLU	RHS	ori	2017-04-18_14-24-12	SNR	A	19	0	1	24.7287241054424	2	0	1	0	Rwd	0.237321198882818	9	2.36453536273864
R	DBLU	RHS	ori	2017-04-18_14-24-12	SNR	A	20	0	0	24.7287241054424	2	0	1	0	Hold	0.50503585495728	6.1	2.6165264777001
R	DBLU	RHS	ori	2017-04-18_14-24-12	SNR	A	20	0	0	24.7287241054424	2	0	1	0	Run	0.621110067404557	10	54.1707570730692
R	DBLU	RHS	ori	2017-04-18_14-24-12	SNR	A	20	0	0	24.7287241054424	2	0	1	0	Rwd	NaN	4	0
R	DBLU	RHS	ori	2017-04-18_14-24-12	SNR	A	21	0	0	24.7287241054424	2	0	1	0	Hold	0.240661076521332	4.1	3.19982932337085
R	DBLU	RHS	ori	2017-04-18_14-24-12	SNR	A	21	0	0	24.7287241054424	2	0	1	0	Run	0.666968628041696	9.5	44.7611741260028
R	DBLU	RHS	ori	2017-04-18_14-24-12	SNR	A	21	0	0	24.7287241054424	2	0	1	0	Rwd	NaN	4	0
R	DBLU	RHS	ori	2017-04-18_14-24-12	SNR	A	22	0	1	24.7287241054424	2	0	1	0	Hold	0.0964469172481395	7.4	3.40252403569922
R	DBLU	RHS	ori	2017-04-18_14-24-12	SNR	A	22	0	1	24.7287241054424	2	0	1	0	Run	0.503155507196574	10.3	50.2441132657542
R	DBLU	RHS	ori	2017-04-18_14-24-12	SNR	A	22	0	1	24.7287241054424	2	0	1	0	Rwd	0.0745382293669162	6.9	2.22311042897097
R	DBLU	RHS	ori	2017-04-18_14-24-12	SNR	A	23	0	0	24.7287241054424	2	0	0	0	Hold	0.490107158504183	8	2.06230632046834
R	DBLU	RHS	ori	2017-04-18_14-24-12	SNR	A	23	0	0	24.7287241054424	2	0	0	0	Run	0.533244127428148	9.6	39.3438465937975
R	DBLU	RHS	ori	2017-04-18_14-24-12	SNR	A	23	0	0	24.7287241054424	2	0	0	0	Rwd	NaN	4	0
R	DBLU	RHS	ori	2017-04-18_14-24-12	SNR	A	24	0	1	24.7287241054424	2	0	1	0	Hold	0.189658135668784	6.7	3.11331717704617
R	DBLU	RHS	ori	2017-04-18_14-24-12	SNR	A	24	0	1	24.7287241054424	2	0	1	0	Run	0.686351112557456	10.2	51.019296663369
R	DBLU	RHS	ori	2017-04-18_14-24-12	SNR	A	24	0	1	24.7287241054424	2	0	1	0	Rwd	0.252503741213088	7.5	2.32290313525003
R	DBLU	RHS	ori	2017-04-18_14-24-12	SNR	A	26	0	1	9.63241620873137	2	1	1	0	Hold	0.520066795376909	8.6	1.7977746068585
R	DBLU	RHS	ori	2017-04-18_14-24-12	SNR	A	26	0	1	9.63241620873137	2	1	1	0	Run	0.570914854195443	9.9	45.1134660916936
R	DBLU	RHS	ori	2017-04-18_14-24-12	SNR	A	26	0	1	9.63241620873137	2	1	1	0	Rwd	0.467643103195319	9	2.18863117330033
R	DBLU	RHS	ori	2017-04-18_14-24-12	SNR	A	27	0	0	9.63241620873137	2	1	1	0	Hold	0.116350083394417	6.6	1.94443025264691
R	DBLU	RHS	ori	2017-04-18_14-24-12	SNR	A	27	0	0	9.63241620873137	2	1	1	0	Run	0.545432981723584	9.1	41.3849163779462
R	DBLU	RHS	ori	2017-04-18_14-24-12	SNR	A	27	0	0	9.63241620873137	2	1	1	0	Rwd	NaN	4	0
R	DBLU	RHS	ori	2017-04-18_14-24-12	SNR	A	28	0	1	9.63241620873137	2	1	1	0	Hold	0.269085157523751	7.7	4.43033028120883
R	DBLU	RHS	ori	2017-04-18_14-24-12	SNR	A	28	0	1	9.63241620873137	2	1	1	0	Run	0.560873706438336	9.2	38.8140343444413
R	DBLU	RHS	ori	2017-04-18_14-24-12	SNR	A	28	0	1	9.63241620873137	2	1	1	0	Rwd	0.346626825462334	6.7	1.3775121987215
R	DBLU	RHS	ori	2017-04-18_14-24-12	SNR	A	29	0	1	9.63241620873137	2	1	1	0	Hold	0.20043901873993	7.2	3.03228021518468
R	DBLU	RHS	ori	2017-04-18_14-24-12	SNR	A	29	0	1	9.63241620873137	2	1	1	0	Run	0.608173464791609	9.4	38.6600846851232
R	DBLU	RHS	ori	2017-04-18_14-24-12	SNR	A	29	0	1	9.63241620873137	2	1	1	0	Rwd	0.314928610197783	4	3.22512925729807
R	DBLU	RHS	ori	2017-04-18_14-24-12	SNR	A	30	1	1	9.63241620873137	2	1	1	0	Hold	0.176850407040217	6.2	2.75932984149313
R	DBLU	RHS	ori	2017-04-18_14-24-12	SNR	A	30	1	1	9.63241620873137	2	1	1	0	Run	NaN	4	0
R	DBLU	RHS	ori	2017-04-18_14-24-12	SNR	A	30	1	1	9.63241620873137	2	1	1	0	Rwd	NaN	4	0
R	DBLU	RHS	ori	2017-04-18_14-24-12	SNR	A	31	0	1	9.63241620873137	2	1	1	0	Hold	0.191257203504352	7.2	2.40845575889516
R	DBLU	RHS	ori	2017-04-18_14-24-12	SNR	A	31	0	1	9.63241620873137	2	1	1	0	Run	0.722546819326316	9.9	50.0204127361533
R	DBLU	RHS	ori	2017-04-18_14-24-12	SNR	A	31	0	1	9.63241620873137	2	1	1	0	Rwd	0.145969446706227	6.1	2.36159220992309
R	DBLU	RHS	ori	2017-04-18_14-24-12	SNR	A	32	0	1	9.63241620873137	2	1	0	0	Hold	0.321814877557766	7.7	2.94146821803147
R	DBLU	RHS	ori	2017-04-18_14-24-12	SNR	A	32	0	1	9.63241620873137	2	1	0	0	Run	0.509734485566845	9.7	35.5313486035024
R	DBLU	RHS	ori	2017-04-18_14-24-12	SNR	A	32	0	1	9.63241620873137	2	1	0	0	Rwd	0.395689346981853	6.8	1.52306346053249
R	DBLU	RHS	ori	2017-04-18_14-24-12	SNR	A	33	0	1	9.63241620873137	2	1	1	0	Hold	0.257560176764429	7.5	1.28997401323252
R	DBLU	RHS	ori	2017-04-18_14-24-12	SNR	A	33	0	1	9.63241620873137	2	1	1	0	Run	0.615254959655869	10.4	50.8415023545981
R	DBLU	RHS	ori	2017-04-18_14-24-12	SNR	A	33	0	1	9.63241620873137	2	1	1	0	Rwd	0.233266960710444	7.1	1.94393838546017
R	DBLU	RHS	ori	2017-04-18_14-24-12	SNR	A	34	0	1	9.63241620873137	2	1	1	0	Hold	0.388831116005158	8	1.99776388424753
R	DBLU	RHS	ori	2017-04-18_14-24-12	SNR	A	34	0	1	9.63241620873137	2	1	1	0	Run	0.608011209271515	9.7	35.7750931925237
R	DBLU	RHS	ori	2017-04-18_14-24-12	SNR	A	34	0	1	9.63241620873137	2	1	1	0	Rwd	0.240227836619948	8.5	2.44222326222632
R	DBLU	RHS	ori	2017-04-18_14-24-12	SNR	A	35	0	1	9.63241620873137	2	1	1	0	Hold	0.3151290020561	8.2	1.82309001991368
R	DBLU	RHS	ori	2017-04-18_14-24-12	SNR	A	35	0	1	9.63241620873137	2	1	1	0	Run	0.711095131588797	10.1	52.1936158173836
R	DBLU	RHS	ori	2017-04-18_14-24-12	SNR	A	35	0	1	9.63241620873137	2	1	1	0	Rwd	0.261865141817192	7.3	1.72114832584687
R	DBLU	RHS	ori	2017-04-18_14-24-12	SNR	A	36	0	1	9.63241620873137	2	1	0	0	Hold	0.193185750990575	6.2	2.21377874181136
R	DBLU	RHS	ori	2017-04-18_14-24-12	SNR	A	36	0	1	9.63241620873137	2	1	0	0	Run	0.600984077115434	9.4	44.731560224287
R	DBLU	RHS	ori	2017-04-18_14-24-12	SNR	A	36	0	1	9.63241620873137	2	1	0	0	Rwd	0.357760459926077	8	2.90198552410962
R	DBLU	RHS	ori	2017-04-18_14-24-12	SNR	A	37	0	0	9.63241620873137	2	1	0	0	Hold	0.370443629982104	8.2	1.47916386487318
R	DBLU	RHS	ori	2017-04-18_14-24-12	SNR	A	37	0	0	9.63241620873137	2	1	0	0	Run	0.556739967583913	9.7	41.3118280953032
R	DBLU	RHS	ori	2017-04-18_14-24-12	SNR	A	37	0	0	9.63241620873137	2	1	0	0	Rwd	NaN	4	0
R	DBLU	RHS	ori	2017-04-18_14-24-12	SNR	A	38	0	1	9.63241620873137	2	1	0	0	Hold	0.287815807992329	6.6	0.58790622516101
R	DBLU	RHS	ori	2017-04-18_14-24-12	SNR	A	38	0	1	9.63241620873137	2	1	0	0	Run	0.60292275028011	9.3	39.0030466975324
R	DBLU	RHS	ori	2017-04-18_14-24-12	SNR	A	38	0	1	9.63241620873137	2	1	0	0	Rwd	0.339000857543418	7.8	2.69703615212186
R	DBLU	RHS	ori	2017-04-18_14-24-12	SNR	A	39	0	1	9.63241620873137	2	1	1	0	Hold	0.120900060877144	6.7	2.53795268586402
R	DBLU	RHS	ori	2017-04-18_14-24-12	SNR	A	39	0	1	9.63241620873137	2	1	1	0	Run	0.359936397690397	9.5	36.4132996419163
R	DBLU	RHS	ori	2017-04-18_14-24-12	SNR	A	39	0	1	9.63241620873137	2	1	1	0	Rwd	0.28290014867803	7.8	3.15844343054069
R	DBLU	RHS	ori	2017-04-18_14-24-12	SNR	A	40	0	1	9.63241620873137	2	1	1	0	Hold	0.105148259837197	7.3	2.56538538461967
R	DBLU	RHS	ori	2017-04-18_14-24-12	SNR	A	40	0	1	9.63241620873137	2	1	1	0	Run	0.645805416641005	9.8	44.9014813383323
R	DBLU	RHS	ori	2017-04-18_14-24-12	SNR	A	40	0	1	9.63241620873137	2	1	1	0	Rwd	0.230219441986589	7.4	0.856858304771693
R	DBLU	RHS	ori	2017-04-18_14-24-12	SNR	A	41	0	1	24.7287241054424	2	0	1	0	Hold	0.277161308046758	8.2	0.991686460102368
R	DBLU	RHS	ori	2017-04-18_14-24-12	SNR	A	41	0	1	24.7287241054424	2	0	1	0	Run	0.64681858089735	11	71.3172081702878
R	DBLU	RHS	ori	2017-04-18_14-24-12	SNR	A	41	0	1	24.7287241054424	2	0	1	0	Rwd	0.228034866028722	7.7	1.79900758006061
R	DBLU	RHS	ori	2017-04-18_14-24-12	SNR	A	42	0	1	24.7287241054424	2	0	1	0	Hold	0.0483201618283789	6	2.43683570310424
R	DBLU	RHS	ori	2017-04-18_14-24-12	SNR	A	42	0	1	24.7287241054424	2	0	1	0	Run	0.523777559038349	11	58.2812916800307
R	DBLU	RHS	ori	2017-04-18_14-24-12	SNR	A	42	0	1	24.7287241054424	2	0	1	0	Rwd	0.244707593723703	5.8	2.70872342886027
R	DBLU	RHS	ori	2017-04-18_14-24-12	SNR	A	43	0	1	24.7287241054424	2	0	1	0	Hold	0.245485775959317	4	1.54423947962862
R	DBLU	RHS	ori	2017-04-18_14-24-12	SNR	A	43	0	1	24.7287241054424	2	0	1	0	Run	0.497897611386275	11.1	61.6261984632168
R	DBLU	RHS	ori	2017-04-18_14-24-12	SNR	A	43	0	1	24.7287241054424	2	0	1	0	Rwd	0.254028047797674	7.2	2.85131566859959
R	DBLU	RHS	ori	2017-04-18_14-24-12	SNR	A	44	0	1	24.7287241054424	2	0	1	0	Hold	0.318377021972991	6.6	2.74142155082947
R	DBLU	RHS	ori	2017-04-18_14-24-12	SNR	A	44	0	1	24.7287241054424	2	0	1	0	Run	0.545307725087353	10.2	60.0679251958891
R	DBLU	RHS	ori	2017-04-18_14-24-12	SNR	A	44	0	1	24.7287241054424	2	0	1	0	Rwd	0.224226208945361	4.7	1.78486174482573
R	DBLU	RHS	ori	2017-04-18_14-24-12	SNR	A	45	0	1	24.7287241054424	2	0	0	0	Hold	0.213792372300158	7	0.351764398207688
R	DBLU	RHS	ori	2017-04-18_14-24-12	SNR	A	45	0	1	24.7287241054424	2	0	0	0	Run	0.532942430333867	9.6	34.2547742290444
R	DBLU	RHS	ori	2017-04-18_14-24-12	SNR	A	45	0	1	24.7287241054424	2	0	0	0	Rwd	0.325843915552504	7.6	2.392229311584
R	DBLU	RHS	ori	2017-04-18_14-24-12	SNR	A	46	0	1	24.7287241054424	2	0	1	0	Hold	0.126462420037279	8.1	3.37576746394393
R	DBLU	RHS	ori	2017-04-18_14-24-12	SNR	A	46	0	1	24.7287241054424	2	0	1	0	Run	0.448908368067165	10.9	65.179235333939
R	DBLU	RHS	ori	2017-04-18_14-24-12	SNR	A	46	0	1	24.7287241054424	2	0	1	0	Rwd	0.148596489701548	7.2	2.02568207420787
R	DBLU	RHS	ori	2017-04-18_14-24-12	SNR	A	47	0	1	24.7287241054424	2	0	1	0	Hold	0.138155948197473	7.8	2.93072419112739
R	DBLU	RHS	ori	2017-04-18_14-24-12	SNR	A	47	0	1	24.7287241054424	2	0	1	0	Run	0.390357098529137	10.1	53.0886360777852
R	DBLU	RHS	ori	2017-04-18_14-24-12	SNR	A	47	0	1	24.7287241054424	2	0	1	0	Rwd	0.0555226468971612	5.4	2.03639177734451
R	DBLU	RHS	ori	2017-04-18_14-24-12	SNR	A	48	0	1	24.7287241054424	2	0	1	0	Hold	0.291336187588423	8.7	2.61213173079164
R	DBLU	RHS	ori	2017-04-18_14-24-12	SNR	A	48	0	1	24.7287241054424	2	0	1	0	Run	0.536207079455491	9.5	43.6162949601924
R	DBLU	RHS	ori	2017-04-18_14-24-12	SNR	A	48	0	1	24.7287241054424	2	0	1	0	Rwd	0.285687225049643	7.8	1.40933824758762
R	DBLU	RHS	ori	2017-04-18_14-24-12	SNR	A	49	0	1	24.7287241054424	2	0	1	0	Hold	0.249423162572244	4	1.04458833065532
R	DBLU	RHS	ori	2017-04-18_14-24-12	SNR	A	49	0	1	24.7287241054424	2	0	1	0	Run	0.577206582313028	10.7	64.8042149663532
R	DBLU	RHS	ori	2017-04-18_14-24-12	SNR	A	49	0	1	24.7287241054424	2	0	1	0	Rwd	0.515663010344299	4	2.12693542439438
R	DBLU	RHS	ori	2017-04-19_11-26-14	SNR	V	10	0	0	768.495275044087	2	0	1	0	Hold	0.319050364355564	8.2	1.8434307774038
R	DBLU	RHS	ori	2017-04-19_11-26-14	SNR	V	10	0	0	768.495275044087	2	0	1	0	Run	0.4374168149627	9.6	60.087751411174
R	DBLU	RHS	ori	2017-04-19_11-26-14	SNR	V	10	0	0	768.495275044087	2	0	1	0	Rwd	NaN	4	0
R	DBLU	RHS	ori	2017-04-19_11-26-14	SNR	V	11	1	1	768.495275044087	2	0	0	0	Hold	0.422877209040136	7.5	3.15000739901371
R	DBLU	RHS	ori	2017-04-19_11-26-14	SNR	V	11	1	1	768.495275044087	2	0	0	0	Run	NaN	4	0
R	DBLU	RHS	ori	2017-04-19_11-26-14	SNR	V	11	1	1	768.495275044087	2	0	0	0	Rwd	NaN	4	0
R	DBLU	RHS	ori	2017-04-19_11-26-14	SNR	V	15	0	1	768.495275044087	2	0	1	0	Hold	0.15747936884243	4.8	2.37008806856645
R	DBLU	RHS	ori	2017-04-19_11-26-14	SNR	V	15	0	1	768.495275044087	2	0	1	0	Run	0.542737741640141	9.7	54.7827571716664
R	DBLU	RHS	ori	2017-04-19_11-26-14	SNR	V	15	0	1	768.495275044087	2	0	1	0	Rwd	0.175937867831247	6.6	2.70907895755465
R	DBLU	RHS	ori	2017-04-19_11-26-14	SNR	V	16	1	0	768.495275044087	2	0	1	0	Hold	0.166243296033886	7.7	2.00657836689504
R	DBLU	RHS	ori	2017-04-19_11-26-14	SNR	V	16	1	0	768.495275044087	2	0	1	0	Run	NaN	4	0
R	DBLU	RHS	ori	2017-04-19_11-26-14	SNR	V	16	1	0	768.495275044087	2	0	1	0	Rwd	NaN	4	0
R	DBLU	RHS	ori	2017-04-19_11-26-14	SNR	V	17	1	0	20.3750205242367	2	1	1	0	Hold	0.241239125998593	7.1	2.69499126682119
R	DBLU	RHS	ori	2017-04-19_11-26-14	SNR	V	17	1	0	20.3750205242367	2	1	1	0	Run	NaN	4	0
R	DBLU	RHS	ori	2017-04-19_11-26-14	SNR	V	17	1	0	20.3750205242367	2	1	1	0	Rwd	NaN	4	0
R	DBLU	RHS	ori	2017-04-19_11-26-14	SNR	V	18	0	0	20.3750205242367	2	1	1	0	Hold	0.355910749218207	4.3	1.98571453406237
R	DBLU	RHS	ori	2017-04-19_11-26-14	SNR	V	18	0	0	20.3750205242367	2	1	1	0	Run	0.416999582837343	9.9	58.3037737012707
R	DBLU	RHS	ori	2017-04-19_11-26-14	SNR	V	18	0	0	20.3750205242367	2	1	1	0	Rwd	NaN	4	0
R	DBLU	RHS	ori	2017-04-19_11-26-14	SNR	V	19	1	1	20.3750205242367	2	1	1	0	Hold	0.375302992842993	7.8	4.00799073520596
R	DBLU	RHS	ori	2017-04-19_11-26-14	SNR	V	19	1	1	20.3750205242367	2	1	1	0	Run	NaN	4	0
R	DBLU	RHS	ori	2017-04-19_11-26-14	SNR	V	19	1	1	20.3750205242367	2	1	1	0	Rwd	0.168248780556633	8.1	2.99475813778432
R	DBLU	RHS	ori	2017-04-19_11-26-14	SNR	V	20	1	0	20.3750205242367	2	1	1	0	Hold	0.330321693628618	8.7	2.0988821375362
R	DBLU	RHS	ori	2017-04-19_11-26-14	SNR	V	20	1	0	20.3750205242367	2	1	1	0	Run	NaN	4	0
R	DBLU	RHS	ori	2017-04-19_11-26-14	SNR	V	20	1	0	20.3750205242367	2	1	1	0	Rwd	NaN	4	0
R	DBLU	RHS	ori	2017-04-19_11-26-14	SNR	V	21	0	1	20.3750205242367	2	1	1	0	Hold	0.424306847628723	8.2	2.35363415916073
R	DBLU	RHS	ori	2017-04-19_11-26-14	SNR	V	21	0	1	20.3750205242367	2	1	1	0	Run	0.565036946518296	9.7	51.8086533224624
R	DBLU	RHS	ori	2017-04-19_11-26-14	SNR	V	21	0	1	20.3750205242367	2	1	1	0	Rwd	0.17066436072766	6.7	1.66201923404973
R	DBLU	RHS	ori	2017-04-19_11-26-14	SNR	V	22	1	0	20.3750205242367	2	1	0	0	Hold	0.188375199769696	5	2.038118456389
R	DBLU	RHS	ori	2017-04-19_11-26-14	SNR	V	22	1	0	20.3750205242367	2	1	0	0	Run	NaN	4	0
R	DBLU	RHS	ori	2017-04-19_11-26-14	SNR	V	22	1	0	20.3750205242367	2	1	0	0	Rwd	NaN	4	0
R	DBLU	RHS	ori	2017-04-19_11-26-14	SNR	V	23	0	0	20.3750205242367	2	1	1	0	Hold	0.144706939087382	7	3.03774518171006
R	DBLU	RHS	ori	2017-04-19_11-26-14	SNR	V	23	0	0	20.3750205242367	2	1	1	0	Run	0.528656279157518	9.8	54.6757019909814
R	DBLU	RHS	ori	2017-04-19_11-26-14	SNR	V	23	0	0	20.3750205242367	2	1	1	0	Rwd	NaN	4	0
R	DBLU	RHS	ori	2017-04-19_11-26-14	SNR	V	24	1	1	20.3750205242367	2	1	1	0	Hold	0.241042800789626	8.4	3.77758794976459
R	DBLU	RHS	ori	2017-04-19_11-26-14	SNR	V	24	1	1	20.3750205242367	2	1	1	0	Run	0.607956939063399	10.2	56.1010252080311
R	DBLU	RHS	ori	2017-04-19_11-26-14	SNR	V	24	1	1	20.3750205242367	2	1	1	0	Rwd	NaN	4	0
R	DBLU	RHS	ori	2017-04-19_11-26-14	SNR	V	25	1	0	20.3750205242367	2	1	1	0	Hold	0.248549598393658	7.7	2.66975192105388
R	DBLU	RHS	ori	2017-04-19_11-26-14	SNR	V	25	1	0	20.3750205242367	2	1	1	0	Run	NaN	4	0
R	DBLU	RHS	ori	2017-04-19_11-26-14	SNR	V	25	1	0	20.3750205242367	2	1	1	0	Rwd	NaN	4	0
R	DBLU	RHS	ori	2017-04-19_11-26-14	SNR	V	26	0	0	20.3750205242367	2	1	0	0	Hold	0.432702523620203	7	2.15782358044662
R	DBLU	RHS	ori	2017-04-19_11-26-14	SNR	V	26	0	0	20.3750205242367	2	1	0	0	Run	0.653511880615536	10.3	39.7234943476987
R	DBLU	RHS	ori	2017-04-19_11-26-14	SNR	V	26	0	0	20.3750205242367	2	1	0	0	Rwd	NaN	4	0
R	DBLU	RHS	ori	2017-04-19_11-26-14	SNR	V	27	1	0	20.3750205242367	2	1	1	0	Hold	0.164485719379407	7.8	2.54784230101519
R	DBLU	RHS	ori	2017-04-19_11-26-14	SNR	V	27	1	0	20.3750205242367	2	1	1	0	Run	NaN	4	0
R	DBLU	RHS	ori	2017-04-19_11-26-14	SNR	V	27	1	0	20.3750205242367	2	1	1	0	Rwd	NaN	4	0
R	DBLU	RHS	ori	2017-04-19_11-26-14	SNR	V	28	0	1	20.3750205242367	2	1	1	0	Hold	0.373934524101694	7.6	3.32378471210899
R	DBLU	RHS	ori	2017-04-19_11-26-14	SNR	V	28	0	1	20.3750205242367	2	1	1	0	Run	0.665231694775786	9.6	46.6198619291151
R	DBLU	RHS	ori	2017-04-19_11-26-14	SNR	V	28	0	1	20.3750205242367	2	1	1	0	Rwd	0.274274594467182	6.7	2.17097689271028
R	DBLU	RHS	ori	2017-04-19_11-26-14	SNR	V	29	0	1	20.3750205242367	2	1	1	0	Hold	0.293508503926944	6.2	3.73811984885287
R	DBLU	RHS	ori	2017-04-19_11-26-14	SNR	V	29	0	1	20.3750205242367	2	1	1	0	Run	0.60504130373282	9.3	48.6882543683804
R	DBLU	RHS	ori	2017-04-19_11-26-14	SNR	V	29	0	1	20.3750205242367	2	1	1	0	Rwd	0.357915509306635	7.2	2.299988934374
R	DBLU	RHS	ori	2017-04-19_11-26-14	SNR	V	30	1	1	20.3750205242367	2	1	1	0	Hold	0.266861784106588	8.5	1.95248340324212
R	DBLU	RHS	ori	2017-04-19_11-26-14	SNR	V	30	1	1	20.3750205242367	2	1	1	0	Run	NaN	4	0
R	DBLU	RHS	ori	2017-04-19_11-26-14	SNR	V	30	1	1	20.3750205242367	2	1	1	0	Rwd	NaN	4	0
R	DBLU	RHS	ori	2017-04-19_11-26-14	SNR	V	31	0	1	20.3750205242367	2	1	1	0	Hold	0.29485745962029	8.8	2.89824380058134
R	DBLU	RHS	ori	2017-04-19_11-26-14	SNR	V	31	0	1	20.3750205242367	2	1	1	0	Run	0.597847116156731	9.9	47.2275554055799
R	DBLU	RHS	ori	2017-04-19_11-26-14	SNR	V	31	0	1	20.3750205242367	2	1	1	0	Rwd	0.243898064595201	5.1	2.02347636577542
R	DBLU	RHS	ori	2017-04-19_11-26-14	SNR	V	32	0	1	768.495275044087	2	0	1	0	Hold	0.288598726761708	4	2.55545517668392
R	DBLU	RHS	ori	2017-04-19_11-26-14	SNR	V	32	0	1	768.495275044087	2	0	1	0	Run	0.588073019280908	9.8	53.7179258522467
R	DBLU	RHS	ori	2017-04-19_11-26-14	SNR	V	32	0	1	768.495275044087	2	0	1	0	Rwd	0.24192726656133	4	2.38434116874359
R	DBLU	RHS	ori	2017-04-19_11-26-14	SNR	V	33	0	1	768.495275044087	2	0	1	0	Hold	0.413717777051958	6.7	3.80458515940456
R	DBLU	RHS	ori	2017-04-19_11-26-14	SNR	V	33	0	1	768.495275044087	2	0	1	0	Run	0.618261720312554	10	46.846124412367
R	DBLU	RHS	ori	2017-04-19_11-26-14	SNR	V	33	0	1	768.495275044087	2	0	1	0	Rwd	0.123970305453736	6.5	2.03011589292309
R	DBLU	RHS	ori	2017-04-19_11-26-14	SNR	V	34	0	1	768.495275044087	2	0	1	0	Hold	0.170981513930257	7.8	3.95001346293364
R	DBLU	RHS	ori	2017-04-19_11-26-14	SNR	V	34	0	1	768.495275044087	2	0	1	0	Run	0.721227389172297	9.8	41.6017102201451
R	DBLU	RHS	ori	2017-04-19_11-26-14	SNR	V	34	0	1	768.495275044087	2	0	1	0	Rwd	0.247054660130424	8	2.31267213362229
R	DBLU	RHS	ori	2017-04-19_11-26-14	SNR	V	35	0	1	768.495275044087	2	0	1	0	Hold	0.239700477356373	7.4	2.09722008984125
R	DBLU	RHS	ori	2017-04-19_11-26-14	SNR	V	35	0	1	768.495275044087	2	0	1	0	Run	0.64048251347547	10	50.457445292842
R	DBLU	RHS	ori	2017-04-19_11-26-14	SNR	V	35	0	1	768.495275044087	2	0	1	0	Rwd	0.414818297096377	7.8	2.66134457527376
R	DBLU	RHS	ori	2017-04-19_11-26-14	SNR	V	36	0	1	768.495275044087	2	0	1	0	Hold	0.393000383411805	7.6	2.32271113724699
R	DBLU	RHS	ori	2017-04-19_11-26-14	SNR	V	36	0	1	768.495275044087	2	0	1	0	Run	0.535826453346586	9.5	38.7456886479761
R	DBLU	RHS	ori	2017-04-19_11-26-14	SNR	V	36	0	1	768.495275044087	2	0	1	0	Rwd	0.219499715178283	4.6	2.72636257600898
R	DBLU	RHS	ori	2017-04-19_11-26-14	SNR	V	37	0	1	768.495275044087	2	0	1	0	Hold	0.198893007831334	8.9	2.79664748846801
R	DBLU	RHS	ori	2017-04-19_11-26-14	SNR	V	37	0	1	768.495275044087	2	0	1	0	Run	0.649037553776056	10.1	48.3344869407921
R	DBLU	RHS	ori	2017-04-19_11-26-14	SNR	V	37	0	1	768.495275044087	2	0	1	0	Rwd	0.0910944244277089	6.8	3.0132877153817
R	DBLU	RHS	ori	2017-04-19_11-26-14	SNR	V	38	1	1	768.495275044087	2	0	1	0	Hold	0.311864014372972	7.9	1.50496844634019
R	DBLU	RHS	ori	2017-04-19_11-26-14	SNR	V	38	1	1	768.495275044087	2	0	1	0	Run	NaN	4	0
R	DBLU	RHS	ori	2017-04-19_11-26-14	SNR	V	38	1	1	768.495275044087	2	0	1	0	Rwd	0.191509362422598	8.4	2.50851119570734
R	DBLU	RHS	ori	2017-04-19_11-26-14	SNR	V	39	0	1	768.495275044087	2	0	1	0	Hold	0.249459868190902	7.8	3.67035818583589
R	DBLU	RHS	ori	2017-04-19_11-26-14	SNR	V	39	0	1	768.495275044087	2	0	1	0	Run	0.661674675634563	10.5	41.211679394044
R	DBLU	RHS	ori	2017-04-19_11-26-14	SNR	V	39	0	1	768.495275044087	2	0	1	0	Rwd	0.146917643244453	5.6	2.02287103031714
R	DBLU	RHS	ori	2017-04-19_11-26-14	SNR	V	40	0	1	768.495275044087	2	0	1	0	Hold	0.224687958852852	7.7	1.95379150386169
R	DBLU	RHS	ori	2017-04-19_11-26-14	SNR	V	40	0	1	768.495275044087	2	0	1	0	Run	0.714050214056511	10.3	49.886749136458
R	DBLU	RHS	ori	2017-04-19_11-26-14	SNR	V	40	0	1	768.495275044087	2	0	1	0	Rwd	0.285582460706097	4	2.81103457210441
R	DBLU	RHS	ori	2017-04-19_11-26-14	SNR	V	41	0	1	768.495275044087	2	0	1	0	Hold	0.366914866869132	8.1	3.76051390288995
R	DBLU	RHS	ori	2017-04-19_11-26-14	SNR	V	41	0	1	768.495275044087	2	0	1	0	Run	0.619672852092794	9.9	43.2074671802739
R	DBLU	RHS	ori	2017-04-19_11-26-14	SNR	V	41	0	1	768.495275044087	2	0	1	0	Rwd	0.0461773247884712	4.9	2.07392986045886
R	DBLU	RHS	ori	2017-04-19_11-26-14	SNR	V	42	0	1	768.495275044087	2	0	1	0	Hold	0.253767427148529	6.7	3.12957491139894
R	DBLU	RHS	ori	2017-04-19_11-26-14	SNR	V	42	0	1	768.495275044087	2	0	1	0	Run	0.694784231863009	9.9	43.4885575086299
R	DBLU	RHS	ori	2017-04-19_11-26-14	SNR	V	42	0	1	768.495275044087	2	0	1	0	Rwd	0.271728604918346	6.7	3.13664712868121
R	DBLU	RHS	ori	2017-04-19_11-26-14	SNR	V	43	1	1	768.495275044087	2	0	1	0	Hold	0.530689858089883	8.7	3.38520673405703
R	DBLU	RHS	ori	2017-04-19_11-26-14	SNR	V	43	1	1	768.495275044087	2	0	1	0	Run	NaN	4	0
R	DBLU	RHS	ori	2017-04-19_11-26-14	SNR	V	43	1	1	768.495275044087	2	0	1	0	Rwd	0.273338964824199	7.2	1.90835376534215
R	DBLU	RHS	ori	2017-04-19_11-26-14	SNR	V	44	0	1	768.495275044087	2	0	1	0	Hold	0.149170518727122	9.3	1.88092905629743
R	DBLU	RHS	ori	2017-04-19_11-26-14	SNR	V	44	0	1	768.495275044087	2	0	1	0	Run	0.635628790927369	9.7	41.0955091484579
R	DBLU	RHS	ori	2017-04-19_11-26-14	SNR	V	44	0	1	768.495275044087	2	0	1	0	Rwd	0.233798063776061	7.5	3.18052505216013
R	DBLU	RHS	ori	2017-04-19_11-26-14	SNR	V	45	0	1	768.495275044087	2	0	1	0	Hold	0.14613952581701	8.5	2.7187634589767
R	DBLU	RHS	ori	2017-04-19_11-26-14	SNR	V	45	0	1	768.495275044087	2	0	1	0	Run	0.637861667473138	10.1	47.0779343751843
R	DBLU	RHS	ori	2017-04-19_11-26-14	SNR	V	45	0	1	768.495275044087	2	0	1	0	Rwd	0.197406427891896	8.6	1.45824142258949
R	DBLU	RHS	ori	2017-04-19_11-26-14	SNR	V	46	1	1	768.495275044087	2	0	1	0	Hold	0.311734012656989	7.5	3.01985899074339
R	DBLU	RHS	ori	2017-04-19_11-26-14	SNR	V	46	1	1	768.495275044087	2	0	1	0	Run	NaN	4	0
R	DBLU	RHS	ori	2017-04-19_11-26-14	SNR	V	46	1	1	768.495275044087	2	0	1	0	Rwd	0.125553241832823	7.4	2.46936859085213
R	DBLU	RHS	ori	2017-04-19_11-26-14	SNR	V	47	0	1	10.116446842725	2	1	1	0	Hold	0.300638468303182	5.1	2.94027031099098
R	DBLU	RHS	ori	2017-04-19_11-26-14	SNR	V	47	0	1	10.116446842725	2	1	1	0	Run	0.664336367762489	10.1	48.3101000359179
R	DBLU	RHS	ori	2017-04-19_11-26-14	SNR	V	47	0	1	10.116446842725	2	1	1	0	Rwd	0.350973542659537	7	1.7949189455666
R	DBLU	RHS	ori	2017-04-19_11-26-14	SNR	V	48	0	1	10.116446842725	2	1	1	0	Hold	0.529829037817433	7.4	2.22261065183711
R	DBLU	RHS	ori	2017-04-19_11-26-14	SNR	V	48	0	1	10.116446842725	2	1	1	0	Run	0.694405785109545	9.9	29.6127443821597
R	DBLU	RHS	ori	2017-04-19_11-26-14	SNR	V	48	0	1	10.116446842725	2	1	1	0	Rwd	0.317825242420193	7.2	1.60142738062023
R	DBLU	RHS	ori	2017-04-19_11-26-14	SNR	V	49	0	0	10.116446842725	2	1	1	0	Hold	0.252956711684016	7.5	2.61707651864242
R	DBLU	RHS	ori	2017-04-19_11-26-14	SNR	V	49	0	0	10.116446842725	2	1	1	0	Run	0.703189986234063	9.6	43.9581483670311
R	DBLU	RHS	ori	2017-04-19_11-26-14	SNR	V	49	0	0	10.116446842725	2	1	1	0	Rwd	NaN	4	0
R	DBLU	RHS	ori	2017-04-19_11-26-14	SNR	V	50	0	1	10.116446842725	2	1	1	0	Hold	0.476503185382387	7.8	3.60626825941899
R	DBLU	RHS	ori	2017-04-19_11-26-14	SNR	V	50	0	1	10.116446842725	2	1	1	0	Run	0.695228236316126	9.7	44.6582444082939
R	DBLU	RHS	ori	2017-04-19_11-26-14	SNR	V	50	0	1	10.116446842725	2	1	1	0	Rwd	0.144346839475995	4.2	2.61491492004561
R	DBLU	RHS	ori	2017-04-19_11-26-14	SNR	V	51	0	1	10.116446842725	2	1	1	0	Hold	0.374897119425685	8	2.95152548008567
R	DBLU	RHS	ori	2017-04-19_11-26-14	SNR	V	51	0	1	10.116446842725	2	1	1	0	Run	0.661344791676865	9.3	35.8464930619196
R	DBLU	RHS	ori	2017-04-19_11-26-14	SNR	V	51	0	1	10.116446842725	2	1	1	0	Rwd	0.186519031872755	9.2	2.64458965990554
R	DBLU	RHS	ori	2017-04-19_11-26-14	SNR	V	52	0	1	10.116446842725	2	1	1	0	Hold	0.539046427848828	8.1	3.00711472898482
R	DBLU	RHS	ori	2017-04-19_11-26-14	SNR	V	52	0	1	10.116446842725	2	1	1	0	Run	0.576879460726746	9	36.5994473862097
R	DBLU	RHS	ori	2017-04-19_11-26-14	SNR	V	52	0	1	10.116446842725	2	1	1	0	Rwd	0.360553192123549	6.5	2.26235938177037
R	DBLU	RHS	ori	2017-04-19_11-26-14	SNR	V	53	0	1	10.116446842725	2	1	1	0	Hold	0.493793122578419	8	3.89129276627112
R	DBLU	RHS	ori	2017-04-19_11-26-14	SNR	V	53	0	1	10.116446842725	2	1	1	0	Run	0.632249781812192	10	48.2854853264236
R	DBLU	RHS	ori	2017-04-19_11-26-14	SNR	V	53	0	1	10.116446842725	2	1	1	0	Rwd	0.122965136330785	7	1.67603478646011
R	DBLU	RHS	ori	2017-04-19_11-26-14	SNR	V	54	0	1	10.116446842725	2	1	1	0	Hold	0.47648307925535	8.5	2.61245068389193
R	DBLU	RHS	ori	2017-04-19_11-26-14	SNR	V	54	0	1	10.116446842725	2	1	1	0	Run	0.644217462797609	9.9	40.5269189975589
R	DBLU	RHS	ori	2017-04-19_11-26-14	SNR	V	54	0	1	10.116446842725	2	1	1	0	Rwd	0.0795960493590614	9	1.90501568278649
R	DBLU	RHS	ori	2017-04-19_11-26-14	SNR	V	55	0	1	10.116446842725	2	1	1	0	Hold	0.434082942586011	7.1	3.15583125128849
R	DBLU	RHS	ori	2017-04-19_11-26-14	SNR	V	55	0	1	10.116446842725	2	1	1	0	Run	0.633284013410213	9.6	44.4806510518997
R	DBLU	RHS	ori	2017-04-19_11-26-14	SNR	V	55	0	1	10.116446842725	2	1	1	0	Rwd	0.0494102015880288	7.1	1.92885783842478
R	DBLU	RHS	ori	2017-04-19_11-26-14	SNR	V	56	0	1	10.116446842725	2	1	1	0	Hold	0.474169362977657	8	4.26979135938582
R	DBLU	RHS	ori	2017-04-19_11-26-14	SNR	V	56	0	1	10.116446842725	2	1	1	0	Run	0.714757183709024	9.6	42.0978655406428
R	DBLU	RHS	ori	2017-04-19_11-26-14	SNR	V	56	0	1	10.116446842725	2	1	1	0	Rwd	0.315019074555449	7.8	3.0840826071329
R	DBLU	RHS	ori	2017-04-19_11-26-14	SNR	V	57	0	1	10.116446842725	2	1	1	0	Hold	0.25508625320047	8.7	2.31946861013035
R	DBLU	RHS	ori	2017-04-19_11-26-14	SNR	V	57	0	1	10.116446842725	2	1	1	0	Run	0.671108022520141	9.4	40.2750525972079
R	DBLU	RHS	ori	2017-04-19_11-26-14	SNR	V	57	0	1	10.116446842725	2	1	1	0	Rwd	0.0562250677354034	5.6	2.3638891009249
R	DBLU	RHS	ori	2017-04-19_11-26-14	SNR	V	58	0	1	10.116446842725	2	1	1	0	Hold	0.294957779370337	8.3	2.35595697918382
R	DBLU	RHS	ori	2017-04-19_11-26-14	SNR	V	58	0	1	10.116446842725	2	1	1	0	Run	0.628152891425515	10.5	48.6882815072646
R	DBLU	RHS	ori	2017-04-19_11-26-14	SNR	V	58	0	1	10.116446842725	2	1	1	0	Rwd	0.12605836402889	8	2.96973384297829
R	DBLU	RHS	ori	2017-04-19_11-26-14	SNR	V	59	0	1	10.116446842725	2	1	1	0	Hold	0.456202092168481	8.2	2.47536120081959
R	DBLU	RHS	ori	2017-04-19_11-26-14	SNR	V	59	0	1	10.116446842725	2	1	1	0	Run	0.712225550745439	9.7	38.3966802729732
R	DBLU	RHS	ori	2017-04-19_11-26-14	SNR	V	59	0	1	10.116446842725	2	1	1	0	Rwd	0.153998699042416	4.1	1.8029285574998
R	DBLU	RHS	ori	2017-04-19_11-26-14	SNR	V	60	1	0	10.116446842725	2	1	1	0	Hold	0.399886141754817	4	1.94979059495383
R	DBLU	RHS	ori	2017-04-19_11-26-14	SNR	V	60	1	0	10.116446842725	2	1	1	0	Run	NaN	4	0
R	DBLU	RHS	ori	2017-04-19_11-26-14	SNR	V	60	1	0	10.116446842725	2	1	1	0	Rwd	NaN	4	0
R	DBLU	RHS	ori	2017-04-19_11-26-14	SNR	V	61	0	1	10.116446842725	2	1	1	0	Hold	0.436664396611632	7.8	2.55721747800569
R	DBLU	RHS	ori	2017-04-19_11-26-14	SNR	V	61	0	1	10.116446842725	2	1	1	0	Run	0.65360578089693	10.1	46.1913810283046
R	DBLU	RHS	ori	2017-04-19_11-26-14	SNR	V	61	0	1	10.116446842725	2	1	1	0	Rwd	0.350269991786211	6.6	1.82714690477262
R	DBLU	RHS	ori	2017-04-19_11-26-14	SNR	V	62	1	1	768.495275044087	2	0	1	0	Hold	0.225047025001542	7.3	2.12659493612864
R	DBLU	RHS	ori	2017-04-19_11-26-14	SNR	V	62	1	1	768.495275044087	2	0	1	0	Run	NaN	4	0
R	DBLU	RHS	ori	2017-04-19_11-26-14	SNR	V	62	1	1	768.495275044087	2	0	1	0	Rwd	0.242925472712765	4	2.81605866887782
R	DBLU	RHS	ori	2017-04-19_11-26-14	SNR	V	63	1	1	768.495275044087	2	0	1	0	Hold	0.470751309563595	8.1	1.71158291968663
R	DBLU	RHS	ori	2017-04-19_11-26-14	SNR	V	63	1	1	768.495275044087	2	0	1	0	Run	NaN	4	0
R	DBLU	RHS	ori	2017-04-19_11-26-14	SNR	V	63	1	1	768.495275044087	2	0	1	0	Rwd	0.201109760391593	8.6	2.26536640756472
R	DBLU	RHS	ori	2017-04-19_11-26-14	SNR	V	64	0	1	768.495275044087	2	0	1	0	Hold	0.504750686106283	7.6	3.3255026984345
R	DBLU	RHS	ori	2017-04-19_11-26-14	SNR	V	64	0	1	768.495275044087	2	0	1	0	Run	0.63535547569581	9.9	46.6459734906006
R	DBLU	RHS	ori	2017-04-19_11-26-14	SNR	V	64	0	1	768.495275044087	2	0	1	0	Rwd	0.343459325394752	6	1.72741528208668
R	DBLU	RHS	ori	2017-04-19_11-26-14	SNR	V	65	0	1	768.495275044087	2	0	1	0	Hold	0.499736619246188	8.5	2.56138860049064
R	DBLU	RHS	ori	2017-04-19_11-26-14	SNR	V	65	0	1	768.495275044087	2	0	1	0	Run	0.654592077039212	9.9	38.2658266184494
R	DBLU	RHS	ori	2017-04-19_11-26-14	SNR	V	65	0	1	768.495275044087	2	0	1	0	Rwd	0.16948468755226	7.5	1.88321597531475
R	DBLU	RHS	ori	2017-04-19_11-26-14	SNR	V	66	0	1	768.495275044087	2	0	1	0	Hold	0.454421611244871	8	2.64111903007961
R	DBLU	RHS	ori	2017-04-19_11-26-14	SNR	V	66	0	1	768.495275044087	2	0	1	0	Run	0.636958462386652	9.5	43.0966474218736
R	DBLU	RHS	ori	2017-04-19_11-26-14	SNR	V	66	0	1	768.495275044087	2	0	1	0	Rwd	0.194618138068208	5.9	2.31688783971073
R	DBLU	RHS	ori	2017-04-19_11-26-14	SNR	V	67	0	1	768.495275044087	2	0	1	0	Hold	0.370647085685377	7.9	1.90679779770194
R	DBLU	RHS	ori	2017-04-19_11-26-14	SNR	V	67	0	1	768.495275044087	2	0	1	0	Run	0.584662610834451	9.4	31.8169176917556
R	DBLU	RHS	ori	2017-04-19_11-26-14	SNR	V	67	0	1	768.495275044087	2	0	1	0	Rwd	0.150059645357606	7.6	1.89932442370062
R	DBLU	RHS	ori	2017-04-19_11-26-14	SNR	V	68	0	1	768.495275044087	2	0	1	0	Hold	0.382869347462511	8.5	3.17861674935792
R	DBLU	RHS	ori	2017-04-19_11-26-14	SNR	V	68	0	1	768.495275044087	2	0	1	0	Run	0.537402818629683	9.1	29.7755850486545
R	DBLU	RHS	ori	2017-04-19_11-26-14	SNR	V	68	0	1	768.495275044087	2	0	1	0	Rwd	0.101010559275191	4	2.07797698292526
R	DBLU	RHS	ori	2017-04-19_11-26-14	SNR	V	69	1	1	768.495275044087	2	0	1	0	Hold	0.259161055186284	8.7	2.57560054259364
R	DBLU	RHS	ori	2017-04-19_11-26-14	SNR	V	69	1	1	768.495275044087	2	0	1	0	Run	NaN	4	0
R	DBLU	RHS	ori	2017-04-19_11-26-14	SNR	V	69	1	1	768.495275044087	2	0	1	0	Rwd	0.111007640052866	6.1	2.57214836557337
R	DBLU	RHS	ori	2017-04-19_11-26-14	SNR	V	70	0	1	768.495275044087	2	0	1	0	Hold	0.351887742897916	7.7	3.79571701710021
R	DBLU	RHS	ori	2017-04-19_11-26-14	SNR	V	70	0	1	768.495275044087	2	0	1	0	Run	0.620491889665811	10.3	51.4430137756964
R	DBLU	RHS	ori	2017-04-19_11-26-14	SNR	V	70	0	1	768.495275044087	2	0	1	0	Rwd	0.0920848412503169	7.1	1.63857216503219
R	DBLU	RHS	ori	2017-04-19_11-26-14	SNR	V	71	0	0	768.495275044087	2	0	1	0	Hold	0.308012224702284	7.6	3.14924088434989
R	DBLU	RHS	ori	2017-04-19_11-26-14	SNR	V	71	0	0	768.495275044087	2	0	1	0	Run	0.59809850026951	9.7	43.8141688302309
R	DBLU	RHS	ori	2017-04-19_11-26-14	SNR	V	71	0	0	768.495275044087	2	0	1	0	Rwd	NaN	4	0
R	DBLU	RHS	ori	2017-04-19_11-26-14	SNR	V	72	0	1	768.495275044087	2	0	1	0	Hold	0.553134754560146	7.9	3.62935301598251
R	DBLU	RHS	ori	2017-04-19_11-26-14	SNR	V	72	0	1	768.495275044087	2	0	1	0	Run	0.622689433195738	9.8	48.6577425701019
R	DBLU	RHS	ori	2017-04-19_11-26-14	SNR	V	72	0	1	768.495275044087	2	0	1	0	Rwd	0.279379261753938	5.2	2.05332708308477
R	DBLU	RHS	ori	2017-04-19_11-26-14	SNR	V	73	0	1	768.495275044087	2	0	1	0	Hold	0.204394592411879	8	3.45466185268956
R	DBLU	RHS	ori	2017-04-19_11-26-14	SNR	V	73	0	1	768.495275044087	2	0	1	0	Run	0.523582189940287	9.7	41.009749865041
R	DBLU	RHS	ori	2017-04-19_11-26-14	SNR	V	73	0	1	768.495275044087	2	0	1	0	Rwd	0.207722047059413	7.7	2.91231694724175
R	DBLU	RHS	ori	2017-04-19_11-26-14	SNR	V	74	0	1	768.495275044087	2	0	1	0	Hold	0.147582317813336	6.7	1.88877263618221
R	DBLU	RHS	ori	2017-04-19_11-26-14	SNR	V	74	0	1	768.495275044087	2	0	1	0	Run	0.583176616782069	9.4	38.8334854283055
R	DBLU	RHS	ori	2017-04-19_11-26-14	SNR	V	74	0	1	768.495275044087	2	0	1	0	Rwd	0.142386658825415	4.1	2.82422092117754
R	DBLU	RHS	ori	2017-04-19_11-26-14	SNR	V	75	0	1	768.495275044087	2	0	1	0	Hold	0.391361172631092	7.9	3.56607059486883
R	DBLU	RHS	ori	2017-04-19_11-26-14	SNR	V	75	0	1	768.495275044087	2	0	1	0	Run	0.681157471072155	10	46.8153499543923
R	DBLU	RHS	ori	2017-04-19_11-26-14	SNR	V	75	0	1	768.495275044087	2	0	1	0	Rwd	0.226844767050672	4	1.08803757249672
R	DBLU	RHS	ori	2017-04-19_11-26-14	SNR	V	76	0	1	768.495275044087	2	0	1	0	Hold	0.395236790016547	7.4	1.57688557258159
R	DBLU	RHS	ori	2017-04-19_11-26-14	SNR	V	76	0	1	768.495275044087	2	0	1	0	Run	0.606503676959639	9.7	40.5295491012113
R	DBLU	RHS	ori	2017-04-19_11-26-14	SNR	V	76	0	1	768.495275044087	2	0	1	0	Rwd	0.152207607488875	4	2.20969927890348
R	DBLU	RHS	ori	2017-04-19_11-26-14	SNR	V	77	0	1	10.116446842725	2	1	1	0	Hold	0.311488933890542	9.5	3.05711933308297
R	DBLU	RHS	ori	2017-04-19_11-26-14	SNR	V	77	0	1	10.116446842725	2	1	1	0	Run	0.61848783221465	10.6	38.724368368185
R	DBLU	RHS	ori	2017-04-19_11-26-14	SNR	V	77	0	1	10.116446842725	2	1	1	0	Rwd	0.432038538883713	4	1.4542836855984
R	DBLU	RHS	ori	2017-04-19_11-26-14	SNR	V	78	0	1	10.116446842725	2	1	1	0	Hold	0.341980446602693	8.5	1.96401542718102
R	DBLU	RHS	ori	2017-04-19_11-26-14	SNR	V	78	0	1	10.116446842725	2	1	1	0	Run	0.654489172472679	9.9	48.9160078838489
R	DBLU	RHS	ori	2017-04-19_11-26-14	SNR	V	78	0	1	10.116446842725	2	1	1	0	Rwd	0.219312740339277	7.6	1.98060779567256
R	DBLU	RHS	ori	2017-04-19_11-26-14	SNR	V	79	0	1	10.116446842725	2	1	1	0	Hold	0.450542544873525	7.6	3.59437242525775
R	DBLU	RHS	ori	2017-04-19_11-26-14	SNR	V	79	0	1	10.116446842725	2	1	1	0	Run	0.629477495073777	9.3	41.0865605607967
R	DBLU	RHS	ori	2017-04-19_11-26-14	SNR	V	79	0	1	10.116446842725	2	1	1	0	Rwd	0.400253354735551	6.2	1.8762490564277
R	DBLU	RHS	ori	2017-04-19_11-26-14	SNR	V	80	1	1	10.116446842725	2	1	1	0	Hold	0.140639244775431	7.7	3.16173333139322
R	DBLU	RHS	ori	2017-04-19_11-26-14	SNR	V	80	1	1	10.116446842725	2	1	1	0	Run	NaN	4	0
R	DBLU	RHS	ori	2017-04-19_11-26-14	SNR	V	80	1	1	10.116446842725	2	1	1	0	Rwd	0.289383253788824	6.1	2.23838161229117
R	DBLU	RHS	ori	2017-04-19_11-26-14	SNR	V	81	0	0	10.116446842725	2	1	0	0	Hold	0.29392875710133	7.4	3.52500509426094
R	DBLU	RHS	ori	2017-04-19_11-26-14	SNR	V	81	0	0	10.116446842725	2	1	0	0	Run	0.629134224944207	10.6	47.965174653953
R	DBLU	RHS	ori	2017-04-19_11-26-14	SNR	V	81	0	0	10.116446842725	2	1	0	0	Rwd	NaN	4	0
R	DBLU	RHS	ori	2017-04-19_11-26-14	SNR	V	82	0	1	10.116446842725	2	1	1	0	Hold	0.141534563907227	4	3.99168911030799
R	DBLU	RHS	ori	2017-04-19_11-26-14	SNR	V	82	0	1	10.116446842725	2	1	1	0	Run	0.638751629515416	9.9	42.5588186117116
R	DBLU	RHS	ori	2017-04-19_11-26-14	SNR	V	82	0	1	10.116446842725	2	1	1	0	Rwd	0.138546392385396	7.3	1.55484657787164
R	DBLU	RHS	ori	2017-04-19_11-26-14	SNR	V	83	0	1	10.116446842725	2	1	1	0	Hold	0.277557572836791	7.5	3.08883656854784
R	DBLU	RHS	ori	2017-04-19_11-26-14	SNR	V	83	0	1	10.116446842725	2	1	1	0	Run	0.609856177514753	9.2	37.2220453099003
R	DBLU	RHS	ori	2017-04-19_11-26-14	SNR	V	83	0	1	10.116446842725	2	1	1	0	Rwd	0.430454126158541	7.1	2.66570383674869
R	DBLU	RHS	ori	2017-04-19_11-26-14	SNR	V	84	0	1	10.116446842725	2	1	1	0	Hold	0.269636233603428	7.3	2.84264910109577
R	DBLU	RHS	ori	2017-04-19_11-26-14	SNR	V	84	0	1	10.116446842725	2	1	1	0	Run	0.65718470362723	9.8	42.808196694856
R	DBLU	RHS	ori	2017-04-19_11-26-14	SNR	V	84	0	1	10.116446842725	2	1	1	0	Rwd	0.192912763382634	8.7	1.6120606223057
R	DBLU	RHS	ori	2017-04-19_11-26-14	SNR	V	85	0	1	10.116446842725	2	1	1	0	Hold	0.529684365189606	4	2.01259157973457
R	DBLU	RHS	ori	2017-04-19_11-26-14	SNR	V	85	0	1	10.116446842725	2	1	1	0	Run	0.703873149177658	9.8	41.5176539668922
R	DBLU	RHS	ori	2017-04-19_11-26-14	SNR	V	85	0	1	10.116446842725	2	1	1	0	Rwd	0.135374880518253	4	1.2891001049062
R	DBLU	RHS	ori	2017-04-19_11-26-14	SNR	V	87	0	1	10.116446842725	2	1	1	0	Hold	0.413092509968241	7.8	4.48476911926166
R	DBLU	RHS	ori	2017-04-19_11-26-14	SNR	V	87	0	1	10.116446842725	2	1	1	0	Run	0.661301145371578	9.6	42.4781247474964
R	DBLU	RHS	ori	2017-04-19_11-26-14	SNR	V	87	0	1	10.116446842725	2	1	1	0	Rwd	0.180621313269144	7.6	2.35980854022525
R	DBLU	RHS	ori	2017-04-19_11-26-14	SNR	V	89	1	1	10.116446842725	2	1	1	0	Hold	0.246566750911187	7.9	2.9809255759867
R	DBLU	RHS	ori	2017-04-19_11-26-14	SNR	V	89	1	1	10.116446842725	2	1	1	0	Run	NaN	4	0
R	DBLU	RHS	ori	2017-04-19_11-26-14	SNR	V	89	1	1	10.116446842725	2	1	1	0	Rwd	NaN	4	0
R	DBLU	RHS	ori	2017-04-19_11-26-14	SNR	V	90	1	1	10.116446842725	2	1	1	0	Hold	NaN	4	0
R	DBLU	RHS	ori	2017-04-19_11-26-14	SNR	V	90	1	1	10.116446842725	2	1	1	0	Run	NaN	4	0
R	DBLU	RHS	ori	2017-04-19_11-26-14	SNR	V	90	1	1	10.116446842725	2	1	1	0	Rwd	0.118095905529746	8.8	1.62535551798681
R	DBLU	RHS	ori	2017-04-19_11-26-14	SNR	V	91	0	1	10.116446842725	2	1	1	0	Hold	0.164721915432893	7.2	1.68305560273403
R	DBLU	RHS	ori	2017-04-19_11-26-14	SNR	V	91	0	1	10.116446842725	2	1	1	0	Run	0.391936611006118	4	52.7657394783983
R	DBLU	RHS	ori	2017-04-19_11-26-14	SNR	V	91	0	1	10.116446842725	2	1	1	0	Rwd	0.325844437111248	9.1	2.5862883943535
R	DBLU	RHS	ori	2017-04-19_11-26-14	SNR	V	92	1	1	10.116446842725	2	1	1	0	Hold	0.0905649995412724	8.3	2.2090240478913
R	DBLU	RHS	ori	2017-04-19_11-26-14	SNR	V	92	1	1	10.116446842725	2	1	1	0	Run	NaN	4	0
R	DBLU	RHS	ori	2017-04-19_11-26-14	SNR	V	92	1	1	10.116446842725	2	1	1	0	Rwd	0.371875100229889	6.3	2.95979075085376
R	DBLU	RHS	ori	2017-04-19_11-26-14	SNR	V	94	0	1	10.116446842725	2	1	1	0	Hold	0.21957147570635	8.6	2.47229891623565
R	DBLU	RHS	ori	2017-04-19_11-26-14	SNR	V	94	0	1	10.116446842725	2	1	1	0	Run	0.448083007840211	10.1	54.3105920253845
R	DBLU	RHS	ori	2017-04-19_11-26-14	SNR	V	94	0	1	10.116446842725	2	1	1	0	Rwd	0.556061828482816	4	3.05683647769167
R	DBLU	RHS	ori	2017-04-19_11-26-14	SNR	V	95	1	1	768.495275044087	2	0	1	0	Hold	0.23643638743719	7.1	2.54302611172975
R	DBLU	RHS	ori	2017-04-19_11-26-14	SNR	V	95	1	1	768.495275044087	2	0	1	0	Run	NaN	4	0
R	DBLU	RHS	ori	2017-04-19_11-26-14	SNR	V	95	1	1	768.495275044087	2	0	1	0	Rwd	0.420153311263066	8.3	3.43369440302369
R	DBLU	RHS	ori	2017-04-19_11-26-14	SNR	V	96	0	1	768.495275044087	2	0	0	0	Hold	0.272006608030017	8.8	1.43920421082043
R	DBLU	RHS	ori	2017-04-19_11-26-14	SNR	V	96	0	1	768.495275044087	2	0	0	0	Run	0.590694293091724	9.4	36.468753870514
R	DBLU	RHS	ori	2017-04-19_11-26-14	SNR	V	96	0	1	768.495275044087	2	0	0	0	Rwd	0.349784874707142	7.1	2.44002713805397
R	DBLU	RHS	ori	2017-04-19_11-26-14	SNR	V	97	0	1	768.495275044087	2	0	1	0	Hold	0.22008435795136	7.3	1.55080832734872
R	DBLU	RHS	ori	2017-04-19_11-26-14	SNR	V	97	0	1	768.495275044087	2	0	1	0	Run	0.54299515936645	9.6	45.9326957268345
R	DBLU	RHS	ori	2017-04-19_11-26-14	SNR	V	97	0	1	768.495275044087	2	0	1	0	Rwd	0.385757812597099	8.8	2.52908782047213
R	DBLU	RHS	ori	2017-04-19_11-26-14	SNR	V	98	0	1	768.495275044087	2	0	1	0	Hold	0.228300176764012	8.8	1.0443555767945
R	DBLU	RHS	ori	2017-04-19_11-26-14	SNR	V	98	0	1	768.495275044087	2	0	1	0	Run	0.468903184714222	9.4	39.7989781375073
R	DBLU	RHS	ori	2017-04-19_11-26-14	SNR	V	98	0	1	768.495275044087	2	0	1	0	Rwd	0.0922385145528829	7.1	2.26445937867584
R	DBLU	RHS	ori	2017-04-19_11-26-14	SNR	V	99	0	1	768.495275044087	2	0	1	0	Hold	0.46788104248654	8.1	1.53971227957879
R	DBLU	RHS	ori	2017-04-19_11-26-14	SNR	V	99	0	1	768.495275044087	2	0	1	0	Run	0.558317618566393	10.7	50.9803366605347
R	DBLU	RHS	ori	2017-04-19_11-26-14	SNR	V	99	0	1	768.495275044087	2	0	1	0	Rwd	0.178380911840996	8.1	1.72466567711523
R	DBLU	RHS	ori	2017-04-19_11-26-14	SNR	V	100	0	1	768.495275044087	2	0	1	0	Hold	0.231575648219835	7.2	2.16504892289683
R	DBLU	RHS	ori	2017-04-19_11-26-14	SNR	V	100	0	1	768.495275044087	2	0	1	0	Run	0.375189736488301	10.5	48.3755066539742
R	DBLU	RHS	ori	2017-04-19_11-26-14	SNR	V	100	0	1	768.495275044087	2	0	1	0	Rwd	0.173378954017507	4.4	1.30745435577122
R	DBLU	RHS	ori	2017-04-19_11-26-14	SNR	V	101	0	1	768.495275044087	2	0	1	0	Hold	0.351782615851013	9	2.13700746791932
R	DBLU	RHS	ori	2017-04-19_11-26-14	SNR	V	101	0	1	768.495275044087	2	0	1	0	Run	0.607448234302723	9.7	45.6592724182022
R	DBLU	RHS	ori	2017-04-19_11-26-14	SNR	V	101	0	1	768.495275044087	2	0	1	0	Rwd	0.455344385119552	7.4	1.66307234966256
R	DBLU	RHS	ori	2017-04-19_11-26-14	SNR	V	102	1	1	768.495275044087	2	0	1	0	Hold	0.397197371811013	8.2	1.75076093188045
R	DBLU	RHS	ori	2017-04-19_11-26-14	SNR	V	102	1	1	768.495275044087	2	0	1	0	Run	NaN	4	0
R	DBLU	RHS	ori	2017-04-19_11-26-14	SNR	V	102	1	1	768.495275044087	2	0	1	0	Rwd	NaN	4	0
R	DBLU	RHS	ori	2017-04-19_11-26-14	SNR	V	103	1	1	768.495275044087	2	0	1	0	Hold	0.385979568816871	7.8	2.39304871165895
R	DBLU	RHS	ori	2017-04-19_11-26-14	SNR	V	103	1	1	768.495275044087	2	0	1	0	Run	NaN	4	0
R	DBLU	RHS	ori	2017-04-19_11-26-14	SNR	V	103	1	1	768.495275044087	2	0	1	0	Rwd	0.224984271044665	6.4	2.41325285478106
R	DBLU	RHS	ori	2017-04-19_11-26-14	SNR	V	104	0	1	768.495275044087	2	0	1	0	Hold	0.231466006873688	5.5	1.77986506290274
R	DBLU	RHS	ori	2017-04-19_11-26-14	SNR	V	104	0	1	768.495275044087	2	0	1	0	Run	0.54093470649145	10.2	47.426720050193
R	DBLU	RHS	ori	2017-04-19_11-26-14	SNR	V	104	0	1	768.495275044087	2	0	1	0	Rwd	0.490823706839614	4	2.52736516922315
R	DBLU	RHS	ori	2017-04-19_11-26-14	SNR	V	105	1	1	768.495275044087	2	0	1	0	Hold	0.46260819075665	8.1	1.85653327301916
R	DBLU	RHS	ori	2017-04-19_11-26-14	SNR	V	105	1	1	768.495275044087	2	0	1	0	Run	NaN	4	0
R	DBLU	RHS	ori	2017-04-19_11-26-14	SNR	V	105	1	1	768.495275044087	2	0	1	0	Rwd	NaN	4	0
R	DBLU	RHS	ori	2017-04-19_11-26-14	SNR	V	106	0	1	768.495275044087	2	0	1	0	Hold	0.237894878665193	9.5	2.08646762663683
R	DBLU	RHS	ori	2017-04-19_11-26-14	SNR	V	106	0	1	768.495275044087	2	0	1	0	Run	0.488309962115804	10.2	49.0151186748778
R	DBLU	RHS	ori	2017-04-19_11-26-14	SNR	V	106	0	1	768.495275044087	2	0	1	0	Rwd	0.272120943363501	8.5	1.60551344515068
R	DBLU	RHS	ori	2017-04-19_11-26-14	SNR	V	107	0	1	768.495275044087	2	0	1	0	Hold	0.224956592029948	7.2	3.11251674565715
R	DBLU	RHS	ori	2017-04-19_11-26-14	SNR	V	107	0	1	768.495275044087	2	0	1	0	Run	0.528699934026384	10	50.4598060425113
R	DBLU	RHS	ori	2017-04-19_11-26-14	SNR	V	107	0	1	768.495275044087	2	0	1	0	Rwd	0.0763705984808114	8.3	2.4643355153483
R	DBLU	RHS	ori	2017-04-19_11-26-14	SNR	V	108	0	1	768.495275044087	2	0	1	0	Hold	0.249409842925192	8.1	2.12041852897933
R	DBLU	RHS	ori	2017-04-19_11-26-14	SNR	V	108	0	1	768.495275044087	2	0	1	0	Run	0.567396261932438	10.7	57.3893006993633
R	DBLU	RHS	ori	2017-04-19_11-26-14	SNR	V	108	0	1	768.495275044087	2	0	1	0	Rwd	0.33918787884038	7.5	0.676530212869953
R	DBLU	RHS	ori	2017-04-19_11-26-14	SNR	V	110	0	1	768.495275044087	2	0	1	0	Hold	0.208634651618786	7.9	3.56846189153957
R	DBLU	RHS	ori	2017-04-19_11-26-14	SNR	V	110	0	1	768.495275044087	2	0	1	0	Run	0.346741744624451	10.1	53.5957174791803
R	DBLU	RHS	ori	2017-04-19_11-26-14	SNR	V	110	0	1	768.495275044087	2	0	1	0	Rwd	0.121012096223867	7.4	2.70700067070132
R	DBLU	RHS	ori	2017-04-19_11-26-14	SNR	V	111	1	1	10.116446842725	2	1	1	0	Hold	0.497724263747531	4.1	5.06913403078038
R	DBLU	RHS	ori	2017-04-19_11-26-14	SNR	V	111	1	1	10.116446842725	2	1	1	0	Run	NaN	4	0
R	DBLU	RHS	ori	2017-04-19_11-26-14	SNR	V	111	1	1	10.116446842725	2	1	1	0	Rwd	NaN	4	0
R	DBLU	RHS	ori	2017-04-19_11-26-14	SNR	V	112	0	1	10.116446842725	2	1	1	0	Hold	0.43835023004556	9.1	2.8724122127157
R	DBLU	RHS	ori	2017-04-19_11-26-14	SNR	V	112	0	1	10.116446842725	2	1	1	0	Run	0.666665309133046	10.2	46.5460986886891
R	DBLU	RHS	ori	2017-04-19_11-26-14	SNR	V	112	0	1	10.116446842725	2	1	1	0	Rwd	0.249526654952017	7.6	2.3550166326419
R	DBLU	RHS	ori	2017-04-19_11-26-14	SNR	V	113	1	1	10.116446842725	2	1	1	0	Hold	0.31089872293395	8.7	2.40420464739619
R	DBLU	RHS	ori	2017-04-19_11-26-14	SNR	V	113	1	1	10.116446842725	2	1	1	0	Run	NaN	4	0
R	DBLU	RHS	ori	2017-04-19_11-26-14	SNR	V	113	1	1	10.116446842725	2	1	1	0	Rwd	0.240435366284406	7.5	2.93419031288203
R	DBLU	RHS	ori	2017-04-19_11-26-14	SNR	V	114	1	1	10.116446842725	2	1	1	0	Hold	0.361232456266942	7.9	2.73833532429578
R	DBLU	RHS	ori	2017-04-19_11-26-14	SNR	V	114	1	1	10.116446842725	2	1	1	0	Run	NaN	4	0
R	DBLU	RHS	ori	2017-04-19_11-26-14	SNR	V	114	1	1	10.116446842725	2	1	1	0	Rwd	0.138445252390142	8.5	1.88076868694035
R	DBLU	RHS	ori	2017-04-19_11-26-14	SNR	V	115	0	1	10.116446842725	2	1	1	0	Hold	0.383211122543293	4	2.66788958949839
R	DBLU	RHS	ori	2017-04-19_11-26-14	SNR	V	115	0	1	10.116446842725	2	1	1	0	Run	0.596362912844158	10	40.0734670292998
R	DBLU	RHS	ori	2017-04-19_11-26-14	SNR	V	115	0	1	10.116446842725	2	1	1	0	Rwd	0.248662086036494	7.5	1.77695850252989
R	DBLU	RHS	ori	2017-04-19_11-26-14	SNR	V	116	0	1	10.116446842725	2	1	1	0	Hold	0.213848381071742	8.7	2.78253469123403
R	DBLU	RHS	ori	2017-04-19_11-26-14	SNR	V	116	0	1	10.116446842725	2	1	1	0	Run	0.3559519385054	10.3	51.5512944867232
R	DBLU	RHS	ori	2017-04-19_11-26-14	SNR	V	116	0	1	10.116446842725	2	1	1	0	Rwd	0.258516163674467	7.8	1.75095979870518
R	DBLU	RHS	ori	2017-04-19_11-26-14	SNR	V	117	0	1	10.116446842725	2	1	1	0	Hold	0.160334453522063	8.5	2.47402590248298
R	DBLU	RHS	ori	2017-04-19_11-26-14	SNR	V	117	0	1	10.116446842725	2	1	1	0	Run	0.575582230488768	9.8	47.354432055511
R	DBLU	RHS	ori	2017-04-19_11-26-14	SNR	V	117	0	1	10.116446842725	2	1	1	0	Rwd	0.273873169923944	8.4	2.13962380073156
R	DBLU	RHS	ori	2017-04-20_15-01-06	DUR	A	10	1	0	24.7287241054424	2	0	1	0	Hold	NaN	4	0
R	DBLU	RHS	ori	2017-04-20_15-01-06	DUR	A	10	1	0	24.7287241054424	2	0	1	0	Run	NaN	4	0
R	DBLU	RHS	ori	2017-04-20_15-01-06	DUR	A	10	1	0	24.7287241054424	2	0	1	0	Rwd	NaN	4	0
R	DBLU	RHS	ori	2017-04-20_15-01-06	DUR	A	11	1	0	24.7287241054424	2	0	1	0	Hold	NaN	4	0
R	DBLU	RHS	ori	2017-04-20_15-01-06	DUR	A	11	1	0	24.7287241054424	2	0	1	0	Run	NaN	4	0
R	DBLU	RHS	ori	2017-04-20_15-01-06	DUR	A	11	1	0	24.7287241054424	2	0	1	0	Rwd	NaN	4	0
R	DBLU	RHS	ori	2017-04-20_15-01-06	DUR	A	12	1	0	24.7287241054424	2	0	1	0	Hold	NaN	4	0
R	DBLU	RHS	ori	2017-04-20_15-01-06	DUR	A	12	1	0	24.7287241054424	2	0	1	0	Run	NaN	4	0
R	DBLU	RHS	ori	2017-04-20_15-01-06	DUR	A	12	1	0	24.7287241054424	2	0	1	0	Rwd	NaN	4	0
R	DBLU	RHS	ori	2017-04-20_15-01-06	DUR	A	13	1	0	24.7287241054424	2	0	1	0	Hold	NaN	4	0
R	DBLU	RHS	ori	2017-04-20_15-01-06	DUR	A	13	1	0	24.7287241054424	2	0	1	0	Run	NaN	4	0
R	DBLU	RHS	ori	2017-04-20_15-01-06	DUR	A	13	1	0	24.7287241054424	2	0	1	0	Rwd	NaN	4	0
R	DBLU	RHS	ori	2017-04-20_15-01-06	DUR	A	14	1	1	24.7287241054424	2	0	1	0	Hold	NaN	4	0
R	DBLU	RHS	ori	2017-04-20_15-01-06	DUR	A	14	1	1	24.7287241054424	2	0	1	0	Run	NaN	4	0
R	DBLU	RHS	ori	2017-04-20_15-01-06	DUR	A	14	1	1	24.7287241054424	2	0	1	0	Rwd	NaN	4	0
R	DBLU	RHS	ori	2017-04-20_15-01-06	DUR	A	15	1	0	24.7287241054424	2	0	1	0	Hold	NaN	4	0
R	DBLU	RHS	ori	2017-04-20_15-01-06	DUR	A	15	1	0	24.7287241054424	2	0	1	0	Run	NaN	4	0
R	DBLU	RHS	ori	2017-04-20_15-01-06	DUR	A	15	1	0	24.7287241054424	2	0	1	0	Rwd	NaN	4	0
R	DBLU	RHS	ori	2017-04-20_15-01-06	DUR	A	16	1	1	24.7287241054424	2	0	1	0	Hold	NaN	4	0
R	DBLU	RHS	ori	2017-04-20_15-01-06	DUR	A	16	1	1	24.7287241054424	2	0	1	0	Run	NaN	4	0
R	DBLU	RHS	ori	2017-04-20_15-01-06	DUR	A	16	1	1	24.7287241054424	2	0	1	0	Rwd	0.122299105298368	7.4	3.11631030542462
R	DBLU	RHS	ori	2017-04-20_15-01-06	DUR	A	17	1	1	24.7287241054424	2	0	1	0	Hold	0.0735734640021895	7	2.4602758133422
R	DBLU	RHS	ori	2017-04-20_15-01-06	DUR	A	17	1	1	24.7287241054424	2	0	1	0	Run	NaN	4	0
R	DBLU	RHS	ori	2017-04-20_15-01-06	DUR	A	17	1	1	24.7287241054424	2	0	1	0	Rwd	0.256631973601384	8.5	1.91585598879638
R	DBLU	RHS	ori	2017-04-20_15-01-06	DUR	A	18	1	1	24.7287241054424	2	0	1	0	Hold	NaN	4	0
R	DBLU	RHS	ori	2017-04-20_15-01-06	DUR	A	18	1	1	24.7287241054424	2	0	1	0	Run	NaN	4	0
R	DBLU	RHS	ori	2017-04-20_15-01-06	DUR	A	18	1	1	24.7287241054424	2	0	1	0	Rwd	NaN	4	0
R	DBLU	RHS	ori	2017-04-20_15-01-06	DUR	A	19	1	1	24.7287241054424	2	0	0	0	Hold	0.109337684764765	4	1.68937895788578
R	DBLU	RHS	ori	2017-04-20_15-01-06	DUR	A	19	1	1	24.7287241054424	2	0	0	0	Run	NaN	4	0
R	DBLU	RHS	ori	2017-04-20_15-01-06	DUR	A	19	1	1	24.7287241054424	2	0	0	0	Rwd	NaN	4	0
R	DBLU	RHS	ori	2017-04-20_15-01-06	DUR	A	20	1	0	24.7287241054424	2	0	1	0	Hold	0.1733665369498	4.4	3.10943308823666
R	DBLU	RHS	ori	2017-04-20_15-01-06	DUR	A	20	1	0	24.7287241054424	2	0	1	0	Run	NaN	4	0
R	DBLU	RHS	ori	2017-04-20_15-01-06	DUR	A	20	1	0	24.7287241054424	2	0	1	0	Rwd	NaN	4	0
R	DBLU	RHS	ori	2017-04-20_15-01-06	DUR	A	21	1	1	24.7287241054424	2	0	1	0	Hold	NaN	4	0
R	DBLU	RHS	ori	2017-04-20_15-01-06	DUR	A	21	1	1	24.7287241054424	2	0	1	0	Run	NaN	4	0
R	DBLU	RHS	ori	2017-04-20_15-01-06	DUR	A	21	1	1	24.7287241054424	2	0	1	0	Rwd	NaN	4	0
R	DBLU	RHS	ori	2017-04-20_15-01-06	DUR	A	22	1	1	24.7287241054424	2	0	1	0	Hold	0.126912071903646	4	0.521526440848959
R	DBLU	RHS	ori	2017-04-20_15-01-06	DUR	A	22	1	1	24.7287241054424	2	0	1	0	Run	NaN	4	0
R	DBLU	RHS	ori	2017-04-20_15-01-06	DUR	A	22	1	1	24.7287241054424	2	0	1	0	Rwd	0.191094150748891	5.7	1.80292375752191
R	DBLU	RHS	ori	2017-04-20_15-01-06	DUR	A	23	1	0	24.7287241054424	2	0	1	0	Hold	0.188671512263923	7.4	1.62258970525419
R	DBLU	RHS	ori	2017-04-20_15-01-06	DUR	A	23	1	0	24.7287241054424	2	0	1	0	Run	NaN	4	0
R	DBLU	RHS	ori	2017-04-20_15-01-06	DUR	A	23	1	0	24.7287241054424	2	0	1	0	Rwd	NaN	4	0
R	DBLU	RHS	ori	2017-04-20_15-01-06	DUR	A	24	1	1	24.7287241054424	2	0	1	0	Hold	0.16731268559665	7.4	5.55737426683334
R	DBLU	RHS	ori	2017-04-20_15-01-06	DUR	A	24	1	1	24.7287241054424	2	0	1	0	Run	NaN	4	0
R	DBLU	RHS	ori	2017-04-20_15-01-06	DUR	A	24	1	1	24.7287241054424	2	0	1	0	Rwd	0.114913669667199	4.6	1.63854268800559
R	DBLU	RHS	ori	2017-04-20_15-01-06	DUR	A	25	1	0	24.7287241054424	2	0	1	0	Hold	0.13295888607813	7.7	2.91570959177495
R	DBLU	RHS	ori	2017-04-20_15-01-06	DUR	A	25	1	0	24.7287241054424	2	0	1	0	Run	NaN	4	0
R	DBLU	RHS	ori	2017-04-20_15-01-06	DUR	A	25	1	0	24.7287241054424	2	0	1	0	Rwd	NaN	4	0
R	DBLU	RHS	ori	2017-04-20_15-01-06	DUR	A	26	0	1	24.7287241054424	0.1	1	1	0	Hold	0.0867701642749317	5.9	2.1431227816857
R	DBLU	RHS	ori	2017-04-20_15-01-06	DUR	A	26	0	1	24.7287241054424	0.1	1	1	0	Run	0.82187757286315	4	56.0367878655236
R	DBLU	RHS	ori	2017-04-20_15-01-06	DUR	A	26	0	1	24.7287241054424	0.1	1	1	0	Rwd	0.27531495694102	4.5	3.00324135197627
R	DBLU	RHS	ori	2017-04-20_15-01-06	DUR	A	27	1	1	24.7287241054424	0.1	1	0	0	Hold	NaN	4	0
R	DBLU	RHS	ori	2017-04-20_15-01-06	DUR	A	27	1	1	24.7287241054424	0.1	1	0	0	Run	NaN	4	0
R	DBLU	RHS	ori	2017-04-20_15-01-06	DUR	A	27	1	1	24.7287241054424	0.1	1	0	0	Rwd	NaN	4	0
R	DBLU	RHS	ori	2017-04-20_15-01-06	DUR	A	28	1	1	24.7287241054424	0.1	1	1	0	Hold	0.580065791451255	8.7	5.72065197792993
R	DBLU	RHS	ori	2017-04-20_15-01-06	DUR	A	28	1	1	24.7287241054424	0.1	1	1	0	Run	NaN	4	0
R	DBLU	RHS	ori	2017-04-20_15-01-06	DUR	A	28	1	1	24.7287241054424	0.1	1	1	0	Rwd	NaN	4	0
R	DBLU	RHS	ori	2017-04-20_15-01-06	DUR	A	29	1	1	24.7287241054424	0.1	1	1	0	Hold	0.138595724256101	8.4	2.08945991429387
R	DBLU	RHS	ori	2017-04-20_15-01-06	DUR	A	29	1	1	24.7287241054424	0.1	1	1	0	Run	NaN	4	0
R	DBLU	RHS	ori	2017-04-20_15-01-06	DUR	A	29	1	1	24.7287241054424	0.1	1	1	0	Rwd	NaN	4	0
R	DBLU	RHS	ori	2017-04-20_15-01-06	DUR	A	30	1	1	24.7287241054424	0.1	1	1	0	Hold	0.297170130539073	5.6	2.90753235867422
R	DBLU	RHS	ori	2017-04-20_15-01-06	DUR	A	30	1	1	24.7287241054424	0.1	1	1	0	Run	NaN	4	0
R	DBLU	RHS	ori	2017-04-20_15-01-06	DUR	A	30	1	1	24.7287241054424	0.1	1	1	0	Rwd	0.364442048246215	4	1.53114675391567
R	DBLU	RHS	ori	2017-04-20_15-01-06	DUR	A	31	1	1	24.7287241054424	0.1	1	1	0	Hold	0.239409048418895	7.4	2.70866123977195
R	DBLU	RHS	ori	2017-04-20_15-01-06	DUR	A	31	1	1	24.7287241054424	0.1	1	1	0	Run	NaN	4	0
R	DBLU	RHS	ori	2017-04-20_15-01-06	DUR	A	31	1	1	24.7287241054424	0.1	1	1	0	Rwd	0.13020036494589	9.8	2.14320139073544
R	DBLU	RHS	ori	2017-04-20_15-01-06	DUR	A	32	1	1	24.7287241054424	0.1	1	1	0	Hold	0.231560426544366	7.1	3.89708049753813
R	DBLU	RHS	ori	2017-04-20_15-01-06	DUR	A	32	1	1	24.7287241054424	0.1	1	1	0	Run	NaN	4	0
R	DBLU	RHS	ori	2017-04-20_15-01-06	DUR	A	32	1	1	24.7287241054424	0.1	1	1	0	Rwd	0.109121612602718	7	1.99539080826416
R	DBLU	RHS	ori	2017-04-20_15-01-06	DUR	A	33	1	1	24.7287241054424	0.1	1	1	0	Hold	0.215394450992274	8.1	3.12826172682985
R	DBLU	RHS	ori	2017-04-20_15-01-06	DUR	A	33	1	1	24.7287241054424	0.1	1	1	0	Run	NaN	4	0
R	DBLU	RHS	ori	2017-04-20_15-01-06	DUR	A	33	1	1	24.7287241054424	0.1	1	1	0	Rwd	0.0687477031189475	5.7	2.68722666888035
R	DBLU	RHS	ori	2017-04-20_15-01-06	DUR	A	34	1	1	24.7287241054424	0.1	1	1	0	Hold	NaN	4	0
R	DBLU	RHS	ori	2017-04-20_15-01-06	DUR	A	34	1	1	24.7287241054424	0.1	1	1	0	Run	NaN	4	0
R	DBLU	RHS	ori	2017-04-20_15-01-06	DUR	A	34	1	1	24.7287241054424	0.1	1	1	0	Rwd	NaN	4	0
R	DBLU	RHS	ori	2017-04-20_15-01-06	DUR	A	35	1	1	24.7287241054424	0.1	1	0	0	Hold	NaN	4	0
R	DBLU	RHS	ori	2017-04-20_15-01-06	DUR	A	35	1	1	24.7287241054424	0.1	1	0	0	Run	NaN	4	0
R	DBLU	RHS	ori	2017-04-20_15-01-06	DUR	A	35	1	1	24.7287241054424	0.1	1	0	0	Rwd	NaN	4	0
R	DBLU	RHS	ori	2017-04-20_15-01-06	DUR	A	36	1	1	24.7287241054424	0.1	1	1	0	Hold	0.158353123892562	9.5	0.723681755653892
R	DBLU	RHS	ori	2017-04-20_15-01-06	DUR	A	36	1	1	24.7287241054424	0.1	1	1	0	Run	NaN	4	0
R	DBLU	RHS	ori	2017-04-20_15-01-06	DUR	A	36	1	1	24.7287241054424	0.1	1	1	0	Rwd	0.0574153779338403	5.5	2.89748050771322
R	DBLU	RHS	ori	2017-04-20_15-01-06	DUR	A	37	1	0	24.7287241054424	0.1	1	0	0	Hold	0.347355228175522	9.2	3.87382640067173
R	DBLU	RHS	ori	2017-04-20_15-01-06	DUR	A	37	1	0	24.7287241054424	0.1	1	0	0	Run	NaN	4	0
R	DBLU	RHS	ori	2017-04-20_15-01-06	DUR	A	37	1	0	24.7287241054424	0.1	1	0	0	Rwd	NaN	4	0
R	DBLU	RHS	ori	2017-04-20_15-01-06	DUR	A	38	1	1	24.7287241054424	0.1	1	1	0	Hold	0.247103073962078	7.8	3.18022951049385
R	DBLU	RHS	ori	2017-04-20_15-01-06	DUR	A	38	1	1	24.7287241054424	0.1	1	1	0	Run	NaN	4	0
R	DBLU	RHS	ori	2017-04-20_15-01-06	DUR	A	38	1	1	24.7287241054424	0.1	1	1	0	Rwd	NaN	4	0
R	DBLU	RHS	ori	2017-04-20_15-01-06	DUR	A	39	1	1	24.7287241054424	0.1	1	1	0	Hold	NaN	4	0
R	DBLU	RHS	ori	2017-04-20_15-01-06	DUR	A	39	1	1	24.7287241054424	0.1	1	1	0	Run	NaN	4	0
R	DBLU	RHS	ori	2017-04-20_15-01-06	DUR	A	39	1	1	24.7287241054424	0.1	1	1	0	Rwd	0.303170708644977	4	2.20421652085745
R	DBLU	RHS	ori	2017-04-20_15-01-06	DUR	A	40	1	0	24.7287241054424	0.1	1	0	0	Hold	0.114923585619111	8.5	1.51647004718078
R	DBLU	RHS	ori	2017-04-20_15-01-06	DUR	A	40	1	0	24.7287241054424	0.1	1	0	0	Run	NaN	4	0
R	DBLU	RHS	ori	2017-04-20_15-01-06	DUR	A	40	1	0	24.7287241054424	0.1	1	0	0	Rwd	NaN	4	0
R	DBLU	RHS	ori	2017-04-20_15-01-06	DUR	A	41	1	1	24.7287241054424	2	0	1	0	Hold	0.104024519356944	5.2	1.04463023038837
R	DBLU	RHS	ori	2017-04-20_15-01-06	DUR	A	41	1	1	24.7287241054424	2	0	1	0	Run	NaN	4	0
R	DBLU	RHS	ori	2017-04-20_15-01-06	DUR	A	41	1	1	24.7287241054424	2	0	1	0	Rwd	0.138230038220993	4.3	1.50481964398197
R	DBLU	RHS	ori	2017-04-20_15-01-06	DUR	A	43	1	1	24.7287241054424	2	0	0	0	Hold	0.0390970686458202	5.4	2.17507301375642
R	DBLU	RHS	ori	2017-04-20_15-01-06	DUR	A	43	1	1	24.7287241054424	2	0	0	0	Run	NaN	4	0
R	DBLU	RHS	ori	2017-04-20_15-01-06	DUR	A	43	1	1	24.7287241054424	2	0	0	0	Rwd	NaN	4	0
R	DBLU	RHS	ori	2017-04-20_15-01-06	DUR	A	44	0	1	24.7287241054424	2	0	1	0	Hold	0.0994137440547863	4	2.54104013888736
R	DBLU	RHS	ori	2017-04-20_15-01-06	DUR	A	44	0	1	24.7287241054424	2	0	1	0	Run	0.45237787411599	10.8	49.0980317296729
R	DBLU	RHS	ori	2017-04-20_15-01-06	DUR	A	44	0	1	24.7287241054424	2	0	1	0	Rwd	0.0557176841043171	4	1.94326019352199
R	DBLU	RHS	ori	2017-04-20_15-01-06	DUR	A	45	1	0	24.7287241054424	2	0	0	0	Hold	0.141480060875704	7.5	2.69482971511428
R	DBLU	RHS	ori	2017-04-20_15-01-06	DUR	A	45	1	0	24.7287241054424	2	0	0	0	Run	NaN	4	0
R	DBLU	RHS	ori	2017-04-20_15-01-06	DUR	A	45	1	0	24.7287241054424	2	0	0	0	Rwd	NaN	4	0
R	DBLU	RHS	ori	2017-04-20_15-01-06	DUR	A	46	0	1	24.7287241054424	2	0	1	0	Hold	0.160684260583359	7.6	5.48517135252498
R	DBLU	RHS	ori	2017-04-20_15-01-06	DUR	A	46	0	1	24.7287241054424	2	0	1	0	Run	0.387346606957499	10.4	40.2416615956355
R	DBLU	RHS	ori	2017-04-20_15-01-06	DUR	A	46	0	1	24.7287241054424	2	0	1	0	Rwd	0.159852647824432	7.9	3.01722941617125
R	DBLU	RHS	ori	2017-04-20_15-01-06	DUR	A	47	1	1	24.7287241054424	2	0	1	0	Hold	0.143144144149915	9.5	3.59145471335039
R	DBLU	RHS	ori	2017-04-20_15-01-06	DUR	A	47	1	1	24.7287241054424	2	0	1	0	Run	NaN	4	0
R	DBLU	RHS	ori	2017-04-20_15-01-06	DUR	A	47	1	1	24.7287241054424	2	0	1	0	Rwd	0.182360427836112	4	1.94020625136004
R	DBLU	RHS	ori	2017-04-20_15-01-06	DUR	A	48	1	0	24.7287241054424	2	0	1	0	Hold	0.109963827866174	6.1	0.906429338660165
R	DBLU	RHS	ori	2017-04-20_15-01-06	DUR	A	48	1	0	24.7287241054424	2	0	1	0	Run	NaN	4	0
R	DBLU	RHS	ori	2017-04-20_15-01-06	DUR	A	48	1	0	24.7287241054424	2	0	1	0	Rwd	NaN	4	0
R	DBLU	RHS	ori	2017-04-20_15-01-06	DUR	A	49	1	0	24.7287241054424	2	0	1	0	Hold	0.496158521870262	8.1	3.01395652784227
R	DBLU	RHS	ori	2017-04-20_15-01-06	DUR	A	49	1	0	24.7287241054424	2	0	1	0	Run	NaN	4	0
R	DBLU	RHS	ori	2017-04-20_15-01-06	DUR	A	49	1	0	24.7287241054424	2	0	1	0	Rwd	NaN	4	0
R	DBLU	RHS	ori	2017-04-20_15-01-06	DUR	A	50	1	1	24.7287241054424	2	0	1	0	Hold	0.35486189792255	8.2	2.90210782491994
R	DBLU	RHS	ori	2017-04-20_15-01-06	DUR	A	50	1	1	24.7287241054424	2	0	1	0	Run	NaN	4	0
R	DBLU	RHS	ori	2017-04-20_15-01-06	DUR	A	50	1	1	24.7287241054424	2	0	1	0	Rwd	0.141566021482284	10.9	3.09045634572237
R	DBLU	RHS	ori	2017-04-20_15-01-06	DUR	A	51	1	1	24.7287241054424	2	0	1	0	Hold	NaN	4	0
R	DBLU	RHS	ori	2017-04-20_15-01-06	DUR	A	51	1	1	24.7287241054424	2	0	1	0	Run	NaN	4	0
R	DBLU	RHS	ori	2017-04-20_15-01-06	DUR	A	51	1	1	24.7287241054424	2	0	1	0	Rwd	0.434240029141484	4	2.99572768812931
R	DBLU	RHS	ori	2017-04-20_15-01-06	DUR	A	52	1	1	24.7287241054424	2	0	1	0	Hold	NaN	4	0
R	DBLU	RHS	ori	2017-04-20_15-01-06	DUR	A	52	1	1	24.7287241054424	2	0	1	0	Run	NaN	4	0
R	DBLU	RHS	ori	2017-04-20_15-01-06	DUR	A	52	1	1	24.7287241054424	2	0	1	0	Rwd	NaN	4	0
R	DBLU	RHS	ori	2017-04-20_15-01-06	DUR	A	53	1	1	24.7287241054424	2	0	1	0	Hold	0.23545015948689	4	3.40225018824773
R	DBLU	RHS	ori	2017-04-20_15-01-06	DUR	A	53	1	1	24.7287241054424	2	0	1	0	Run	NaN	4	0
R	DBLU	RHS	ori	2017-04-20_15-01-06	DUR	A	53	1	1	24.7287241054424	2	0	1	0	Rwd	0.327543118242744	7.8	2.26436302877088
R	DBLU	RHS	ori	2017-04-20_15-01-06	DUR	A	54	1	1	24.7287241054424	2	0	1	0	Hold	0.207646461667902	8.4	2.79036884963859
R	DBLU	RHS	ori	2017-04-20_15-01-06	DUR	A	54	1	1	24.7287241054424	2	0	1	0	Run	NaN	4	0
R	DBLU	RHS	ori	2017-04-20_15-01-06	DUR	A	54	1	1	24.7287241054424	2	0	1	0	Rwd	0.177834371462004	6.4	2.21873350502409
R	DBLU	RHS	ori	2017-04-20_15-01-06	DUR	A	55	1	1	24.7287241054424	2	0	1	0	Hold	0.198841937570806	8.1	4.71730332724936
R	DBLU	RHS	ori	2017-04-20_15-01-06	DUR	A	55	1	1	24.7287241054424	2	0	1	0	Run	NaN	4	0
R	DBLU	RHS	ori	2017-04-20_15-01-06	DUR	A	55	1	1	24.7287241054424	2	0	1	0	Rwd	NaN	4	0
R	DBLU	RHS	ori	2017-04-20_15-01-06	DUR	A	56	1	0	24.7287241054424	2	0	1	0	Hold	0.193207738521231	4	2.28828595420723
R	DBLU	RHS	ori	2017-04-20_15-01-06	DUR	A	56	1	0	24.7287241054424	2	0	1	0	Run	NaN	4	0
R	DBLU	RHS	ori	2017-04-20_15-01-06	DUR	A	56	1	0	24.7287241054424	2	0	1	0	Rwd	NaN	4	0
R	DBLU	RHS	ori	2017-04-20_15-01-06	DUR	A	57	1	1	24.7287241054424	0.1	1	1	0	Hold	0.152710609653254	8.3	2.39769802764275
R	DBLU	RHS	ori	2017-04-20_15-01-06	DUR	A	57	1	1	24.7287241054424	0.1	1	1	0	Run	NaN	4	0
R	DBLU	RHS	ori	2017-04-20_15-01-06	DUR	A	57	1	1	24.7287241054424	0.1	1	1	0	Rwd	NaN	4	0
R	DBLU	RHS	ori	2017-04-20_15-01-06	DUR	A	58	1	1	24.7287241054424	0.1	1	1	0	Hold	0.254741139362012	9.2	1.83655047130252
R	DBLU	RHS	ori	2017-04-20_15-01-06	DUR	A	58	1	1	24.7287241054424	0.1	1	1	0	Run	0.344059183863375	10.6	46.9688378558894
R	DBLU	RHS	ori	2017-04-20_15-01-06	DUR	A	58	1	1	24.7287241054424	0.1	1	1	0	Rwd	NaN	4	0
R	DBLU	RHS	ori	2017-04-20_15-01-06	DUR	A	59	1	0	24.7287241054424	0.1	1	1	0	Hold	0.300020287052495	4	1.58115519659343
R	DBLU	RHS	ori	2017-04-20_15-01-06	DUR	A	59	1	0	24.7287241054424	0.1	1	1	0	Run	NaN	4	0
R	DBLU	RHS	ori	2017-04-20_15-01-06	DUR	A	59	1	0	24.7287241054424	0.1	1	1	0	Rwd	NaN	4	0
R	DBLU	RHS	ori	2017-04-20_15-01-06	DUR	A	60	0	1	24.7287241054424	0.1	1	0	0	Hold	0.0280697214714245	4.8	1.85326385733722
R	DBLU	RHS	ori	2017-04-20_15-01-06	DUR	A	60	0	1	24.7287241054424	0.1	1	0	0	Run	0.396092757762548	9.8	44.3474875577975
R	DBLU	RHS	ori	2017-04-20_15-01-06	DUR	A	60	0	1	24.7287241054424	0.1	1	0	0	Rwd	0.472287770429777	4	2.23547567067635
R	DBLU	RHS	ori	2017-04-20_15-01-06	DUR	A	61	1	1	24.7287241054424	0.1	1	1	0	Hold	0.0674562155681929	7.5	1.74374842928296
R	DBLU	RHS	ori	2017-04-20_15-01-06	DUR	A	61	1	1	24.7287241054424	0.1	1	1	0	Run	NaN	4	0
R	DBLU	RHS	ori	2017-04-20_15-01-06	DUR	A	61	1	1	24.7287241054424	0.1	1	1	0	Rwd	0.20609346249548	8.7	2.18592174432829
R	DBLU	RHS	ori	2017-04-20_15-01-06	DUR	A	62	1	1	24.7287241054424	0.1	1	1	0	Hold	0.162750036524733	8	2.3543424816855
R	DBLU	RHS	ori	2017-04-20_15-01-06	DUR	A	62	1	1	24.7287241054424	0.1	1	1	0	Run	NaN	4	0
R	DBLU	RHS	ori	2017-04-20_15-01-06	DUR	A	62	1	1	24.7287241054424	0.1	1	1	0	Rwd	0.259100716431881	8.2	2.21133118675322
R	DBLU	RHS	ori	2017-04-20_15-01-06	DUR	A	63	0	1	24.7287241054424	0.1	1	1	0	Hold	0.0146408541269141	4.5	3.16557424392167
R	DBLU	RHS	ori	2017-04-20_15-01-06	DUR	A	63	0	1	24.7287241054424	0.1	1	1	0	Run	0.405758855470453	10.4	46.8092498067862
R	DBLU	RHS	ori	2017-04-20_15-01-06	DUR	A	63	0	1	24.7287241054424	0.1	1	1	0	Rwd	0.329799426244364	6.9	1.86974449674562
R	DBLU	RHS	ori	2017-04-20_15-01-06	DUR	A	64	1	1	24.7287241054424	0.1	1	1	0	Hold	0.124822800220102	5.8	1.42732928955959
R	DBLU	RHS	ori	2017-04-20_15-01-06	DUR	A	64	1	1	24.7287241054424	0.1	1	1	0	Run	0.455930527923711	10.6	44.417259203221
R	DBLU	RHS	ori	2017-04-20_15-01-06	DUR	A	64	1	1	24.7287241054424	0.1	1	1	0	Rwd	NaN	4	0
R	DBLU	RHS	ori	2017-04-20_15-01-06	DUR	A	65	0	1	24.7287241054424	0.1	1	1	0	Hold	0.36328846053496	4	1.1642315018147
R	DBLU	RHS	ori	2017-04-20_15-01-06	DUR	A	65	0	1	24.7287241054424	0.1	1	1	0	Run	0.233761992188898	10.4	44.5622286485609
R	DBLU	RHS	ori	2017-04-20_15-01-06	DUR	A	65	0	1	24.7287241054424	0.1	1	1	0	Rwd	0.103481620392733	7	3.50861827662698
R	DBLU	RHS	ori	2017-04-20_15-01-06	DUR	A	66	1	1	24.7287241054424	0.1	1	1	0	Hold	0.0615707678598919	5.9	1.43793602429815
R	DBLU	RHS	ori	2017-04-20_15-01-06	DUR	A	66	1	1	24.7287241054424	0.1	1	1	0	Run	NaN	4	0
R	DBLU	RHS	ori	2017-04-20_15-01-06	DUR	A	66	1	1	24.7287241054424	0.1	1	1	0	Rwd	0.284154213996867	8.6	1.56596337411304
R	DBLU	RHS	ori	2017-04-20_15-01-06	DUR	A	68	1	1	24.7287241054424	0.1	1	0	0	Hold	0.33880529380394	7.8	1.32513506692806
R	DBLU	RHS	ori	2017-04-20_15-01-06	DUR	A	68	1	1	24.7287241054424	0.1	1	0	0	Run	NaN	4	0
R	DBLU	RHS	ori	2017-04-20_15-01-06	DUR	A	68	1	1	24.7287241054424	0.1	1	0	0	Rwd	NaN	4	0
R	DBLU	RHS	ori	2017-04-20_15-01-06	DUR	A	69	0	1	24.7287241054424	0.1	1	1	0	Hold	0.173532557910844	9.1	3.1249782017397
R	DBLU	RHS	ori	2017-04-20_15-01-06	DUR	A	69	0	1	24.7287241054424	0.1	1	1	0	Run	0.43888960261958	10.4	47.6133199496273
R	DBLU	RHS	ori	2017-04-20_15-01-06	DUR	A	69	0	1	24.7287241054424	0.1	1	1	0	Rwd	0.17949776498771	6.7	2.31996308944956
R	DBLU	RHS	ori	2017-04-20_15-01-06	DUR	A	70	1	1	24.7287241054424	0.1	1	1	0	Hold	0.136288345362415	7	1.87335426747101
R	DBLU	RHS	ori	2017-04-20_15-01-06	DUR	A	70	1	1	24.7287241054424	0.1	1	1	0	Run	NaN	4	0
R	DBLU	RHS	ori	2017-04-20_15-01-06	DUR	A	70	1	1	24.7287241054424	0.1	1	1	0	Rwd	0.124441443213421	7.9	2.41849831645148
R	DBLU	RHS	ori	2017-04-20_15-01-06	DUR	A	71	0	1	24.7287241054424	0.1	1	1	0	Hold	0.143458301130941	7.4	2.84615757886102
R	DBLU	RHS	ori	2017-04-20_15-01-06	DUR	A	71	0	1	24.7287241054424	0.1	1	1	0	Run	0.264110984940941	10.6	49.6718546663101
R	DBLU	RHS	ori	2017-04-20_15-01-06	DUR	A	71	0	1	24.7287241054424	0.1	1	1	0	Rwd	0.177515548610655	7.3	2.18107478744336
R	DBLU	RHS	ori	2017-04-20_15-01-06	DUR	A	72	1	1	24.7287241054424	0.1	1	1	0	Hold	NaN	4	0
R	DBLU	RHS	ori	2017-04-20_15-01-06	DUR	A	72	1	1	24.7287241054424	0.1	1	1	0	Run	NaN	4	0
R	DBLU	RHS	ori	2017-04-20_15-01-06	DUR	A	72	1	1	24.7287241054424	0.1	1	1	0	Rwd	NaN	4	0
R	DBLU	RHS	ori	2017-04-20_15-01-06	DUR	A	73	1	1	24.7287241054424	2	0	1	0	Hold	0.272246393866764	4	1.83148247711519
R	DBLU	RHS	ori	2017-04-20_15-01-06	DUR	A	73	1	1	24.7287241054424	2	0	1	0	Run	NaN	4	0
R	DBLU	RHS	ori	2017-04-20_15-01-06	DUR	A	73	1	1	24.7287241054424	2	0	1	0	Rwd	0.133035747437077	9.7	2.24679119922107
R	DBLU	RHS	ori	2017-04-20_15-01-06	DUR	A	74	1	1	24.7287241054424	2	0	1	0	Hold	0.103731380599265	6.8	3.36612764888982
R	DBLU	RHS	ori	2017-04-20_15-01-06	DUR	A	74	1	1	24.7287241054424	2	0	1	0	Run	NaN	4	0
R	DBLU	RHS	ori	2017-04-20_15-01-06	DUR	A	74	1	1	24.7287241054424	2	0	1	0	Rwd	0.461192844645703	7.9	1.45496647818806
R	DBLU	RHS	ori	2017-04-20_15-01-06	DUR	A	75	1	1	24.7287241054424	2	0	1	0	Hold	0.138894744571374	7	1.53427018213422
R	DBLU	RHS	ori	2017-04-20_15-01-06	DUR	A	75	1	1	24.7287241054424	2	0	1	0	Run	NaN	4	0
R	DBLU	RHS	ori	2017-04-20_15-01-06	DUR	A	75	1	1	24.7287241054424	2	0	1	0	Rwd	NaN	4	0
R	DBLU	RHS	ori	2017-04-20_15-01-06	DUR	A	76	0	1	24.7287241054424	2	0	1	0	Hold	0.205727185109628	8.6	3.04389303873379
R	DBLU	RHS	ori	2017-04-20_15-01-06	DUR	A	76	0	1	24.7287241054424	2	0	1	0	Run	0.398727000807293	10.7	66.1105189294111
R	DBLU	RHS	ori	2017-04-20_15-01-06	DUR	A	76	0	1	24.7287241054424	2	0	1	0	Rwd	0.296955272013104	7.5	0.702795351064328
R	DBLU	RHS	ori	2017-04-20_15-01-06	DUR	A	77	1	1	24.7287241054424	2	0	1	0	Hold	0.214929409616244	7.6	3.28974249878303
R	DBLU	RHS	ori	2017-04-20_15-01-06	DUR	A	77	1	1	24.7287241054424	2	0	1	0	Run	NaN	4	0
R	DBLU	RHS	ori	2017-04-20_15-01-06	DUR	A	77	1	1	24.7287241054424	2	0	1	0	Rwd	0.202755104732622	10.9	1.12899573176026
R	DBLU	RHS	ori	2017-04-20_15-01-06	DUR	A	78	1	1	24.7287241054424	2	0	1	0	Hold	0.0769262207011509	6.4	1.72185614553913
R	DBLU	RHS	ori	2017-04-20_15-01-06	DUR	A	78	1	1	24.7287241054424	2	0	1	0	Run	NaN	4	0
R	DBLU	RHS	ori	2017-04-20_15-01-06	DUR	A	78	1	1	24.7287241054424	2	0	1	0	Rwd	0.151842467952201	4.8	2.45929166703801
R	DBLU	RHS	ori	2017-04-20_15-01-06	DUR	A	79	1	1	24.7287241054424	2	0	1	0	Hold	0.32662096790603	4	1.83452585627973
R	DBLU	RHS	ori	2017-04-20_15-01-06	DUR	A	79	1	1	24.7287241054424	2	0	1	0	Run	NaN	4	0
R	DBLU	RHS	ori	2017-04-20_15-01-06	DUR	A	79	1	1	24.7287241054424	2	0	1	0	Rwd	NaN	4	0
R	DBLU	RHS	ori	2017-04-20_15-01-06	DUR	A	80	1	1	24.7287241054424	2	0	1	0	Hold	NaN	4	0
R	DBLU	RHS	ori	2017-04-20_15-01-06	DUR	A	80	1	1	24.7287241054424	2	0	1	0	Run	NaN	4	0
R	DBLU	RHS	ori	2017-04-20_15-01-06	DUR	A	80	1	1	24.7287241054424	2	0	1	0	Rwd	0.193626639515969	9.2	1.21738278210141
R	DBLU	RHS	ori	2017-04-20_15-01-06	DUR	A	81	1	1	24.7287241054424	2	0	1	0	Hold	0.233347623789385	8.7	2.17817308866236
R	DBLU	RHS	ori	2017-04-20_15-01-06	DUR	A	81	1	1	24.7287241054424	2	0	1	0	Run	NaN	4	0
R	DBLU	RHS	ori	2017-04-20_15-01-06	DUR	A	81	1	1	24.7287241054424	2	0	1	0	Rwd	0.312241973560197	8	2.20048598822692
R	DBLU	RHS	ori	2017-04-20_15-01-06	DUR	A	82	1	1	24.7287241054424	2	0	1	0	Hold	NaN	4	0
R	DBLU	RHS	ori	2017-04-20_15-01-06	DUR	A	82	1	1	24.7287241054424	2	0	1	0	Run	NaN	4	0
R	DBLU	RHS	ori	2017-04-20_15-01-06	DUR	A	82	1	1	24.7287241054424	2	0	1	0	Rwd	NaN	4	0
R	DBLU	RHS	ori	2017-04-20_15-01-06	DUR	A	83	1	0	24.7287241054424	2	0	1	0	Hold	0.211691281753644	8.6	4.64060551547277
R	DBLU	RHS	ori	2017-04-20_15-01-06	DUR	A	83	1	0	24.7287241054424	2	0	1	0	Run	NaN	4	0
R	DBLU	RHS	ori	2017-04-20_15-01-06	DUR	A	83	1	0	24.7287241054424	2	0	1	0	Rwd	NaN	4	0
R	DBLU	RHS	ori	2017-04-20_15-01-06	DUR	A	84	1	0	24.7287241054424	2	0	1	0	Hold	0.176388290270513	7.5	2.37224120681612
R	DBLU	RHS	ori	2017-04-20_15-01-06	DUR	A	84	1	0	24.7287241054424	2	0	1	0	Run	NaN	4	0
R	DBLU	RHS	ori	2017-04-20_15-01-06	DUR	A	84	1	0	24.7287241054424	2	0	1	0	Rwd	NaN	4	0
R	DBLU	RHS	ori	2017-04-20_15-01-06	DUR	A	85	0	1	24.7287241054424	2	0	1	0	Hold	0.182763985937376	8.5	1.94265469664472
R	DBLU	RHS	ori	2017-04-20_15-01-06	DUR	A	85	0	1	24.7287241054424	2	0	1	0	Run	0.416126757426038	10.8	70.3031901993497
R	DBLU	RHS	ori	2017-04-20_15-01-06	DUR	A	85	0	1	24.7287241054424	2	0	1	0	Rwd	0.232125141078236	4	3.01872835435858
R	DBLU	RHS	ori	2017-04-20_15-01-06	DUR	A	86	0	1	24.7287241054424	2	0	1	0	Hold	0.243356760029511	6.3	0.469362429880426
R	DBLU	RHS	ori	2017-04-20_15-01-06	DUR	A	86	0	1	24.7287241054424	2	0	1	0	Run	0.568528936590613	11.1	61.0592593770685
R	DBLU	RHS	ori	2017-04-20_15-01-06	DUR	A	86	0	1	24.7287241054424	2	0	1	0	Rwd	0.0211951358503687	5	2.36029423911284
R	DBLU	RHS	ori	2017-04-21_13-07-14	DUR	V	8	1	0	768.495275044087	2	0	1	0	Hold	0.0654939557764956	6.4	1.37586992078196
R	DBLU	RHS	ori	2017-04-21_13-07-14	DUR	V	8	1	0	768.495275044087	2	0	1	0	Run	NaN	4	0
R	DBLU	RHS	ori	2017-04-21_13-07-14	DUR	V	8	1	0	768.495275044087	2	0	1	0	Rwd	NaN	4	0
R	DBLU	RHS	ori	2017-04-21_13-07-14	DUR	V	10	0	0	768.495275044087	2	0	1	0	Hold	0.214032414891196	4	1.8767356959353
R	DBLU	RHS	ori	2017-04-21_13-07-14	DUR	V	10	0	0	768.495275044087	2	0	1	0	Run	0.447351298212024	10	45.6203468848153
R	DBLU	RHS	ori	2017-04-21_13-07-14	DUR	V	10	0	0	768.495275044087	2	0	1	0	Rwd	NaN	4	0
R	DBLU	RHS	ori	2017-04-21_13-07-14	DUR	V	11	1	1	768.495275044087	2	0	1	0	Hold	0.262031471763545	8.3	3.66614185116883
R	DBLU	RHS	ori	2017-04-21_13-07-14	DUR	V	11	1	1	768.495275044087	2	0	1	0	Run	NaN	4	0
R	DBLU	RHS	ori	2017-04-21_13-07-14	DUR	V	11	1	1	768.495275044087	2	0	1	0	Rwd	0.127421637465784	5.8	2.52053127275641
R	DBLU	RHS	ori	2017-04-21_13-07-14	DUR	V	12	1	1	768.495275044087	2	0	1	0	Hold	0.215047888446432	7.4	3.86567542371142
R	DBLU	RHS	ori	2017-04-21_13-07-14	DUR	V	12	1	1	768.495275044087	2	0	1	0	Run	NaN	4	0
R	DBLU	RHS	ori	2017-04-21_13-07-14	DUR	V	12	1	1	768.495275044087	2	0	1	0	Rwd	NaN	4	0
R	DBLU	RHS	ori	2017-04-21_13-07-14	DUR	V	13	1	1	768.495275044087	2	0	1	0	Hold	0.0869816175334827	7	1.899843123429
R	DBLU	RHS	ori	2017-04-21_13-07-14	DUR	V	13	1	1	768.495275044087	2	0	1	0	Run	NaN	4	0
R	DBLU	RHS	ori	2017-04-21_13-07-14	DUR	V	13	1	1	768.495275044087	2	0	1	0	Rwd	0.278327893298161	9.4	3.69663179152147
R	DBLU	RHS	ori	2017-04-21_13-07-14	DUR	V	15	0	1	768.495275044087	2	0	1	0	Hold	0.230852319647783	7.8	2.2418572617347
R	DBLU	RHS	ori	2017-04-21_13-07-14	DUR	V	15	0	1	768.495275044087	2	0	1	0	Run	0.594671827426641	10.1	43.7348452248597
R	DBLU	RHS	ori	2017-04-21_13-07-14	DUR	V	15	0	1	768.495275044087	2	0	1	0	Rwd	0.1941472202166	7.6	2.34321674902109
R	DBLU	RHS	ori	2017-04-21_13-07-14	DUR	V	16	1	0	768.495275044087	2	0	1	0	Hold	0.177869727603932	8.1	2.1390965642971
R	DBLU	RHS	ori	2017-04-21_13-07-14	DUR	V	16	1	0	768.495275044087	2	0	1	0	Run	NaN	4	0
R	DBLU	RHS	ori	2017-04-21_13-07-14	DUR	V	16	1	0	768.495275044087	2	0	1	0	Rwd	NaN	4	0
R	DBLU	RHS	ori	2017-04-21_13-07-14	DUR	V	17	1	0	768.495275044087	2	0	1	0	Hold	0.176074111827551	7.9	3.30795597784595
R	DBLU	RHS	ori	2017-04-21_13-07-14	DUR	V	17	1	0	768.495275044087	2	0	1	0	Run	NaN	4	0
R	DBLU	RHS	ori	2017-04-21_13-07-14	DUR	V	17	1	0	768.495275044087	2	0	1	0	Rwd	NaN	4	0
R	DBLU	RHS	ori	2017-04-21_13-07-14	DUR	V	18	1	1	768.495275044087	2	0	1	0	Hold	0.142685120475155	5.6	0.306883271584296
R	DBLU	RHS	ori	2017-04-21_13-07-14	DUR	V	18	1	1	768.495275044087	2	0	1	0	Run	NaN	4	0
R	DBLU	RHS	ori	2017-04-21_13-07-14	DUR	V	18	1	1	768.495275044087	2	0	1	0	Rwd	0.0738358535629478	6.6	1.06399048868226
R	DBLU	RHS	ori	2017-04-21_13-07-14	DUR	V	19	1	1	768.495275044087	2	0	1	0	Hold	0.0217303536637378	5.1	1.77305110727595
R	DBLU	RHS	ori	2017-04-21_13-07-14	DUR	V	19	1	1	768.495275044087	2	0	1	0	Run	NaN	4	0
R	DBLU	RHS	ori	2017-04-21_13-07-14	DUR	V	19	1	1	768.495275044087	2	0	1	0	Rwd	0.243245123417056	6.8	1.41788796581694
R	DBLU	RHS	ori	2017-04-21_13-07-14	DUR	V	20	0	1	768.495275044087	2	0	1	0	Hold	0.403319479662184	8.3	2.50100789848391
R	DBLU	RHS	ori	2017-04-21_13-07-14	DUR	V	20	0	1	768.495275044087	2	0	1	0	Run	0.381284308969691	10.1	57.9472146097151
R	DBLU	RHS	ori	2017-04-21_13-07-14	DUR	V	20	0	1	768.495275044087	2	0	1	0	Rwd	0.318152767401724	8.3	3.24114671330779
R	DBLU	RHS	ori	2017-04-21_13-07-14	DUR	V	21	1	1	768.495275044087	2	0	1	0	Hold	NaN	4	0
R	DBLU	RHS	ori	2017-04-21_13-07-14	DUR	V	21	1	1	768.495275044087	2	0	1	0	Run	NaN	4	0
R	DBLU	RHS	ori	2017-04-21_13-07-14	DUR	V	21	1	1	768.495275044087	2	0	1	0	Rwd	0.116715156678593	6.7	1.43284769529052
R	DBLU	RHS	ori	2017-04-21_13-07-14	DUR	V	22	0	0	768.495275044087	2	0	1	0	Hold	0.391628717749554	4.2	2.34298400171489
R	DBLU	RHS	ori	2017-04-21_13-07-14	DUR	V	22	0	0	768.495275044087	2	0	1	0	Run	0.393317416635288	10	41.8445958107085
R	DBLU	RHS	ori	2017-04-21_13-07-14	DUR	V	22	0	0	768.495275044087	2	0	1	0	Rwd	NaN	4	0
R	DBLU	RHS	ori	2017-04-21_13-07-14	DUR	V	23	0	0	768.495275044087	2	0	1	0	Hold	0.100206838373745	8.2	3.52869388120896
R	DBLU	RHS	ori	2017-04-21_13-07-14	DUR	V	23	0	0	768.495275044087	2	0	1	0	Run	0.591922465254973	10	48.8978243477634
R	DBLU	RHS	ori	2017-04-21_13-07-14	DUR	V	23	0	0	768.495275044087	2	0	1	0	Rwd	NaN	4	0
R	DBLU	RHS	ori	2017-04-21_13-07-14	DUR	V	24	1	1	768.495275044087	2	0	1	0	Hold	0.304666005877554	6.1	1.36564141571123
R	DBLU	RHS	ori	2017-04-21_13-07-14	DUR	V	24	1	1	768.495275044087	2	0	1	0	Run	NaN	4	0
R	DBLU	RHS	ori	2017-04-21_13-07-14	DUR	V	24	1	1	768.495275044087	2	0	1	0	Rwd	0.210700806544521	7.6	3.10603833440546
R	DBLU	RHS	ori	2017-04-21_13-07-14	DUR	V	25	1	1	768.495275044087	2	0	1	0	Hold	0.161306174639316	7.3	2.7783800625392
R	DBLU	RHS	ori	2017-04-21_13-07-14	DUR	V	25	1	1	768.495275044087	2	0	1	0	Run	NaN	4	0
R	DBLU	RHS	ori	2017-04-21_13-07-14	DUR	V	25	1	1	768.495275044087	2	0	1	0	Rwd	0.258549624242063	5.7	3.31236168189487
R	DBLU	RHS	ori	2017-04-21_13-07-14	DUR	V	26	0	1	768.495275044087	2	0	1	0	Hold	0.388756033946675	8.1	1.16365417158557
R	DBLU	RHS	ori	2017-04-21_13-07-14	DUR	V	26	0	1	768.495275044087	2	0	1	0	Run	0.473166521864657	10.1	49.4275644612954
R	DBLU	RHS	ori	2017-04-21_13-07-14	DUR	V	26	0	1	768.495275044087	2	0	1	0	Rwd	0.228805983186458	4.1	2.30895020972914
R	DBLU	RHS	ori	2017-04-21_13-07-14	DUR	V	27	1	1	768.495275044087	0.15	1	1	0	Hold	0.161325246293685	8.2	2.32454855339055
R	DBLU	RHS	ori	2017-04-21_13-07-14	DUR	V	27	1	1	768.495275044087	0.15	1	1	0	Run	NaN	4	0
R	DBLU	RHS	ori	2017-04-21_13-07-14	DUR	V	27	1	1	768.495275044087	0.15	1	1	0	Rwd	0.152283585500753	4	1.79487221502656
R	DBLU	RHS	ori	2017-04-21_13-07-14	DUR	V	28	1	0	768.495275044087	0.15	1	0	0	Hold	0.261549526536918	7.2	2.83065024114958
R	DBLU	RHS	ori	2017-04-21_13-07-14	DUR	V	28	1	0	768.495275044087	0.15	1	0	0	Run	NaN	4	0
R	DBLU	RHS	ori	2017-04-21_13-07-14	DUR	V	28	1	0	768.495275044087	0.15	1	0	0	Rwd	NaN	4	0
R	DBLU	RHS	ori	2017-04-21_13-07-14	DUR	V	29	0	0	768.495275044087	0.15	1	0	0	Hold	0.388402910871283	8.6	2.58487890136671
R	DBLU	RHS	ori	2017-04-21_13-07-14	DUR	V	29	0	0	768.495275044087	0.15	1	0	0	Run	0.631629034071077	9.7	43.255513059718
R	DBLU	RHS	ori	2017-04-21_13-07-14	DUR	V	29	0	0	768.495275044087	0.15	1	0	0	Rwd	NaN	4	0
R	DBLU	RHS	ori	2017-04-21_13-07-14	DUR	V	30	0	0	768.495275044087	0.15	1	1	0	Hold	0.387950303209014	6.7	2.47245999545705
R	DBLU	RHS	ori	2017-04-21_13-07-14	DUR	V	30	0	0	768.495275044087	0.15	1	1	0	Run	0.617201030745815	9.7	40.5775031267907
R	DBLU	RHS	ori	2017-04-21_13-07-14	DUR	V	30	0	0	768.495275044087	0.15	1	1	0	Rwd	NaN	4	0
R	DBLU	RHS	ori	2017-04-21_13-07-14	DUR	V	31	0	0	768.495275044087	0.15	1	1	0	Hold	0.481423502380161	8.5	1.22534607904597
R	DBLU	RHS	ori	2017-04-21_13-07-14	DUR	V	31	0	0	768.495275044087	0.15	1	1	0	Run	0.480916120120597	10	43.8213109368739
R	DBLU	RHS	ori	2017-04-21_13-07-14	DUR	V	31	0	0	768.495275044087	0.15	1	1	0	Rwd	NaN	4	0
R	DBLU	RHS	ori	2017-04-21_13-07-14	DUR	V	32	1	0	768.495275044087	0.15	1	1	0	Hold	0.319348786298059	8.7	3.72865092949826
R	DBLU	RHS	ori	2017-04-21_13-07-14	DUR	V	32	1	0	768.495275044087	0.15	1	1	0	Run	NaN	4	0
R	DBLU	RHS	ori	2017-04-21_13-07-14	DUR	V	32	1	0	768.495275044087	0.15	1	1	0	Rwd	NaN	4	0
R	DBLU	RHS	ori	2017-04-21_13-07-14	DUR	V	33	1	1	768.495275044087	0.15	1	1	0	Hold	0.356505379901972	6.7	3.29326936420759
R	DBLU	RHS	ori	2017-04-21_13-07-14	DUR	V	33	1	1	768.495275044087	0.15	1	1	0	Run	NaN	4	0
R	DBLU	RHS	ori	2017-04-21_13-07-14	DUR	V	33	1	1	768.495275044087	0.15	1	1	0	Rwd	NaN	4	0
R	DBLU	RHS	ori	2017-04-21_13-07-14	DUR	V	34	0	1	768.495275044087	0.15	1	1	0	Hold	0.414199710820202	7.9	3.73525871052133
R	DBLU	RHS	ori	2017-04-21_13-07-14	DUR	V	34	0	1	768.495275044087	0.15	1	1	0	Run	0.432128273710551	10	50.5842043409074
R	DBLU	RHS	ori	2017-04-21_13-07-14	DUR	V	34	0	1	768.495275044087	0.15	1	1	0	Rwd	0.406441309171875	6.1	1.70775074774649
R	DBLU	RHS	ori	2017-04-21_13-07-14	DUR	V	35	0	1	768.495275044087	0.15	1	1	0	Hold	0.458802497981991	8.3	2.40180565275117
R	DBLU	RHS	ori	2017-04-21_13-07-14	DUR	V	35	0	1	768.495275044087	0.15	1	1	0	Run	0.439144121845085	10.1	46.2481366746667
R	DBLU	RHS	ori	2017-04-21_13-07-14	DUR	V	35	0	1	768.495275044087	0.15	1	1	0	Rwd	0.148255372314347	6	2.44894471889
R	DBLU	RHS	ori	2017-04-21_13-07-14	DUR	V	36	1	0	768.495275044087	0.15	1	1	0	Hold	0.122028737825165	8	1.84455269776432
R	DBLU	RHS	ori	2017-04-21_13-07-14	DUR	V	36	1	0	768.495275044087	0.15	1	1	0	Run	NaN	4	0
R	DBLU	RHS	ori	2017-04-21_13-07-14	DUR	V	36	1	0	768.495275044087	0.15	1	1	0	Rwd	NaN	4	0
R	DBLU	RHS	ori	2017-04-21_13-07-14	DUR	V	37	0	1	768.495275044087	0.15	1	1	0	Hold	0.186808713909582	9.4	3.08265608729438
R	DBLU	RHS	ori	2017-04-21_13-07-14	DUR	V	37	0	1	768.495275044087	0.15	1	1	0	Run	0.529071803856525	9.8	49.1771780389059
R	DBLU	RHS	ori	2017-04-21_13-07-14	DUR	V	37	0	1	768.495275044087	0.15	1	1	0	Rwd	0.144148039807573	6.8	2.9747195887774
R	DBLU	RHS	ori	2017-04-21_13-07-14	DUR	V	38	1	1	768.495275044087	0.15	1	1	0	Hold	0.207102907888664	9.8	3.71390415465988
R	DBLU	RHS	ori	2017-04-21_13-07-14	DUR	V	38	1	1	768.495275044087	0.15	1	1	0	Run	NaN	4	0
R	DBLU	RHS	ori	2017-04-21_13-07-14	DUR	V	38	1	1	768.495275044087	0.15	1	1	0	Rwd	0.0706300862723689	5.4	3.27675907292848
R	DBLU	RHS	ori	2017-04-21_13-07-14	DUR	V	39	1	1	768.495275044087	0.15	1	1	0	Hold	0.365553162789255	8.5	3.32703438573889
R	DBLU	RHS	ori	2017-04-21_13-07-14	DUR	V	39	1	1	768.495275044087	0.15	1	1	0	Run	NaN	4	0
R	DBLU	RHS	ori	2017-04-21_13-07-14	DUR	V	39	1	1	768.495275044087	0.15	1	1	0	Rwd	0.231396704259317	6.5	2.59371170164088
R	DBLU	RHS	ori	2017-04-21_13-07-14	DUR	V	40	1	1	768.495275044087	0.15	1	1	0	Hold	0.497259588691316	4	1.58612212159382
R	DBLU	RHS	ori	2017-04-21_13-07-14	DUR	V	40	1	1	768.495275044087	0.15	1	1	0	Run	NaN	4	0
R	DBLU	RHS	ori	2017-04-21_13-07-14	DUR	V	40	1	1	768.495275044087	0.15	1	1	0	Rwd	0.115093435303328	8.3	2.46967708930768
R	DBLU	RHS	ori	2017-04-21_13-07-14	DUR	V	42	1	1	768.495275044087	0.15	1	1	0	Hold	0.236481084188718	4	2.47714704994379
R	DBLU	RHS	ori	2017-04-21_13-07-14	DUR	V	42	1	1	768.495275044087	0.15	1	1	0	Run	NaN	4	0
R	DBLU	RHS	ori	2017-04-21_13-07-14	DUR	V	42	1	1	768.495275044087	0.15	1	1	0	Rwd	0.170996241712272	5.9	2.17625557614799
R	DBLU	RHS	ori	2017-04-21_13-07-14	DUR	V	43	1	1	768.495275044087	2	0	1	0	Hold	0.259908668527282	7.1	2.47004601198253
R	DBLU	RHS	ori	2017-04-21_13-07-14	DUR	V	43	1	1	768.495275044087	2	0	1	0	Run	NaN	4	0
R	DBLU	RHS	ori	2017-04-21_13-07-14	DUR	V	43	1	1	768.495275044087	2	0	1	0	Rwd	0.337245910023052	7.4	2.56909825546787
R	DBLU	RHS	ori	2017-04-21_13-07-14	DUR	V	44	1	1	768.495275044087	2	0	1	0	Hold	0.111128603278732	5.4	2.6310779888314
R	DBLU	RHS	ori	2017-04-21_13-07-14	DUR	V	44	1	1	768.495275044087	2	0	1	0	Run	NaN	4	0
R	DBLU	RHS	ori	2017-04-21_13-07-14	DUR	V	44	1	1	768.495275044087	2	0	1	0	Rwd	0.152165225881409	4.4	1.57040881804274
R	DBLU	RHS	ori	2017-04-21_13-07-14	DUR	V	45	0	1	768.495275044087	2	0	1	0	Hold	0.427759563092367	9.9	2.50263408208843
R	DBLU	RHS	ori	2017-04-21_13-07-14	DUR	V	45	0	1	768.495275044087	2	0	1	0	Run	0.435263018812131	10	55.4443282105007
R	DBLU	RHS	ori	2017-04-21_13-07-14	DUR	V	45	0	1	768.495275044087	2	0	1	0	Rwd	0.182678193396926	8	2.46952516283542
R	DBLU	RHS	ori	2017-04-21_13-07-14	DUR	V	46	0	1	768.495275044087	2	0	1	0	Hold	0.253443330944525	8	1.21679090114597
R	DBLU	RHS	ori	2017-04-21_13-07-14	DUR	V	46	0	1	768.495275044087	2	0	1	0	Run	0.623281779448452	10.7	63.1155835596064
R	DBLU	RHS	ori	2017-04-21_13-07-14	DUR	V	46	0	1	768.495275044087	2	0	1	0	Rwd	0.301129189355983	7.6	2.04281109958194
R	DBLU	RHS	ori	2017-04-21_13-07-14	DUR	V	47	0	1	768.495275044087	2	0	1	0	Hold	0.196768826176891	4	2.34452379229532
R	DBLU	RHS	ori	2017-04-21_13-07-14	DUR	V	47	0	1	768.495275044087	2	0	1	0	Run	0.626220126339889	9.8	49.2640468977029
R	DBLU	RHS	ori	2017-04-21_13-07-14	DUR	V	47	0	1	768.495275044087	2	0	1	0	Rwd	0.288743880766737	5	2.85567978975926
R	DBLU	RHS	ori	2017-04-21_13-07-14	DUR	V	48	0	1	768.495275044087	2	0	1	0	Hold	0.130848258972407	8.8	1.85579978729602
R	DBLU	RHS	ori	2017-04-21_13-07-14	DUR	V	48	0	1	768.495275044087	2	0	1	0	Run	0.567234648003075	9.8	49.220673953274
R	DBLU	RHS	ori	2017-04-21_13-07-14	DUR	V	48	0	1	768.495275044087	2	0	1	0	Rwd	0.364608719456407	8.3	1.40014780695609
R	DBLU	RHS	ori	2017-04-21_13-07-14	DUR	V	49	1	1	768.495275044087	2	0	1	0	Hold	0.0960242861208151	5.6	1.61741471436946
R	DBLU	RHS	ori	2017-04-21_13-07-14	DUR	V	49	1	1	768.495275044087	2	0	1	0	Run	NaN	4	0
R	DBLU	RHS	ori	2017-04-21_13-07-14	DUR	V	49	1	1	768.495275044087	2	0	1	0	Rwd	0.0892640390188194	7.6	2.19495690167054
R	DBLU	RHS	ori	2017-04-21_13-07-14	DUR	V	50	1	1	768.495275044087	2	0	1	0	Hold	0.280582861019119	7.8	1.72334812872827
R	DBLU	RHS	ori	2017-04-21_13-07-14	DUR	V	50	1	1	768.495275044087	2	0	1	0	Run	NaN	4	0
R	DBLU	RHS	ori	2017-04-21_13-07-14	DUR	V	50	1	1	768.495275044087	2	0	1	0	Rwd	0.179829821333234	8.3	1.76158089790827
R	DBLU	RHS	ori	2017-04-21_13-07-14	DUR	V	51	0	1	768.495275044087	2	0	1	0	Hold	0.145773972912429	7.1	1.82859703471298
R	DBLU	RHS	ori	2017-04-21_13-07-14	DUR	V	51	0	1	768.495275044087	2	0	1	0	Run	0.658752675856718	9.8	56.9840492564498
R	DBLU	RHS	ori	2017-04-21_13-07-14	DUR	V	51	0	1	768.495275044087	2	0	1	0	Rwd	0.113367835472815	5.5	2.50501798468682
R	DBLU	RHS	ori	2017-04-21_13-07-14	DUR	V	52	0	1	768.495275044087	2	0	1	0	Hold	0.23346734240176	7.2	2.54320089867321
R	DBLU	RHS	ori	2017-04-21_13-07-14	DUR	V	52	0	1	768.495275044087	2	0	1	0	Run	0.485417123135303	10	52.2648559610779
R	DBLU	RHS	ori	2017-04-21_13-07-14	DUR	V	52	0	1	768.495275044087	2	0	1	0	Rwd	0.108983931135163	6.8	2.1244398490388
R	DBLU	RHS	ori	2017-04-21_13-07-14	DUR	V	53	1	1	768.495275044087	2	0	1	0	Hold	0.208722496790727	4	1.26701338873198
R	DBLU	RHS	ori	2017-04-21_13-07-14	DUR	V	53	1	1	768.495275044087	2	0	1	0	Run	NaN	4	0
R	DBLU	RHS	ori	2017-04-21_13-07-14	DUR	V	53	1	1	768.495275044087	2	0	1	0	Rwd	0.113628125759575	6.5	2.78066203775011
R	DBLU	RHS	ori	2017-04-21_13-07-14	DUR	V	54	0	1	768.495275044087	2	0	1	0	Hold	0.534860005265877	7.7	2.48819914550283
R	DBLU	RHS	ori	2017-04-21_13-07-14	DUR	V	54	0	1	768.495275044087	2	0	1	0	Run	0.454304683525606	9.9	50.9125660626962
R	DBLU	RHS	ori	2017-04-21_13-07-14	DUR	V	54	0	1	768.495275044087	2	0	1	0	Rwd	0.216455411055192	7.6	2.30015410370953
R	DBLU	RHS	ori	2017-04-21_13-07-14	DUR	V	55	0	1	768.495275044087	2	0	1	0	Hold	0.276502955523659	4.3	1.55174183935965
R	DBLU	RHS	ori	2017-04-21_13-07-14	DUR	V	55	0	1	768.495275044087	2	0	1	0	Run	0.728302858367991	10.2	52.719845723488
R	DBLU	RHS	ori	2017-04-21_13-07-14	DUR	V	55	0	1	768.495275044087	2	0	1	0	Rwd	0.300561730518616	4.2	1.95044211765479
R	DBLU	RHS	ori	2017-04-21_13-07-14	DUR	V	56	0	1	768.495275044087	2	0	1	0	Hold	0.190649609174763	4.5	3.95364770295466
R	DBLU	RHS	ori	2017-04-21_13-07-14	DUR	V	56	0	1	768.495275044087	2	0	1	0	Run	0.504836717556361	10	53.4123191537024
R	DBLU	RHS	ori	2017-04-21_13-07-14	DUR	V	56	0	1	768.495275044087	2	0	1	0	Rwd	0.0969818137808916	5.5	2.09061638509749
R	DBLU	RHS	ori	2017-04-21_13-07-14	DUR	V	57	1	1	768.495275044087	2	0	1	0	Hold	0.0735928609410319	5.1	0.491148139129078
R	DBLU	RHS	ori	2017-04-21_13-07-14	DUR	V	57	1	1	768.495275044087	2	0	1	0	Run	NaN	4	0
R	DBLU	RHS	ori	2017-04-21_13-07-14	DUR	V	57	1	1	768.495275044087	2	0	1	0	Rwd	0.20809496417746	7.6	3.2421539824063
R	DBLU	RHS	ori	2017-04-21_13-07-14	DUR	V	58	0	1	768.495275044087	0.15	1	1	0	Hold	0.301295188060704	7.9	3.39024185352443
R	DBLU	RHS	ori	2017-04-21_13-07-14	DUR	V	58	0	1	768.495275044087	0.15	1	1	0	Run	0.458327684701831	9.7	47.0986765547346
R	DBLU	RHS	ori	2017-04-21_13-07-14	DUR	V	58	0	1	768.495275044087	0.15	1	1	0	Rwd	0.167235810901773	6	1.84585274935764
R	DBLU	RHS	ori	2017-04-21_13-07-14	DUR	V	59	0	1	768.495275044087	0.15	1	1	0	Hold	0.273599494060152	5.7	3.08233422573744
R	DBLU	RHS	ori	2017-04-21_13-07-14	DUR	V	59	0	1	768.495275044087	0.15	1	1	0	Run	0.508699994780709	9.9	43.3623719105832
R	DBLU	RHS	ori	2017-04-21_13-07-14	DUR	V	59	0	1	768.495275044087	0.15	1	1	0	Rwd	0.126776217895173	4	1.38175842850769
R	DBLU	RHS	ori	2017-04-21_13-07-14	DUR	V	60	0	1	768.495275044087	0.15	1	1	0	Hold	0.238485744017728	7.6	1.80461147408611
R	DBLU	RHS	ori	2017-04-21_13-07-14	DUR	V	60	0	1	768.495275044087	0.15	1	1	0	Run	0.601442576287924	9.6	42.1821782255916
R	DBLU	RHS	ori	2017-04-21_13-07-14	DUR	V	60	0	1	768.495275044087	0.15	1	1	0	Rwd	0.138309009026193	7.5	3.38888078148009
R	DBLU	RHS	ori	2017-04-21_13-07-14	DUR	V	61	1	1	768.495275044087	0.15	1	1	0	Hold	0.108502600537225	8.1	1.84036600334435
R	DBLU	RHS	ori	2017-04-21_13-07-14	DUR	V	61	1	1	768.495275044087	0.15	1	1	0	Run	NaN	4	0
R	DBLU	RHS	ori	2017-04-21_13-07-14	DUR	V	61	1	1	768.495275044087	0.15	1	1	0	Rwd	0.218355460733572	8.7	1.79251749022397
R	DBLU	RHS	ori	2017-04-21_13-07-14	DUR	V	62	1	1	768.495275044087	0.15	1	1	0	Hold	0.290735532912483	4.3	2.97893698797138
R	DBLU	RHS	ori	2017-04-21_13-07-14	DUR	V	62	1	1	768.495275044087	0.15	1	1	0	Run	NaN	4	0
R	DBLU	RHS	ori	2017-04-21_13-07-14	DUR	V	62	1	1	768.495275044087	0.15	1	1	0	Rwd	0.334873944074925	7.6	2.54431067925799
R	DBLU	RHS	ori	2017-04-21_13-07-14	DUR	V	64	0	1	768.495275044087	0.15	1	1	0	Hold	0.260834146813022	8.2	1.97260980920791
R	DBLU	RHS	ori	2017-04-21_13-07-14	DUR	V	64	0	1	768.495275044087	0.15	1	1	0	Run	0.50361849090578	10.2	53.7553863227679
R	DBLU	RHS	ori	2017-04-21_13-07-14	DUR	V	64	0	1	768.495275044087	0.15	1	1	0	Rwd	0.35456352135343	4	1.64649899243324
R	DBLU	RHS	ori	2017-04-21_13-07-14	DUR	V	65	0	1	768.495275044087	0.15	1	1	0	Hold	0.254116425093514	8.5	1.64976228590729
R	DBLU	RHS	ori	2017-04-21_13-07-14	DUR	V	65	0	1	768.495275044087	0.15	1	1	0	Run	0.482463255150025	10.1	54.8574979008768
R	DBLU	RHS	ori	2017-04-21_13-07-14	DUR	V	65	0	1	768.495275044087	0.15	1	1	0	Rwd	0.347619692530969	4.2	2.47466941094238
R	DBLU	RHS	ori	2017-04-21_13-07-14	DUR	V	66	0	1	768.495275044087	0.15	1	1	0	Hold	0.407500820470779	8.3	2.18547206215832
R	DBLU	RHS	ori	2017-04-21_13-07-14	DUR	V	66	0	1	768.495275044087	0.15	1	1	0	Run	0.535970867832242	10	51.3985016332175
R	DBLU	RHS	ori	2017-04-21_13-07-14	DUR	V	66	0	1	768.495275044087	0.15	1	1	0	Rwd	0.308436308897807	4.7	1.48368533828813
R	DBLU	RHS	ori	2017-04-21_13-07-14	DUR	V	67	0	0	768.495275044087	0.15	1	0	0	Hold	0.220032129816492	8.1	2.34846047184722
R	DBLU	RHS	ori	2017-04-21_13-07-14	DUR	V	67	0	0	768.495275044087	0.15	1	0	0	Run	0.531182828234111	9.9	51.7240518405631
R	DBLU	RHS	ori	2017-04-21_13-07-14	DUR	V	67	0	0	768.495275044087	0.15	1	0	0	Rwd	NaN	4	0
R	DBLU	RHS	ori	2017-04-21_13-07-14	DUR	V	68	0	1	768.495275044087	0.15	1	1	0	Hold	0.44161755598117	8.5	2.98803386250598
R	DBLU	RHS	ori	2017-04-21_13-07-14	DUR	V	68	0	1	768.495275044087	0.15	1	1	0	Run	0.570325136320521	10	50.147492816076
R	DBLU	RHS	ori	2017-04-21_13-07-14	DUR	V	68	0	1	768.495275044087	0.15	1	1	0	Rwd	0.256117815098581	7.5	1.95255784025966
R	DBLU	RHS	ori	2017-04-21_13-07-14	DUR	V	69	0	1	768.495275044087	0.15	1	1	0	Hold	0.09608256080988	9.1	2.03306469504406
R	DBLU	RHS	ori	2017-04-21_13-07-14	DUR	V	69	0	1	768.495275044087	0.15	1	1	0	Run	0.749731687759567	9.9	54.5565523349659
R	DBLU	RHS	ori	2017-04-21_13-07-14	DUR	V	69	0	1	768.495275044087	0.15	1	1	0	Rwd	0.300075820248351	7	2.45657574704972
R	DBLU	RHS	ori	2017-04-21_13-07-14	DUR	V	70	0	1	768.495275044087	0.15	1	1	0	Hold	0.115850274023819	7.1	2.135665650636
R	DBLU	RHS	ori	2017-04-21_13-07-14	DUR	V	70	0	1	768.495275044087	0.15	1	1	0	Run	0.45222260224802	10.2	45.8001565937414
R	DBLU	RHS	ori	2017-04-21_13-07-14	DUR	V	70	0	1	768.495275044087	0.15	1	1	0	Rwd	0.380677476867237	7.5	2.39846017485657
R	DBLU	RHS	ori	2017-04-21_13-07-14	DUR	V	71	0	1	768.495275044087	0.15	1	0	0	Hold	0.431072613363392	4	1.10424820230777
R	DBLU	RHS	ori	2017-04-21_13-07-14	DUR	V	71	0	1	768.495275044087	0.15	1	0	0	Run	0.679561548621042	9.9	50.626617646422
R	DBLU	RHS	ori	2017-04-21_13-07-14	DUR	V	71	0	1	768.495275044087	0.15	1	0	0	Rwd	0.321859092196774	8.2	2.82027083012402
R	DBLU	RHS	ori	2017-04-21_13-07-14	DUR	V	73	1	1	768.495275044087	0.15	1	1	0	Hold	0.122890430834023	5	1.73833222923799
R	DBLU	RHS	ori	2017-04-21_13-07-14	DUR	V	73	1	1	768.495275044087	0.15	1	1	0	Run	NaN	4	0
R	DBLU	RHS	ori	2017-04-21_13-07-14	DUR	V	73	1	1	768.495275044087	0.15	1	1	0	Rwd	0.301786785351626	5.7	1.50017278709676
R	DBLU	RHS	ori	2017-04-21_13-07-14	DUR	V	74	0	1	768.495275044087	0.15	1	1	0	Hold	0.081532700484674	7.2	2.06096118844617
R	DBLU	RHS	ori	2017-04-21_13-07-14	DUR	V	74	0	1	768.495275044087	0.15	1	1	0	Run	0.419439132283961	10.1	49.2327308840393
R	DBLU	RHS	ori	2017-04-21_13-07-14	DUR	V	74	0	1	768.495275044087	0.15	1	1	0	Rwd	0.245000886102873	7.3	2.06282405217234
R	DBLU	RHS	ori	2017-04-21_13-07-14	DUR	V	75	0	1	768.495275044087	2	0	1	0	Hold	0.408810866706991	4	0.947119445432518
R	DBLU	RHS	ori	2017-04-21_13-07-14	DUR	V	75	0	1	768.495275044087	2	0	1	0	Run	0.623205052863634	9.9	57.2880480074878
R	DBLU	RHS	ori	2017-04-21_13-07-14	DUR	V	75	0	1	768.495275044087	2	0	1	0	Rwd	0.246095049336223	7	2.07562717363025
R	DBLU	RHS	ori	2017-04-21_13-07-14	DUR	V	76	0	1	768.495275044087	2	0	1	0	Hold	0.193390482437567	9.1	2.75723073111053
R	DBLU	RHS	ori	2017-04-21_13-07-14	DUR	V	76	0	1	768.495275044087	2	0	1	0	Run	0.567180508127131	10.4	58.9970776331267
R	DBLU	RHS	ori	2017-04-21_13-07-14	DUR	V	76	0	1	768.495275044087	2	0	1	0	Rwd	0.450681089345365	4.1	2.94144430931513
R	DBLU	RHS	ori	2017-04-21_13-07-14	DUR	V	77	0	0	768.495275044087	2	0	1	0	Hold	0.0955277086236247	6.8	2.62367780550936
R	DBLU	RHS	ori	2017-04-21_13-07-14	DUR	V	77	0	0	768.495275044087	2	0	1	0	Run	0.5764388446796	10.1	57.3083322475106
R	DBLU	RHS	ori	2017-04-21_13-07-14	DUR	V	77	0	0	768.495275044087	2	0	1	0	Rwd	NaN	4	0
R	DBLU	RHS	ori	2017-04-21_13-07-14	DUR	V	78	0	1	768.495275044087	2	0	1	0	Hold	0.246919285153098	7.3	2.09647599931133
R	DBLU	RHS	ori	2017-04-21_13-07-14	DUR	V	78	0	1	768.495275044087	2	0	1	0	Run	0.673860851217838	10.2	55.64882348209
R	DBLU	RHS	ori	2017-04-21_13-07-14	DUR	V	78	0	1	768.495275044087	2	0	1	0	Rwd	0.314387427496919	7.3	2.37967272172503
R	DBLU	RHS	ori	2017-04-21_13-07-14	DUR	V	79	0	1	768.495275044087	2	0	1	0	Hold	0.399833709781277	4	1.79740725831487
R	DBLU	RHS	ori	2017-04-21_13-07-14	DUR	V	79	0	1	768.495275044087	2	0	1	0	Run	0.614791222017062	10	57.0821957715366
R	DBLU	RHS	ori	2017-04-21_13-07-14	DUR	V	79	0	1	768.495275044087	2	0	1	0	Rwd	0.369623943003291	7.6	1.03980867868672
R	DBLU	RHS	ori	2017-04-21_13-07-14	DUR	V	80	0	1	768.495275044087	2	0	1	0	Hold	0.18665318312158	4	2.09376972326395
R	DBLU	RHS	ori	2017-04-21_13-07-14	DUR	V	80	0	1	768.495275044087	2	0	1	0	Run	0.606389143858536	10.4	54.5913646190779
R	DBLU	RHS	ori	2017-04-21_13-07-14	DUR	V	80	0	1	768.495275044087	2	0	1	0	Rwd	0.153385356683582	4.2	2.6417125925418
R	DBLU	RHS	ori	2017-04-21_13-07-14	DUR	V	81	0	1	768.495275044087	2	0	1	0	Hold	0.214132520954753	4.1	2.04178842331472
R	DBLU	RHS	ori	2017-04-21_13-07-14	DUR	V	81	0	1	768.495275044087	2	0	1	0	Run	0.590661018376093	10.2	60.1253852610729
R	DBLU	RHS	ori	2017-04-21_13-07-14	DUR	V	81	0	1	768.495275044087	2	0	1	0	Rwd	0.293228363325067	7.7	2.59658089128612
R	DBLU	RHS	ori	2017-04-21_13-07-14	DUR	V	82	0	1	768.495275044087	2	0	1	0	Hold	0.132720131743023	8.3	2.43310737190094
R	DBLU	RHS	ori	2017-04-21_13-07-14	DUR	V	82	0	1	768.495275044087	2	0	1	0	Run	0.487740533155172	10.2	51.816930123723
R	DBLU	RHS	ori	2017-04-21_13-07-14	DUR	V	82	0	1	768.495275044087	2	0	1	0	Rwd	0.307653675074738	7	1.9488028229698
R	DBLU	RHS	ori	2017-04-21_13-07-14	DUR	V	83	1	1	768.495275044087	2	0	1	0	Hold	0.326151952885207	7.5	1.74333642237046
R	DBLU	RHS	ori	2017-04-21_13-07-14	DUR	V	83	1	1	768.495275044087	2	0	1	0	Run	0.716752712187899	10.6	59.8926466212859
R	DBLU	RHS	ori	2017-04-21_13-07-14	DUR	V	83	1	1	768.495275044087	2	0	1	0	Rwd	NaN	4	0
R	DBLU	RHS	ori	2017-04-21_13-07-14	DUR	V	84	0	1	768.495275044087	2	0	1	0	Hold	0.26882233141066	7.6	2.16735675463748
R	DBLU	RHS	ori	2017-04-21_13-07-14	DUR	V	84	0	1	768.495275044087	2	0	1	0	Run	0.475122998799171	10.2	54.1076153892303
R	DBLU	RHS	ori	2017-04-21_13-07-14	DUR	V	84	0	1	768.495275044087	2	0	1	0	Rwd	0.188156526733429	8	2.12784032038574
R	DBLU	RHS	ori	2017-04-21_13-07-14	DUR	V	85	0	1	768.495275044087	2	0	1	0	Hold	0.33165289683015	5.3	0.956524553199706
R	DBLU	RHS	ori	2017-04-21_13-07-14	DUR	V	85	0	1	768.495275044087	2	0	1	0	Run	0.689991421167239	10.3	53.7662245570609
R	DBLU	RHS	ori	2017-04-21_13-07-14	DUR	V	85	0	1	768.495275044087	2	0	1	0	Rwd	0.177260911322022	8.2	3.00502203425022
R	DBLU	RHS	ori	2017-04-21_13-07-14	DUR	V	86	0	1	768.495275044087	2	0	1	0	Hold	0.316827843363675	7.3	2.20570337480662
R	DBLU	RHS	ori	2017-04-21_13-07-14	DUR	V	86	0	1	768.495275044087	2	0	1	0	Run	0.609660237359562	10.6	53.0070912015028
R	DBLU	RHS	ori	2017-04-21_13-07-14	DUR	V	86	0	1	768.495275044087	2	0	1	0	Rwd	0.349056454894662	4	3.55161694117282
R	DBLU	RHS	ori	2017-04-21_13-07-14	DUR	V	87	0	1	768.495275044087	2	0	1	0	Hold	0.171416013033351	9.1	2.27226347538956
R	DBLU	RHS	ori	2017-04-21_13-07-14	DUR	V	87	0	1	768.495275044087	2	0	1	0	Run	0.675311795852393	10.3	64.1526979257421
R	DBLU	RHS	ori	2017-04-21_13-07-14	DUR	V	87	0	1	768.495275044087	2	0	1	0	Rwd	0.213971178268529	5.1	1.43663918700349
R	DBLU	RHS	ori	2017-04-21_13-07-14	DUR	V	88	0	1	768.495275044087	2	0	1	0	Hold	0.121472887066076	7.8	3.16137877378341
R	DBLU	RHS	ori	2017-04-21_13-07-14	DUR	V	88	0	1	768.495275044087	2	0	1	0	Run	0.55761907486349	10.6	59.2166051053157
R	DBLU	RHS	ori	2017-04-21_13-07-14	DUR	V	88	0	1	768.495275044087	2	0	1	0	Rwd	0.177798420625954	7.5	2.03596471810042
R	DBLU	RHS	ori	2017-04-22_11-13-31	SNR	A	8	0	0	24.7287241054424	2	0	1	0	Hold	0.429339785020918	4	3.64225502311377
R	DBLU	RHS	ori	2017-04-22_11-13-31	SNR	A	8	0	0	24.7287241054424	2	0	1	0	Run	0.562327871833265	10	63.2779648802919
R	DBLU	RHS	ori	2017-04-22_11-13-31	SNR	A	8	0	0	24.7287241054424	2	0	1	0	Rwd	NaN	4	0
R	DBLU	RHS	ori	2017-04-22_11-13-31	SNR	A	9	0	1	24.7287241054424	2	0	1	0	Hold	0.16867138333269	6.7	1.82054169943928
R	DBLU	RHS	ori	2017-04-22_11-13-31	SNR	A	9	0	1	24.7287241054424	2	0	1	0	Run	0.549738415485347	10.5	68.1705163853594
R	DBLU	RHS	ori	2017-04-22_11-13-31	SNR	A	9	0	1	24.7287241054424	2	0	1	0	Rwd	0.340473258816018	4	2.03100456176149
R	DBLU	RHS	ori	2017-04-22_11-13-31	SNR	A	10	0	1	24.7287241054424	2	0	1	0	Hold	0.33467281053562	7.1	1.92487237284167
R	DBLU	RHS	ori	2017-04-22_11-13-31	SNR	A	10	0	1	24.7287241054424	2	0	1	0	Run	0.615509084928595	10.2	56.0977462876925
R	DBLU	RHS	ori	2017-04-22_11-13-31	SNR	A	10	0	1	24.7287241054424	2	0	1	0	Rwd	0.276573656848187	4	2.31006022018631
R	DBLU	RHS	ori	2017-04-22_11-13-31	SNR	A	12	0	0	24.7287241054424	2	0	1	0	Hold	0.185155075268435	7.1	2.09436644148511
R	DBLU	RHS	ori	2017-04-22_11-13-31	SNR	A	12	0	0	24.7287241054424	2	0	1	0	Run	0.486552098208952	10	62.6475349927146
R	DBLU	RHS	ori	2017-04-22_11-13-31	SNR	A	12	0	0	24.7287241054424	2	0	1	0	Rwd	NaN	4	0
R	DBLU	RHS	ori	2017-04-22_11-13-31	SNR	A	14	0	0	24.7287241054424	2	0	1	0	Hold	0.289558443123848	7	3.47855750122254
R	DBLU	RHS	ori	2017-04-22_11-13-31	SNR	A	14	0	0	24.7287241054424	2	0	1	0	Run	0.607592472035255	10.2	57.1761311085791
R	DBLU	RHS	ori	2017-04-22_11-13-31	SNR	A	14	0	0	24.7287241054424	2	0	1	0	Rwd	NaN	4	0
R	DBLU	RHS	ori	2017-04-22_11-13-31	SNR	A	15	0	1	24.7287241054424	2	0	1	0	Hold	0.293809168365996	8	2.15812132109562
R	DBLU	RHS	ori	2017-04-22_11-13-31	SNR	A	15	0	1	24.7287241054424	2	0	1	0	Run	0.648080159953318	10.6	68.5596348530325
R	DBLU	RHS	ori	2017-04-22_11-13-31	SNR	A	15	0	1	24.7287241054424	2	0	1	0	Rwd	0.0634639119834261	5.7	3.01739121307595
R	DBLU	RHS	ori	2017-04-22_11-13-31	SNR	A	16	0	0	24.7287241054424	2	0	1	0	Hold	0.167650942812374	7.5	2.34023912906627
R	DBLU	RHS	ori	2017-04-22_11-13-31	SNR	A	16	0	0	24.7287241054424	2	0	1	0	Run	0.593765785358458	10.1	66.3926787994255
R	DBLU	RHS	ori	2017-04-22_11-13-31	SNR	A	16	0	0	24.7287241054424	2	0	1	0	Rwd	NaN	4	0
R	DBLU	RHS	ori	2017-04-22_11-13-31	SNR	A	17	0	0	24.7287241054424	2	0	1	0	Hold	0.263294395131671	7	2.01064730462128
R	DBLU	RHS	ori	2017-04-22_11-13-31	SNR	A	17	0	0	24.7287241054424	2	0	1	0	Run	0.61699234805724	9.8	59.6462954347966
R	DBLU	RHS	ori	2017-04-22_11-13-31	SNR	A	17	0	0	24.7287241054424	2	0	1	0	Rwd	NaN	4	0
R	DBLU	RHS	ori	2017-04-22_11-13-31	SNR	A	18	0	1	24.7287241054424	2	0	1	0	Hold	0.437966620229143	7.8	2.36529820424825
R	DBLU	RHS	ori	2017-04-22_11-13-31	SNR	A	18	0	1	24.7287241054424	2	0	1	0	Run	0.582281466348098	10.5	63.9450811766234
R	DBLU	RHS	ori	2017-04-22_11-13-31	SNR	A	18	0	1	24.7287241054424	2	0	1	0	Rwd	0.279672360583803	7.7	1.87907233102519
R	DBLU	RHS	ori	2017-04-22_11-13-31	SNR	A	19	0	0	24.7287241054424	2	0	1	0	Hold	0.231344709109794	4.5	3.99555769099353
R	DBLU	RHS	ori	2017-04-22_11-13-31	SNR	A	19	0	0	24.7287241054424	2	0	1	0	Run	0.675148021214569	10.1	59.5660978171863
R	DBLU	RHS	ori	2017-04-22_11-13-31	SNR	A	19	0	0	24.7287241054424	2	0	1	0	Rwd	NaN	4	0
R	DBLU	RHS	ori	2017-04-22_11-13-31	SNR	A	20	0	0	24.7287241054424	2	0	1	0	Hold	0.23554372598181	7.3	1.77342455597838
R	DBLU	RHS	ori	2017-04-22_11-13-31	SNR	A	20	0	0	24.7287241054424	2	0	1	0	Run	0.612053855821028	9.8	51.8476880241437
R	DBLU	RHS	ori	2017-04-22_11-13-31	SNR	A	20	0	0	24.7287241054424	2	0	1	0	Rwd	NaN	4	0
R	DBLU	RHS	ori	2017-04-22_11-13-31	SNR	A	21	0	1	24.7287241054424	2	0	1	0	Hold	0.254030938706221	7	2.84117679579052
R	DBLU	RHS	ori	2017-04-22_11-13-31	SNR	A	21	0	1	24.7287241054424	2	0	1	0	Run	0.568274998390554	10.1	59.6753867700114
R	DBLU	RHS	ori	2017-04-22_11-13-31	SNR	A	21	0	1	24.7287241054424	2	0	1	0	Rwd	0.302271369643495	7.7	2.49947135772087
R	DBLU	RHS	ori	2017-04-22_11-13-31	SNR	A	22	0	1	24.7287241054424	2	0	1	0	Hold	0.149361464429962	7.3	3.00966572248253
R	DBLU	RHS	ori	2017-04-22_11-13-31	SNR	A	22	0	1	24.7287241054424	2	0	1	0	Run	0.497349966540867	10.2	54.2444049505894
R	DBLU	RHS	ori	2017-04-22_11-13-31	SNR	A	22	0	1	24.7287241054424	2	0	1	0	Rwd	0.339372670869504	5.6	2.49810652899195
R	DBLU	RHS	ori	2017-04-22_11-13-31	SNR	A	23	0	0	24.7287241054424	2	0	1	0	Hold	0.445246005177295	7.6	1.84123602689804
R	DBLU	RHS	ori	2017-04-22_11-13-31	SNR	A	23	0	0	24.7287241054424	2	0	1	0	Run	0.557319599026739	10	59.4437816222744
R	DBLU	RHS	ori	2017-04-22_11-13-31	SNR	A	23	0	0	24.7287241054424	2	0	1	0	Rwd	NaN	4	0
R	DBLU	RHS	ori	2017-04-22_11-13-31	SNR	A	24	0	0	24.7287241054424	2	0	1	0	Hold	0.367223125986161	8.2	3.04392577989717
R	DBLU	RHS	ori	2017-04-22_11-13-31	SNR	A	24	0	0	24.7287241054424	2	0	1	0	Run	0.651463732176821	9.5	49.9241690074577
R	DBLU	RHS	ori	2017-04-22_11-13-31	SNR	A	24	0	0	24.7287241054424	2	0	1	0	Rwd	NaN	4	0
R	DBLU	RHS	ori	2017-04-22_11-13-31	SNR	A	25	0	0	24.7287241054424	2	0	1	0	Hold	0.493893380470878	8.6	4.62485653914273
R	DBLU	RHS	ori	2017-04-22_11-13-31	SNR	A	25	0	0	24.7287241054424	2	0	1	0	Run	0.663371027122467	9.5	44.0051232173913
R	DBLU	RHS	ori	2017-04-22_11-13-31	SNR	A	25	0	0	24.7287241054424	2	0	1	0	Rwd	NaN	4	0
R	DBLU	RHS	ori	2017-04-22_11-13-31	SNR	A	26	0	1	14.3206720261752	2	1	1	0	Hold	0.225638633534014	6.3	3.5991587521854
R	DBLU	RHS	ori	2017-04-22_11-13-31	SNR	A	26	0	1	14.3206720261752	2	1	1	0	Run	0.675768848502687	10.7	69.3131372157984
R	DBLU	RHS	ori	2017-04-22_11-13-31	SNR	A	26	0	1	14.3206720261752	2	1	1	0	Rwd	0.168193862704815	6.1	1.75547348212991
R	DBLU	RHS	ori	2017-04-22_11-13-31	SNR	A	27	0	0	14.3206720261752	2	1	1	0	Hold	0.123409306630345	7.5	3.47510901247855
R	DBLU	RHS	ori	2017-04-22_11-13-31	SNR	A	27	0	0	14.3206720261752	2	1	1	0	Run	0.574411589909736	10.5	57.3743658727923
R	DBLU	RHS	ori	2017-04-22_11-13-31	SNR	A	27	0	0	14.3206720261752	2	1	1	0	Rwd	NaN	4	0
R	DBLU	RHS	ori	2017-04-22_11-13-31	SNR	A	28	0	1	14.3206720261752	2	1	1	0	Hold	0.273467760595372	7.3	1.75442697265531
R	DBLU	RHS	ori	2017-04-22_11-13-31	SNR	A	28	0	1	14.3206720261752	2	1	1	0	Run	0.588533075082532	9.8	54.6711633791559
R	DBLU	RHS	ori	2017-04-22_11-13-31	SNR	A	28	0	1	14.3206720261752	2	1	1	0	Rwd	0.429894221950844	6.2	1.58187211742411
R	DBLU	RHS	ori	2017-04-22_11-13-31	SNR	A	29	0	1	14.3206720261752	2	1	1	0	Hold	0.380763937369233	7.4	2.08727463521196
R	DBLU	RHS	ori	2017-04-22_11-13-31	SNR	A	29	0	1	14.3206720261752	2	1	1	0	Run	0.542981540257014	10.6	57.5389892578435
R	DBLU	RHS	ori	2017-04-22_11-13-31	SNR	A	29	0	1	14.3206720261752	2	1	1	0	Rwd	0.284179332042279	4.2	1.52791262558317
R	DBLU	RHS	ori	2017-04-22_11-13-31	SNR	A	30	0	1	14.3206720261752	2	1	1	0	Hold	0.540716540358676	6.2	1.73902934289148
R	DBLU	RHS	ori	2017-04-22_11-13-31	SNR	A	30	0	1	14.3206720261752	2	1	1	0	Run	0.575372582482298	9.9	50.5905527784548
R	DBLU	RHS	ori	2017-04-22_11-13-31	SNR	A	30	0	1	14.3206720261752	2	1	1	0	Rwd	0.405190042398833	6.2	2.15754324005497
R	DBLU	RHS	ori	2017-04-22_11-13-31	SNR	A	32	0	0	14.3206720261752	2	1	1	0	Hold	0.307026455212439	7.8	2.55690012920296
R	DBLU	RHS	ori	2017-04-22_11-13-31	SNR	A	32	0	0	14.3206720261752	2	1	1	0	Run	0.72685030891684	9.8	53.4007263422779
R	DBLU	RHS	ori	2017-04-22_11-13-31	SNR	A	32	0	0	14.3206720261752	2	1	1	0	Rwd	NaN	4	0
R	DBLU	RHS	ori	2017-04-22_11-13-31	SNR	A	33	0	0	14.3206720261752	2	1	0	0	Hold	0.184460233949628	7.1	2.29793575387289
R	DBLU	RHS	ori	2017-04-22_11-13-31	SNR	A	33	0	0	14.3206720261752	2	1	0	0	Run	0.641485832015669	10	47.7041872165411
R	DBLU	RHS	ori	2017-04-22_11-13-31	SNR	A	33	0	0	14.3206720261752	2	1	0	0	Rwd	NaN	4	0
R	DBLU	RHS	ori	2017-04-22_11-13-31	SNR	A	34	0	1	14.3206720261752	2	1	1	0	Hold	0.36178695149529	7.3	1.84736642486273
R	DBLU	RHS	ori	2017-04-22_11-13-31	SNR	A	34	0	1	14.3206720261752	2	1	1	0	Run	0.572699460102223	10.3	56.4043889704433
R	DBLU	RHS	ori	2017-04-22_11-13-31	SNR	A	34	0	1	14.3206720261752	2	1	1	0	Rwd	0.0912534138610274	7	2.82774597322166
R	DBLU	RHS	ori	2017-04-22_11-13-31	SNR	A	35	0	0	14.3206720261752	2	1	1	0	Hold	0.264288535071037	8	2.00124940392261
R	DBLU	RHS	ori	2017-04-22_11-13-31	SNR	A	35	0	0	14.3206720261752	2	1	1	0	Run	0.429143698451819	10.2	55.5926317093043
R	DBLU	RHS	ori	2017-04-22_11-13-31	SNR	A	35	0	0	14.3206720261752	2	1	1	0	Rwd	NaN	4	0
R	DBLU	RHS	ori	2017-04-22_11-13-31	SNR	A	36	0	0	14.3206720261752	2	1	1	0	Hold	0.407652682969062	7.2	1.94371652859322
R	DBLU	RHS	ori	2017-04-22_11-13-31	SNR	A	36	0	0	14.3206720261752	2	1	1	0	Run	0.594209629902572	10.1	63.04004576289
R	DBLU	RHS	ori	2017-04-22_11-13-31	SNR	A	36	0	0	14.3206720261752	2	1	1	0	Rwd	NaN	4	0
R	DBLU	RHS	ori	2017-04-22_11-13-31	SNR	A	37	0	1	14.3206720261752	2	1	1	0	Hold	0.167485563526796	7.7	2.32418327398151
R	DBLU	RHS	ori	2017-04-22_11-13-31	SNR	A	37	0	1	14.3206720261752	2	1	1	0	Run	0.502016855161272	10.4	56.5648520070002
R	DBLU	RHS	ori	2017-04-22_11-13-31	SNR	A	37	0	1	14.3206720261752	2	1	1	0	Rwd	0.340591394677683	7.7	2.45495018296252
R	DBLU	RHS	ori	2017-04-22_11-13-31	SNR	A	38	0	0	14.3206720261752	2	1	0	0	Hold	0.483044803724803	7.7	3.08462891346407
R	DBLU	RHS	ori	2017-04-22_11-13-31	SNR	A	38	0	0	14.3206720261752	2	1	0	0	Run	0.604407528736942	10.1	55.5541234420544
R	DBLU	RHS	ori	2017-04-22_11-13-31	SNR	A	38	0	0	14.3206720261752	2	1	0	0	Rwd	NaN	4	0
R	DBLU	RHS	ori	2017-04-22_11-13-31	SNR	A	39	0	1	14.3206720261752	2	1	1	0	Hold	0.324471425611457	7	3.93132496823785
R	DBLU	RHS	ori	2017-04-22_11-13-31	SNR	A	39	0	1	14.3206720261752	2	1	1	0	Run	0.695358419520074	10.4	63.2972853729462
R	DBLU	RHS	ori	2017-04-22_11-13-31	SNR	A	39	0	1	14.3206720261752	2	1	1	0	Rwd	0.117497046644333	10	2.65643232307703
R	DBLU	RHS	ori	2017-04-22_11-13-31	SNR	A	40	0	1	14.3206720261752	2	1	1	0	Hold	0.140901413192285	6.5	1.41576970233547
R	DBLU	RHS	ori	2017-04-22_11-13-31	SNR	A	40	0	1	14.3206720261752	2	1	1	0	Run	0.421267902676689	9.9	52.503704863855
R	DBLU	RHS	ori	2017-04-22_11-13-31	SNR	A	40	0	1	14.3206720261752	2	1	1	0	Rwd	0.210693894098023	5.9	2.08730164640423
R	DBLU	RHS	ori	2017-04-22_11-13-31	SNR	A	41	0	1	14.3206720261752	2	1	1	0	Hold	0.163003588023041	9.5	0.938060602193435
R	DBLU	RHS	ori	2017-04-22_11-13-31	SNR	A	41	0	1	14.3206720261752	2	1	1	0	Run	0.64389887421207	10.2	58.062376385242
R	DBLU	RHS	ori	2017-04-22_11-13-31	SNR	A	41	0	1	14.3206720261752	2	1	1	0	Rwd	0.277361348796653	6.2	1.07293673960568
R	DBLU	RHS	ori	2017-04-22_11-13-31	SNR	A	42	0	1	24.7287241054424	2	0	1	0	Hold	0.288322880564681	7.5	4.61151930311385
R	DBLU	RHS	ori	2017-04-22_11-13-31	SNR	A	42	0	1	24.7287241054424	2	0	1	0	Run	0.487637477929111	9.8	58.1079428849353
R	DBLU	RHS	ori	2017-04-22_11-13-31	SNR	A	42	0	1	24.7287241054424	2	0	1	0	Rwd	0.408801719602472	7.1	2.04370686195593
R	DBLU	RHS	ori	2017-04-22_11-13-31	SNR	A	43	0	0	24.7287241054424	2	0	1	0	Hold	0.250956339412171	8	2.7443419982482
R	DBLU	RHS	ori	2017-04-22_11-13-31	SNR	A	43	0	0	24.7287241054424	2	0	1	0	Run	0.638238019925574	9.8	53.9753404580905
R	DBLU	RHS	ori	2017-04-22_11-13-31	SNR	A	43	0	0	24.7287241054424	2	0	1	0	Rwd	NaN	4	0
R	DBLU	RHS	ori	2017-04-22_11-13-31	SNR	A	44	0	1	24.7287241054424	2	0	1	0	Hold	0.489346538271681	9	4.09621915982842
R	DBLU	RHS	ori	2017-04-22_11-13-31	SNR	A	44	0	1	24.7287241054424	2	0	1	0	Run	0.652846677256529	9.9	56.1494219144843
R	DBLU	RHS	ori	2017-04-22_11-13-31	SNR	A	44	0	1	24.7287241054424	2	0	1	0	Rwd	0.184936528039402	8.5	2.05937056767859
R	DBLU	RHS	ori	2017-04-22_11-13-31	SNR	A	45	0	1	24.7287241054424	2	0	1	0	Hold	0.256681565032236	6.6	2.41636521473797
R	DBLU	RHS	ori	2017-04-22_11-13-31	SNR	A	45	0	1	24.7287241054424	2	0	1	0	Run	0.551296021360693	10	52.8785208217729
R	DBLU	RHS	ori	2017-04-22_11-13-31	SNR	A	45	0	1	24.7287241054424	2	0	1	0	Rwd	0.364824265022412	7.6	2.73587759903678
R	DBLU	RHS	ori	2017-04-22_11-13-31	SNR	A	46	0	1	24.7287241054424	2	0	1	0	Hold	0.219737757089271	6.8	1.59225982236363
R	DBLU	RHS	ori	2017-04-22_11-13-31	SNR	A	46	0	1	24.7287241054424	2	0	1	0	Run	0.521052866748861	9.9	53.9174893887645
R	DBLU	RHS	ori	2017-04-22_11-13-31	SNR	A	46	0	1	24.7287241054424	2	0	1	0	Rwd	0.180103154854235	8.4	1.31745548169264
R	DBLU	RHS	ori	2017-04-22_11-13-31	SNR	A	47	0	1	24.7287241054424	2	0	1	0	Hold	0.131206676946289	9.8	1.22922405007186
R	DBLU	RHS	ori	2017-04-22_11-13-31	SNR	A	47	0	1	24.7287241054424	2	0	1	0	Run	0.546780526196179	9.8	51.6268828150601
R	DBLU	RHS	ori	2017-04-22_11-13-31	SNR	A	47	0	1	24.7287241054424	2	0	1	0	Rwd	0.184967314185167	7.2	1.88493134536922
R	DBLU	RHS	ori	2017-04-22_11-13-31	SNR	A	48	0	1	24.7287241054424	2	0	1	0	Hold	0.165561753632359	7.3	2.18112814282072
R	DBLU	RHS	ori	2017-04-22_11-13-31	SNR	A	48	0	1	24.7287241054424	2	0	1	0	Run	0.609751152043514	10.1	60.2545097881076
R	DBLU	RHS	ori	2017-04-22_11-13-31	SNR	A	48	0	1	24.7287241054424	2	0	1	0	Rwd	0.384770339368852	8.5	2.18019617836827
R	DBLU	RHS	ori	2017-04-22_11-13-31	SNR	A	49	0	1	24.7287241054424	2	0	1	0	Hold	0.24815668642443	6.6	3.16238455513513
R	DBLU	RHS	ori	2017-04-22_11-13-31	SNR	A	49	0	1	24.7287241054424	2	0	1	0	Run	0.675060778142645	9.8	49.3228303751687
R	DBLU	RHS	ori	2017-04-22_11-13-31	SNR	A	49	0	1	24.7287241054424	2	0	1	0	Rwd	0.17940127921086	6.6	3.12958702006431
R	DBLU	RHS	ori	2017-04-22_11-13-31	SNR	A	51	0	0	24.7287241054424	2	0	1	0	Hold	0.450392418822864	8.6	2.70141783664827
R	DBLU	RHS	ori	2017-04-22_11-13-31	SNR	A	51	0	0	24.7287241054424	2	0	1	0	Run	0.535626606450108	10.6	62.7257018174642
R	DBLU	RHS	ori	2017-04-22_11-13-31	SNR	A	51	0	0	24.7287241054424	2	0	1	0	Rwd	NaN	4	0
R	DBLU	RHS	ori	2017-04-22_11-13-31	SNR	A	52	0	1	24.7287241054424	2	0	1	0	Hold	0.0805015321098543	6.8	0.9997322929215
R	DBLU	RHS	ori	2017-04-22_11-13-31	SNR	A	52	0	1	24.7287241054424	2	0	1	0	Run	0.557536025571247	9.9	46.7939738704622
R	DBLU	RHS	ori	2017-04-22_11-13-31	SNR	A	52	0	1	24.7287241054424	2	0	1	0	Rwd	0.273649918250502	7.3	2.32707884495367
R	DBLU	RHS	ori	2017-04-22_11-13-31	SNR	A	53	0	1	24.7287241054424	2	0	1	0	Hold	0.119638012539593	7.1	2.60138792714437
R	DBLU	RHS	ori	2017-04-22_11-13-31	SNR	A	53	0	1	24.7287241054424	2	0	1	0	Run	0.666189834746695	10	55.7959226264619
R	DBLU	RHS	ori	2017-04-22_11-13-31	SNR	A	53	0	1	24.7287241054424	2	0	1	0	Rwd	0.10106233198019	5.1	2.105022161656
R	DBLU	RHS	ori	2017-04-22_11-13-31	SNR	A	54	0	1	24.7287241054424	2	0	1	0	Hold	0.325863508164907	7	2.65010793845562
R	DBLU	RHS	ori	2017-04-22_11-13-31	SNR	A	54	0	1	24.7287241054424	2	0	1	0	Run	0.610250326132498	10	63.9810964011653
R	DBLU	RHS	ori	2017-04-22_11-13-31	SNR	A	54	0	1	24.7287241054424	2	0	1	0	Rwd	0.12701251214233	6.1	1.99737197933424
R	DBLU	RHS	ori	2017-04-22_11-13-31	SNR	A	55	0	1	24.7287241054424	2	0	1	0	Hold	0.114131885105305	8.6	2.18735865389517
R	DBLU	RHS	ori	2017-04-22_11-13-31	SNR	A	55	0	1	24.7287241054424	2	0	1	0	Run	0.492399671050919	10.3	54.5381561887969
R	DBLU	RHS	ori	2017-04-22_11-13-31	SNR	A	55	0	1	24.7287241054424	2	0	1	0	Rwd	0.0962686837579782	6.6	1.27691363633004
R	DBLU	RHS	ori	2017-04-22_11-13-31	SNR	A	56	0	0	24.7287241054424	2	0	1	0	Hold	0.183666335423086	6.4	2.0337445457619
R	DBLU	RHS	ori	2017-04-22_11-13-31	SNR	A	56	0	0	24.7287241054424	2	0	1	0	Run	0.649481219084634	10.1	58.6042420084492
R	DBLU	RHS	ori	2017-04-22_11-13-31	SNR	A	56	0	0	24.7287241054424	2	0	1	0	Rwd	NaN	4	0
R	DBLU	RHS	ori	2017-04-22_11-13-31	SNR	A	57	0	0	24.7287241054424	2	0	1	0	Hold	0.137724618339697	6.3	3.61992213551529
R	DBLU	RHS	ori	2017-04-22_11-13-31	SNR	A	57	0	0	24.7287241054424	2	0	1	0	Run	0.60850380129152	9.7	52.6294253961039
R	DBLU	RHS	ori	2017-04-22_11-13-31	SNR	A	57	0	0	24.7287241054424	2	0	1	0	Rwd	NaN	4	0
R	DBLU	RHS	ori	2017-04-22_11-13-31	SNR	A	58	0	1	14.3206720261752	2	1	1	0	Hold	0.0627134770834811	6.5	1.66584612849678
R	DBLU	RHS	ori	2017-04-22_11-13-31	SNR	A	58	0	1	14.3206720261752	2	1	1	0	Run	0.713898993636288	10.3	54.2840963796201
R	DBLU	RHS	ori	2017-04-22_11-13-31	SNR	A	58	0	1	14.3206720261752	2	1	1	0	Rwd	0.420791968242134	8.1	3.59449410533869
R	DBLU	RHS	ori	2017-04-22_11-13-31	SNR	A	59	0	0	14.3206720261752	2	1	1	0	Hold	0.115476710665199	7	3.29094366095549
R	DBLU	RHS	ori	2017-04-22_11-13-31	SNR	A	59	0	0	14.3206720261752	2	1	1	0	Run	0.585561883630383	10.4	57.3548065808522
R	DBLU	RHS	ori	2017-04-22_11-13-31	SNR	A	59	0	0	14.3206720261752	2	1	1	0	Rwd	NaN	4	0
R	DBLU	RHS	ori	2017-04-22_11-13-31	SNR	A	60	0	1	14.3206720261752	2	1	1	0	Hold	0.380976071353231	7	3.25058865479288
R	DBLU	RHS	ori	2017-04-22_11-13-31	SNR	A	60	0	1	14.3206720261752	2	1	1	0	Run	0.542815956870068	10.1	60.7606137563634
R	DBLU	RHS	ori	2017-04-22_11-13-31	SNR	A	60	0	1	14.3206720261752	2	1	1	0	Rwd	0.303827815513562	7.1	1.56925699837491
R	DBLU	RHS	ori	2017-04-22_11-13-31	SNR	A	61	0	0	14.3206720261752	2	1	1	0	Hold	0.310160017242915	8.2	2.95108869937135
R	DBLU	RHS	ori	2017-04-22_11-13-31	SNR	A	61	0	0	14.3206720261752	2	1	1	0	Run	0.745616670263066	10.1	58.4700216783862
R	DBLU	RHS	ori	2017-04-22_11-13-31	SNR	A	61	0	0	14.3206720261752	2	1	1	0	Rwd	NaN	4	0
R	DBLU	RHS	ori	2017-04-22_11-13-31	SNR	A	62	0	0	14.3206720261752	2	1	1	0	Hold	0.221175666244869	5	4.22657451218184
R	DBLU	RHS	ori	2017-04-22_11-13-31	SNR	A	62	0	0	14.3206720261752	2	1	1	0	Run	0.686513476524066	9.9	56.844355177798
R	DBLU	RHS	ori	2017-04-22_11-13-31	SNR	A	62	0	0	14.3206720261752	2	1	1	0	Rwd	NaN	4	0
R	DBLU	RHS	ori	2017-04-22_11-13-31	SNR	A	63	0	1	14.3206720261752	2	1	1	0	Hold	0.374893261154646	8.1	3.03788060244577
R	DBLU	RHS	ori	2017-04-22_11-13-31	SNR	A	63	0	1	14.3206720261752	2	1	1	0	Run	0.679323969379071	10.5	54.4187928332078
R	DBLU	RHS	ori	2017-04-22_11-13-31	SNR	A	63	0	1	14.3206720261752	2	1	1	0	Rwd	0.172979310260009	6.8	2.25080565566182
R	DBLU	RHS	ori	2017-04-22_11-13-31	SNR	A	64	0	1	14.3206720261752	2	1	1	0	Hold	0.294580242078386	7.1	2.00724053065681
R	DBLU	RHS	ori	2017-04-22_11-13-31	SNR	A	64	0	1	14.3206720261752	2	1	1	0	Run	0.55440704694262	10.3	53.3520025398757
R	DBLU	RHS	ori	2017-04-22_11-13-31	SNR	A	64	0	1	14.3206720261752	2	1	1	0	Rwd	0.361173358815973	8.5	1.84808664646122
R	DBLU	RHS	ori	2017-04-22_11-13-31	SNR	A	65	0	1	14.3206720261752	2	1	1	0	Hold	0.252480537108471	9.1	1.64708691469643
R	DBLU	RHS	ori	2017-04-22_11-13-31	SNR	A	65	0	1	14.3206720261752	2	1	1	0	Run	0.636969576395119	9.9	50.5632590290292
R	DBLU	RHS	ori	2017-04-22_11-13-31	SNR	A	65	0	1	14.3206720261752	2	1	1	0	Rwd	0.190970324171778	8.1	2.22891412154767
R	DBLU	RHS	ori	2017-04-22_11-13-31	SNR	A	66	0	0	14.3206720261752	2	1	1	0	Hold	0.20637448223494	8.1	3.98239931884741
R	DBLU	RHS	ori	2017-04-22_11-13-31	SNR	A	66	0	0	14.3206720261752	2	1	1	0	Run	0.696700489542189	10.4	60.6768476726048
R	DBLU	RHS	ori	2017-04-22_11-13-31	SNR	A	66	0	0	14.3206720261752	2	1	1	0	Rwd	NaN	4	0
R	DBLU	RHS	ori	2017-04-22_11-13-31	SNR	A	67	0	1	14.3206720261752	2	1	1	0	Hold	0.377711920420474	7.5	2.79308090683439
R	DBLU	RHS	ori	2017-04-22_11-13-31	SNR	A	67	0	1	14.3206720261752	2	1	1	0	Run	0.672634223688935	9.8	54.2660287685979
R	DBLU	RHS	ori	2017-04-22_11-13-31	SNR	A	67	0	1	14.3206720261752	2	1	1	0	Rwd	0.219890573561057	6.4	2.04479984483413
R	DBLU	RHS	ori	2017-04-22_11-13-31	SNR	A	68	0	1	14.3206720261752	2	1	1	0	Hold	0.306539708012838	7.7	2.51694662093796
R	DBLU	RHS	ori	2017-04-22_11-13-31	SNR	A	68	0	1	14.3206720261752	2	1	1	0	Run	0.589688472719124	10.4	58.3235570426672
R	DBLU	RHS	ori	2017-04-22_11-13-31	SNR	A	68	0	1	14.3206720261752	2	1	1	0	Rwd	0.286111111902972	6.2	2.84767148828819
R	DBLU	RHS	ori	2017-04-22_11-13-31	SNR	A	69	0	1	14.3206720261752	2	1	1	0	Hold	0.397961886775939	8	2.59276414545688
R	DBLU	RHS	ori	2017-04-22_11-13-31	SNR	A	69	0	1	14.3206720261752	2	1	1	0	Run	0.524018094058663	9.9	46.7419230667583
R	DBLU	RHS	ori	2017-04-22_11-13-31	SNR	A	69	0	1	14.3206720261752	2	1	1	0	Rwd	0.30262298445102	7.1	2.99750895621882
R	DBLU	RHS	ori	2017-04-22_11-13-31	SNR	A	70	0	1	14.3206720261752	2	1	1	0	Hold	0.543066344345716	7.7	2.23364166405631
R	DBLU	RHS	ori	2017-04-22_11-13-31	SNR	A	70	0	1	14.3206720261752	2	1	1	0	Run	0.692788058597699	10	53.3654664474385
R	DBLU	RHS	ori	2017-04-22_11-13-31	SNR	A	70	0	1	14.3206720261752	2	1	1	0	Rwd	0.377074688007222	6.8	2.86860121592575
R	DBLU	RHS	ori	2017-04-22_11-13-31	SNR	A	71	0	1	14.3206720261752	2	1	1	0	Hold	0.398995087833182	7.9	2.29655326451358
R	DBLU	RHS	ori	2017-04-22_11-13-31	SNR	A	71	0	1	14.3206720261752	2	1	1	0	Run	0.728277664681106	10.1	52.4953977757632
R	DBLU	RHS	ori	2017-04-22_11-13-31	SNR	A	71	0	1	14.3206720261752	2	1	1	0	Rwd	0.227848304939395	7.2	2.71300784524468
R	DBLU	RHS	ori	2017-04-22_11-13-31	SNR	A	72	0	1	14.3206720261752	2	1	1	0	Hold	0.518209232384749	6.8	3.22232477376024
R	DBLU	RHS	ori	2017-04-22_11-13-31	SNR	A	72	0	1	14.3206720261752	2	1	1	0	Run	0.627396532614598	9.9	47.1148479225547
R	DBLU	RHS	ori	2017-04-22_11-13-31	SNR	A	72	0	1	14.3206720261752	2	1	1	0	Rwd	0.178892462635053	5.4	2.42638262318069
R	DBLU	RHS	ori	2017-04-22_11-13-31	SNR	A	73	0	1	24.7287241054424	2	0	1	0	Hold	0.209734409558616	8.6	2.65439661406071
R	DBLU	RHS	ori	2017-04-22_11-13-31	SNR	A	73	0	1	24.7287241054424	2	0	1	0	Run	0.599962466819843	10	59.7983275126732
R	DBLU	RHS	ori	2017-04-22_11-13-31	SNR	A	73	0	1	24.7287241054424	2	0	1	0	Rwd	0.343767502188242	8.5	2.24747981224708
R	DBLU	RHS	ori	2017-04-22_11-13-31	SNR	A	74	0	1	24.7287241054424	2	0	1	0	Hold	0.398792423827039	7.7	1.72901463646987
R	DBLU	RHS	ori	2017-04-22_11-13-31	SNR	A	74	0	1	24.7287241054424	2	0	1	0	Run	0.580494452950486	9.9	54.7381509010015
R	DBLU	RHS	ori	2017-04-22_11-13-31	SNR	A	74	0	1	24.7287241054424	2	0	1	0	Rwd	0.246067682523799	6	2.17717764373681
R	DBLU	RHS	ori	2017-04-22_11-13-31	SNR	A	75	0	1	24.7287241054424	2	0	1	0	Hold	0.363292395220033	7.1	2.05518709217958
R	DBLU	RHS	ori	2017-04-22_11-13-31	SNR	A	75	0	1	24.7287241054424	2	0	1	0	Run	0.696225387923624	9.9	51.6380424883717
R	DBLU	RHS	ori	2017-04-22_11-13-31	SNR	A	75	0	1	24.7287241054424	2	0	1	0	Rwd	0.267999596468598	7.1	2.10975864412248
R	DBLU	RHS	ori	2017-04-22_11-13-31	SNR	A	76	0	0	24.7287241054424	2	0	1	0	Hold	0.508296848429612	7.7	2.40178625049198
R	DBLU	RHS	ori	2017-04-22_11-13-31	SNR	A	76	0	0	24.7287241054424	2	0	1	0	Run	0.636329141235843	10	56.6562470694884
R	DBLU	RHS	ori	2017-04-22_11-13-31	SNR	A	76	0	0	24.7287241054424	2	0	1	0	Rwd	NaN	4	0
R	DBLU	RHS	ori	2017-04-22_11-13-31	SNR	A	77	0	0	24.7287241054424	2	0	1	0	Hold	0.505778127701621	6.6	2.7176135330715
R	DBLU	RHS	ori	2017-04-22_11-13-31	SNR	A	77	0	0	24.7287241054424	2	0	1	0	Run	0.725107247742851	9.6	48.7158304016313
R	DBLU	RHS	ori	2017-04-22_11-13-31	SNR	A	77	0	0	24.7287241054424	2	0	1	0	Rwd	NaN	4	0
R	DBLU	RHS	ori	2017-04-22_11-13-31	SNR	A	78	0	0	24.7287241054424	2	0	1	0	Hold	0.289107657296826	7.2	2.41993562074373
R	DBLU	RHS	ori	2017-04-22_11-13-31	SNR	A	78	0	0	24.7287241054424	2	0	1	0	Run	0.606651572802178	9.7	50.4454059915004
R	DBLU	RHS	ori	2017-04-22_11-13-31	SNR	A	78	0	0	24.7287241054424	2	0	1	0	Rwd	NaN	4	0
R	DBLU	RHS	ori	2017-04-22_11-13-31	SNR	A	79	0	0	24.7287241054424	2	0	1	0	Hold	0.197723881709061	7	2.77063312394402
R	DBLU	RHS	ori	2017-04-22_11-13-31	SNR	A	79	0	0	24.7287241054424	2	0	1	0	Run	0.630296644891898	10	54.1356048758191
R	DBLU	RHS	ori	2017-04-22_11-13-31	SNR	A	79	0	0	24.7287241054424	2	0	1	0	Rwd	NaN	4	0
R	DBLU	RHS	ori	2017-04-22_11-13-31	SNR	A	80	0	1	24.7287241054424	2	0	1	0	Hold	0.235958346648638	4	2.66843679745249
R	DBLU	RHS	ori	2017-04-22_11-13-31	SNR	A	80	0	1	24.7287241054424	2	0	1	0	Run	0.583887127405473	10.3	54.2772562431604
R	DBLU	RHS	ori	2017-04-22_11-13-31	SNR	A	80	0	1	24.7287241054424	2	0	1	0	Rwd	0.409543122399258	6.6	2.78843595073584
R	DBLU	RHS	ori	2017-04-22_11-13-31	SNR	A	81	0	0	24.7287241054424	2	0	1	0	Hold	0.429357096648653	4	3.25321025406054
R	DBLU	RHS	ori	2017-04-22_11-13-31	SNR	A	81	0	0	24.7287241054424	2	0	1	0	Run	0.499044284026008	10.1	58.4456658416576
R	DBLU	RHS	ori	2017-04-22_11-13-31	SNR	A	81	0	0	24.7287241054424	2	0	1	0	Rwd	NaN	4	0
R	DBLU	RHS	ori	2017-04-22_11-13-31	SNR	A	82	0	1	24.7287241054424	2	0	1	0	Hold	0.46624861232609	7.3	3.0751715630407
R	DBLU	RHS	ori	2017-04-22_11-13-31	SNR	A	82	0	1	24.7287241054424	2	0	1	0	Run	0.56098267825662	10.1	55.2509466393281
R	DBLU	RHS	ori	2017-04-22_11-13-31	SNR	A	82	0	1	24.7287241054424	2	0	1	0	Rwd	0.209438659805513	9.2	2.83973503339718
R	DBLU	RHS	ori	2017-04-22_11-13-31	SNR	A	84	0	0	24.7287241054424	2	0	1	0	Hold	0.267856449150641	4.9	3.50704218663386
R	DBLU	RHS	ori	2017-04-22_11-13-31	SNR	A	84	0	0	24.7287241054424	2	0	1	0	Run	0.68137629338526	10.1	59.3784512061824
R	DBLU	RHS	ori	2017-04-22_11-13-31	SNR	A	84	0	0	24.7287241054424	2	0	1	0	Rwd	NaN	4	0
R	DBLU	RHS	ori	2017-04-22_11-13-31	SNR	A	85	0	1	24.7287241054424	2	0	1	0	Hold	0.285052749477603	6.9	2.2737801981781
R	DBLU	RHS	ori	2017-04-22_11-13-31	SNR	A	85	0	1	24.7287241054424	2	0	1	0	Run	0.528929778893745	10	54.7026505733126
R	DBLU	RHS	ori	2017-04-22_11-13-31	SNR	A	85	0	1	24.7287241054424	2	0	1	0	Rwd	0.395558836354388	8.3	2.03547264745288
R	DBLU	RHS	ori	2017-04-22_11-13-31	SNR	A	86	0	1	24.7287241054424	2	0	1	0	Hold	0.272072418993244	4.6	2.41588924167739
R	DBLU	RHS	ori	2017-04-22_11-13-31	SNR	A	86	0	1	24.7287241054424	2	0	1	0	Run	0.538010009397363	9.9	53.2252925657428
R	DBLU	RHS	ori	2017-04-22_11-13-31	SNR	A	86	0	1	24.7287241054424	2	0	1	0	Rwd	0.140981474943892	7.5	1.75611529322302
R	DBLU	RHS	ori	2017-04-22_11-13-31	SNR	A	87	0	1	24.7287241054424	2	0	1	0	Hold	0.327811267787441	7.6	1.95325471327517
R	DBLU	RHS	ori	2017-04-22_11-13-31	SNR	A	87	0	1	24.7287241054424	2	0	1	0	Run	0.6396206749244	9.8	50.390528140436
R	DBLU	RHS	ori	2017-04-22_11-13-31	SNR	A	87	0	1	24.7287241054424	2	0	1	0	Rwd	0.113018337982742	7.8	1.90086961711531
R	DBLU	RHS	ori	2017-04-22_11-13-31	SNR	A	88	0	0	24.7287241054424	2	0	0	0	Hold	0.270539531706546	7.9	1.50253660332948
R	DBLU	RHS	ori	2017-04-22_11-13-31	SNR	A	88	0	0	24.7287241054424	2	0	0	0	Run	0.590267678911964	9.8	49.8263261553396
R	DBLU	RHS	ori	2017-04-22_11-13-31	SNR	A	88	0	0	24.7287241054424	2	0	0	0	Rwd	NaN	4	0
R	DBLU	RHS	ori	2017-04-22_11-13-31	SNR	A	89	0	0	14.3206720261752	2	1	1	0	Hold	0.359200481773776	7.6	2.77943754236901
R	DBLU	RHS	ori	2017-04-22_11-13-31	SNR	A	89	0	0	14.3206720261752	2	1	1	0	Run	0.603121049237603	10.2	57.692271926129
R	DBLU	RHS	ori	2017-04-22_11-13-31	SNR	A	89	0	0	14.3206720261752	2	1	1	0	Rwd	NaN	4	0
R	DBLU	RHS	ori	2017-04-22_11-13-31	SNR	A	90	0	1	14.3206720261752	2	1	1	0	Hold	0.456515402545102	7.5	2.04010232123185
R	DBLU	RHS	ori	2017-04-22_11-13-31	SNR	A	90	0	1	14.3206720261752	2	1	1	0	Run	0.645888170839098	10	57.2307044758141
R	DBLU	RHS	ori	2017-04-22_11-13-31	SNR	A	90	0	1	14.3206720261752	2	1	1	0	Rwd	0.143744757723714	8.6	1.08081324181696
R	DBLU	RHS	ori	2017-04-22_11-13-31	SNR	A	91	0	0	14.3206720261752	2	1	1	0	Hold	0.361789996932818	7.4	1.6677620637747
R	DBLU	RHS	ori	2017-04-22_11-13-31	SNR	A	91	0	0	14.3206720261752	2	1	1	0	Run	0.607498252040114	10	57.1687963402538
R	DBLU	RHS	ori	2017-04-22_11-13-31	SNR	A	91	0	0	14.3206720261752	2	1	1	0	Rwd	NaN	4	0
R	DBLU	RHS	ori	2017-04-22_11-13-31	SNR	A	92	0	1	14.3206720261752	2	1	1	0	Hold	0.426714971290562	7.8	2.66884683579739
R	DBLU	RHS	ori	2017-04-22_11-13-31	SNR	A	92	0	1	14.3206720261752	2	1	1	0	Run	0.464059026228127	10	52.1622008645043
R	DBLU	RHS	ori	2017-04-22_11-13-31	SNR	A	92	0	1	14.3206720261752	2	1	1	0	Rwd	0.141098425599487	6.6	2.00462009811429
R	DBLU	RHS	ori	2017-04-22_11-13-31	SNR	A	93	0	1	14.3206720261752	2	1	1	0	Hold	0.428685511742303	8	0.84757736895432
R	DBLU	RHS	ori	2017-04-22_11-13-31	SNR	A	93	0	1	14.3206720261752	2	1	1	0	Run	0.60687915290345	9.9	54.1827309598176
R	DBLU	RHS	ori	2017-04-22_11-13-31	SNR	A	93	0	1	14.3206720261752	2	1	1	0	Rwd	0.338545824555498	8.3	2.1838601804347
R	DBLU	RHS	ori	2017-04-22_11-13-31	SNR	A	94	1	1	14.3206720261752	2	1	1	0	Hold	0.250600535039271	7.5	1.98121897624026
R	DBLU	RHS	ori	2017-04-22_11-13-31	SNR	A	94	1	1	14.3206720261752	2	1	1	0	Run	0.599455680011863	10.3	54.6711759795839
R	DBLU	RHS	ori	2017-04-22_11-13-31	SNR	A	94	1	1	14.3206720261752	2	1	1	0	Rwd	NaN	4	0
R	DBLU	RHS	ori	2017-04-22_11-13-31	SNR	A	95	0	1	14.3206720261752	2	1	1	0	Hold	0.461599307514946	7.6	1.94156749063211
R	DBLU	RHS	ori	2017-04-22_11-13-31	SNR	A	95	0	1	14.3206720261752	2	1	1	0	Run	0.569045678946984	10	52.0563758806169
R	DBLU	RHS	ori	2017-04-22_11-13-31	SNR	A	95	0	1	14.3206720261752	2	1	1	0	Rwd	0.281636117240866	7.8	3.09433934187446
R	DBLU	RHS	ori	2017-04-22_11-13-31	SNR	A	96	0	0	14.3206720261752	2	1	1	0	Hold	0.513537499396788	7.7	1.6299244009092
R	DBLU	RHS	ori	2017-04-22_11-13-31	SNR	A	96	0	0	14.3206720261752	2	1	1	0	Run	0.644688256488714	10.1	56.5741713372265
R	DBLU	RHS	ori	2017-04-22_11-13-31	SNR	A	96	0	0	14.3206720261752	2	1	1	0	Rwd	NaN	4	0
R	DBLU	RHS	ori	2017-04-22_11-13-31	SNR	A	97	0	1	14.3206720261752	2	1	1	0	Hold	0.569992414525473	7.8	1.29339466197913
[truncated: 31,535 more rows]
